# Supplementary material for: Study on the evaluation and influencing factors of contracted residents on the coordination of primary medical institutions
Source: Front Public Health. 2024 Jun 4;12:1307765. doi: 10.3389/fpubh.2024.1307765 (PMC11183267; doi:10.3389/fpubh.2024.1307765)
Supplement: Supplementary file 2 [file Table_2.XLSX]

## Sheet: 英文数据库
问卷编号	录入员	地市	县区	所在地市经济水平分类	社区卫生服务中心	乡镇卫生院	A1性别	A2年龄	A3文化程度	A4婚姻状况	A5职业	A5职业其他	A6个人收入	A7您身体健康状况	A8您是否有已经确诊过的慢性病	A9.1是否患有高血压	A9.2是否患有糖尿病	A9.3是否患有椎间盘突出	A9.4是否患有脑血管疾病	A9.5是否患有胃肠炎	A9.6是否患有缺血性心脏病	A9.7是否患有类风湿关节炎	A9.8是否患有慢阻性肺部疾病	A9.9是否患有其他慢性病	A9.9其他慢性病	A10.1没有参加医疗保险	A10.2是否参加新农合	A10.3是否参加城镇职工基本医疗保险	A10.4是否参加城乡居民医疗保险	A10.5是否参加城镇居民医疗保险	A10.6是否参加商业医疗保险	A10.7是否参加其他医疗保险	A10.7其他医疗保险	A11.1没有参加养老保险	A11.2是否参加新农保	A11.3是否参加商业养老保险	A11.4是否参加城镇职工养老保险	A11.5是否参加城镇居民养老保险	A11.6是否参加其他养老保险	A11.6其他养老保险	G1您能得到签约机构的检查结果吗	G2有没有去过其他大医院看病	G3去大医院前是否需要经过签约机构转诊	G4家庭医生建议您去大医院看病吗	G5家庭医生知道您去过大医院看病吗	G6家庭医生是否与您讨论过其他就医选择	G7转诊时家庭医生会帮您联系专科医院吗	G8转诊时家庭医生会写下您的转诊原因吗	G9您转诊后家庭医生会询问您的治疗情况吗
Questionnaire Number	inputter	City	County	Local economy level	Community Health Center	Township Health Center	A1 Gender	A2 Age	A3 Education	A4 Marital status	A5 Occupation	A5 Occupation Other	A6 Personal monthly income	A7 Self-rated health status	A8 Is chronic disease diagnosed	A9.1 hypertension	A9.2 diabetes mellitus	A9.3 intervertebral disc disease	A9.4 cerebrovascular disease	A9.5 gastroenteritis	A9.6 ischemic heart disease	A9.7 rheumatoid arthritis	A9.8 Chronic obstructive pulmonary disease	A9.9 Presence of other chronic diseases	A9.9 Others (please specify) ____	A10.1 No medical insurance	A10.2 New rural cooperative medical insurance	A10.3 Basic medical insurance for urban workers	A10.4 Medical insurance for urban and rural residents	A10.5 Urban residents' medical insurance	A10.6 Commercial medical insurance	A10.7 Whether enrolled in other health insurance	A10.7 Other (please specify) ____	A11.1 No pension insurance	A11.2 New Rural Pension Insurance	A11.3 Commercial Pension Insurance	A11.4 Urban Workers' Pension Insurance	A11.5 Urban residents' pension insurance	A11.6 Participation in other pension insurance	A11.6 Others (please specify) ____	G1 Do you get the results of your lab tests?	G2 Have you ever visited any other large or specialized hospitals for medical treatment?	G3 Do you need a referral from a contracted organization before you go to a major or specialty hospital?	G4 Did your family doctor suggest you go to the specialist or special service?	G5 Did your family doctor know you made these visits to the specialist or special service?	G6 Did your family doctor discuss with you different places you could have gone to get help with that problem?	G7 Did your family doctor help you make the appointment for that visit?	G8 Did your family doctor write down any information for the specialist about the reason for the visit?	G9 After you went to the specialist or special service, did your family doctor talk with you about what happened at the visit
12001	柳松艺	1	2	general		冶源中心卫生院	1	76	1	2	9	0	400	3	2	2	2	2	2	2	2	2	2	2			1	2	2	2	2	2		2	1	2	2	2	2		1	2	#NULL!	#NULL!	#NULL!	#NULL!	#NULL!	#NULL!	#NULL!
12002	柳松艺	1	2	general		冶源中心卫生院	1	68	1	2	9	0	500	3	1	1	1	2	2	2	2	2	2	2		2	1	2	2	2	2	2		2	2	2	1	2	2		1	2	#NULL!	#NULL!	#NULL!	#NULL!	#NULL!	#NULL!	#NULL!
12003	柳松艺	1	2	general		冶源中心卫生院	2	73	1	4	9	0	600	3	2	2	2	2	2	2	2	2	2	2		2	1	2	2	2	2	2		2	1	2	2	2	2		1	2	#NULL!	#NULL!	#NULL!	#NULL!	#NULL!	#NULL!	#NULL!
12004	柳松艺	1	2	general		冶源中心卫生院	1	50	2	2	5		2500	3	2	2	2	2	2	2	2	2	2	2		2	1	2	2	2	2	2		2	1	2	2	2	2		1	2	#NULL!	#NULL!	#NULL!	#NULL!	#NULL!	#NULL!	#NULL!
12005	柳松艺	1	2	general		冶源中心卫生院	1	69	2	2	9	0	600	3	1	1	1	2	2	2	2	2	2	2		2	2	2	1	2	2	2		2	2	2	1	2	2		1	2	#NULL!	#NULL!	#NULL!	#NULL!	#NULL!	#NULL!	#NULL!
12006	柳松艺	1	2	general		冶源中心卫生院	1	81	1	2	9	0	600	3	1	2	2	2	2	2	2	2	2	1	0	2	1	2	2	2	2	2		2	2	1	2	2	2		1	2	#NULL!	#NULL!	#NULL!	#NULL!	#NULL!	#NULL!	#NULL!
12007	柳松艺	1	2	general		冶源中心卫生院	2	74	2	2	9	0	400	3	2	2	2	2	2	2	2	2	2	2		2	1	2	2	2	2	2		2	1	2	2	2	2		1	2	#NULL!	#NULL!	#NULL!	#NULL!	#NULL!	#NULL!	#NULL!
12008	柳松艺	1	2	general		冶源中心卫生院	1	72	1	2	9	0	800	4	1	1	2	2	2	2	2	2	1	2		2	1	2	2	2	2	2		2	1	2	2	2	2		1	2	#NULL!	#NULL!	#NULL!	#NULL!	#NULL!	#NULL!	#NULL!
12009	柳松艺	1	2	general		冶源中心卫生院	1	72	1	4	9	0	800	3	2	2	2	2	2	2	2	2	2	2		2	1	2	2	2	2	2		2	1	2	2	2	2		1	2	#NULL!	#NULL!	#NULL!	#NULL!	#NULL!	#NULL!	#NULL!
12010	柳松艺	1	2	general		冶源中心卫生院	2	70	1	4	9	0	600	2	2	2	2	2	2	2	2	2	2	2		2	1	2	2	2	2	2		2	1	2	2	2	2		1	2	#NULL!	#NULL!	#NULL!	#NULL!	#NULL!	#NULL!	#NULL!
12011	柳松艺	1	2	general		冶源中心卫生院	1	38	3	2	4		4000	1	2	2	2	2	2	2	2	2	2	2		2	1	2	2	2	2	2		2	1	2	2	2	2		1	2	#NULL!	#NULL!	#NULL!	#NULL!	#NULL!	#NULL!	#NULL!
12012	柳松艺	1	2	general		冶源中心卫生院	2	48	2	2	5		4000	2	2	2	2	2	2	2	2	2	2	2		2	1	2	2	2	1	2		2	1	2	2	2	2		1	2	#NULL!	#NULL!	#NULL!	#NULL!	#NULL!	#NULL!	#NULL!
12013	柳松艺	1	2	general		冶源中心卫生院	2	67	2	2	5		800	2	2	2	2	2	2	2	2	2	2	2		2	1	2	2	2	2	2		2	1	2	2	2	2		1	3	#NULL!	#NULL!	#NULL!	#NULL!	#NULL!	#NULL!	#NULL!
12014	柳松艺	1	2	general		冶源中心卫生院	2	34	2	2	4		4500	1	2	2	2	2	2	2	2	2	2	2		2	1	2	2	2	2	2		2	1	2	2	2	2		1	2	#NULL!	#NULL!	#NULL!	#NULL!	#NULL!	#NULL!	#NULL!
12015	柳松艺	1	2	general		冶源中心卫生院	2	52	2	2	5		4000	1	2	2	2	2	2	2	2	2	2	2		2	1	2	2	2	2	2		2	1	2	2	2	2		2	2	#NULL!	#NULL!	#NULL!	#NULL!	#NULL!	#NULL!	#NULL!
12016	柳松艺	1	2	general		冶源中心卫生院	1	68	1	2	5		500	2	2	2	2	2	2	2	2	2	2	2		2	1	2	2	2	2	2		2	1	2	2	2	2		1	2	#NULL!	#NULL!	#NULL!	#NULL!	#NULL!	#NULL!	#NULL!
12017	柳松艺	1	2	general		冶源中心卫生院	2	60	1	2	5		600	1	1	1	2	2	2	2	2	2	2	2		2	1	2	2	2	2	2		2	1	2	2	2	2		1	1	1	1	2	1	1	1	1
12018	柳松艺	1	2	general		冶源中心卫生院	1	35	2	2	6		3000	1	2	2	2	2	2	2	2	2	2	2		2	1	2	2	2	2	2		2	1	2	2	2	2		1	2	#NULL!	#NULL!	#NULL!	#NULL!	#NULL!	#NULL!	#NULL!
12019	柳松艺	1	2	general		冶源中心卫生院	2	65	1	2	5		500	2	2	2	2	2	2	2	2	2	2	2		2	1	2	2	2	2	2		2	1	2	2	2	2		1	3	#NULL!	#NULL!	#NULL!	#NULL!	#NULL!	#NULL!	#NULL!
12020	柳松艺	1	2	general		冶源中心卫生院	1	67	2	2	5		500	2	2	2	2	2	2	2	2	2	2	2		2	1	2	2	2	2	2		2	1	2	2	2	2		1	2	#NULL!	#NULL!	#NULL!	#NULL!	#NULL!	#NULL!	#NULL!
12021	柳松艺	1	2	general		冶源中心卫生院	2	67	1	2	9	0	600	3	1	2	2	2	2	2	1	2	2	2		2	2	2	2	2	1	2		2	2	2	2	2	1	0	1	2	#NULL!	#NULL!	#NULL!	#NULL!	#NULL!	#NULL!	#NULL!
12022	柳松艺	1	2	general		冶源中心卫生院	1	58	2	2	5		3000	1	2	2	2	2	2	2	2	2	2	2		2	1	2	2	2	2	2		2	1	2	2	2	2		1	2	#NULL!	#NULL!	#NULL!	#NULL!	#NULL!	#NULL!	#NULL!
12023	柳松艺	1	2	general		冶源中心卫生院	1	44	2	2	5		3600	1	2	2	2	2	2	2	2	2	2	2		2	1	2	2	2	2	2		2	1	2	2	2	2		1	2	#NULL!	#NULL!	#NULL!	#NULL!	#NULL!	#NULL!	#NULL!
12024	柳松艺	1	2	general		冶源中心卫生院	2	70	1	2	8		400	2	2	2	2	2	2	2	2	2	2	2		2	1	2	2	2	2	2		2	1	2	2	2	2		1	1	1	1	1	1	1	1	1
12025	柳松艺	1	2	general		冶源中心卫生院	2	46	2	2	5		2500	2	2	2	2	2	2	2	2	2	2	2		2	1	2	2	2	2	2		2	1	2	2	2	2		1	2	#NULL!	#NULL!	#NULL!	#NULL!	#NULL!	#NULL!	#NULL!
12026	柳松艺	1	2	general		冶源中心卫生院	2	52	1	2	5		1000	2	2	2	2	2	2	2	2	2	2	2		2	1	2	2	2	2	2		2	1	2	2	2	2		1	2	#NULL!	#NULL!	#NULL!	#NULL!	#NULL!	#NULL!	#NULL!
12027	柳松艺	1	2	general		冶源中心卫生院	1	34	2	2	5		1000	1	2	2	2	2	2	2	2	2	2	2		2	1	2	2	2	2	2		2	1	2	2	2	2		1	2	#NULL!	#NULL!	#NULL!	#NULL!	#NULL!	#NULL!	#NULL!
12028	柳松艺	1	2	general		冶源中心卫生院	1	72	1	2	8		600	2	2	2	2	2	2	2	2	2	2	2		2	1	2	2	2	2	2		2	1	2	2	2	2		1	2	#NULL!	#NULL!	#NULL!	#NULL!	#NULL!	#NULL!	#NULL!
12029	柳松艺	1	2	general		冶源中心卫生院	1	63	1	2	8		500	2	2	2	2	2	2	2	2	2	2	2		2	1	2	2	2	2	2		2	2	2	2	1	2		1	1	1	1	1	1	2	1	1
12030	柳松艺	1	2	general		冶源中心卫生院	1	68	1	2	8		500	2	2	2	2	2	2	2	2	2	2	2		2	1	2	2	2	2	2		2	1	2	2	2	2		1	2	#NULL!	#NULL!	#NULL!	#NULL!	#NULL!	#NULL!	#NULL!
12031	孟文奇	1	2	general		冶源中心卫生院	2	65	1	2	8		500	3	2	2	2	2	2	2	2	2	2	2		2	1	2	2	2	2	2		2	1	2	2	2	2		1	2	#NULL!	#NULL!	#NULL!	#NULL!	#NULL!	#NULL!	#NULL!
12032	孟文奇	1	2	general		冶源中心卫生院	2	47	1	2	5		1800	2	2	2	2	2	2	2	2	2	2	2		2	1	2	2	2	2	2		2	1	2	2	2	2		1	2	#NULL!	#NULL!	#NULL!	#NULL!	#NULL!	#NULL!	#NULL!
12033	孟文奇	1	2	general		冶源中心卫生院	2	47	1	2	9	0	3000	2	2	2	2	2	2	2	2	2	2	2		2	2	2	2	1	2	2		2	1	2	2	2	2		1	2	#NULL!	#NULL!	#NULL!	#NULL!	#NULL!	#NULL!	#NULL!
12034	孟文奇	1	2	general		冶源中心卫生院	1	38	2	2	6		3500	2	2	2	2	2	2	2	2	2	2	2		2	1	2	2	2	2	2		2	1	2	2	2	2		1	2	#NULL!	#NULL!	#NULL!	#NULL!	#NULL!	#NULL!	#NULL!
12035	孟文奇	1	2	general		冶源中心卫生院	2	44	2	2	9	0	0	1	2	2	2	2	2	2	2	2	2	2		2	1	2	2	2	2	2		2	1	2	2	2	2		1	3	#NULL!	#NULL!	#NULL!	#NULL!	#NULL!	#NULL!	#NULL!
12036	孟文奇	1	2	general		冶源中心卫生院	1	72	3	2	8		1000	2	1	1	2	2	2	2	2	2	2	2		2	1	2	2	2	2	2		2	1	2	2	2	2		1	2	#NULL!	#NULL!	#NULL!	#NULL!	#NULL!	#NULL!	#NULL!
12037	孟文奇	1	2	general		冶源中心卫生院	1	68	1	4	8		1200	2	1	1	1	2	2	2	2	2	2	2		2	1	2	2	2	2	2		2	1	2	2	2	2		1	2	#NULL!	#NULL!	#NULL!	#NULL!	#NULL!	#NULL!	#NULL!
12038	孟文奇	1	2	general		冶源中心卫生院	2	46	1	2	5		2600	3	1	1	2	2	2	2	2	2	2	2		2	1	2	2	2	2	2		2	1	2	2	2	2		1	2	#NULL!	#NULL!	#NULL!	#NULL!	#NULL!	#NULL!	#NULL!
12039	孟文奇	1	2	general		冶源中心卫生院	1	41	3	1	2		4000	2	2	2	2	2	2	2	2	2	2	2		2	1	2	2	2	2	2		2	1	2	2	2	2		1	2	#NULL!	#NULL!	#NULL!	#NULL!	#NULL!	#NULL!	#NULL!
12040	孟文奇	1	2	general		冶源中心卫生院	1	57	2	4	5		3000	2	2	2	2	2	2	2	2	2	2	2		2	1	2	2	2	2	2		2	1	2	2	2	2		1	2	#NULL!	#NULL!	#NULL!	#NULL!	#NULL!	#NULL!	#NULL!
12041	孟文奇	1	2	general		冶源中心卫生院	2	34	2	2	9	0	0	2	1	2	2	2	2	2	2	2	2	1	0	2	1	2	2	2	2	2		2	1	2	2	2	2		1	1	1	1	1	1	1	1	1
12042	孟文奇	1	2	general		冶源中心卫生院	2	42	3	2	2		3500	2	2	2	2	2	2	2	2	2	2	2		2	1	2	2	2	2	2		2	1	2	2	2	2		1	2	#NULL!	#NULL!	#NULL!	#NULL!	#NULL!	#NULL!	#NULL!
12043	孟文奇	1	2	general		冶源中心卫生院	2	40	2	2	9	0	0	3	2	2	2	2	2	2	2	2	2	2		2	1	2	2	2	2	2		2	1	2	2	2	2		1	2	#NULL!	#NULL!	#NULL!	#NULL!	#NULL!	#NULL!	#NULL!
12044	孟文奇	1	2	general		冶源中心卫生院	2	49	2	2	9	0	200	4	2	2	2	2	2	2	2	2	2	2		2	1	2	2	2	2	2		2	1	2	2	2	2		1	2	#NULL!	#NULL!	#NULL!	#NULL!	#NULL!	#NULL!	#NULL!
12045	孟文奇	1	2	general		冶源中心卫生院	1	15	2	1	7		0	1	2	2	2	2	2	2	2	2	2	2		2	1	2	2	2	2	2		1	2	2	2	2	2		1	2	#NULL!	#NULL!	#NULL!	#NULL!	#NULL!	#NULL!	#NULL!
12046	孟文奇	1	2	general		冶源中心卫生院	2	30	4	2	2		3000	2	2	2	2	2	2	2	2	2	2	2		2	2	1	2	2	2	2		2	2	2	1	2	2		1	2	#NULL!	#NULL!	#NULL!	#NULL!	#NULL!	#NULL!	#NULL!
12047	孟文奇	1	2	general		冶源中心卫生院	2	39	3	2	2		2800	2	2	2	2	2	2	2	2	2	2	2		2	2	1	2	2	2	2		2	2	2	1	2	2		1	2	#NULL!	#NULL!	#NULL!	#NULL!	#NULL!	#NULL!	#NULL!
12048	孟文奇	1	2	general		冶源中心卫生院	1	41	3	2	3		3000	2	2	2	2	2	2	2	2	2	2	2		2	1	2	2	2	2	2		2	1	2	2	2	2		1	2	#NULL!	#NULL!	#NULL!	#NULL!	#NULL!	#NULL!	#NULL!
12049	孟文奇	1	2	general		冶源中心卫生院	2	43	3	2	2		2000	1	2	2	2	2	2	2	2	2	2	2		2	2	1	2	2	2	2		2	2	2	1	2	2		1	2	#NULL!	#NULL!	#NULL!	#NULL!	#NULL!	#NULL!	#NULL!
12050	孟文奇	1	2	general		冶源中心卫生院	2	59	1	2	5		500	4	1	1	2	2	2	2	2	2	2	2		2	1	2	2	2	2	2		2	1	2	2	2	2		1	2	#NULL!	#NULL!	#NULL!	#NULL!	#NULL!	#NULL!	#NULL!
12051	柳松艺	1	2	general		冶源中心卫生院	2	50	2	2	5		1000	3	2	2	2	2	2	2	2	2	2	2		2	1	2	2	2	2	2		2	1	2	2	2	2		1	1	1	1	2	2	1	2	1
12052	柳松艺	1	2	general		冶源中心卫生院	2	31	2	2	9	0	3000	3	2	2	2	2	2	2	2	2	2	2		2	1	2	2	2	1	2		2	2	1	2	1	2		1	1	3	5	5	5	5	2	2
12053	柳松艺	1	2	general		冶源中心卫生院	1	44	2	2	8		6000	2	1	2	1	2	2	2	2	2	2	2		2	1	2	2	2	2	2		1	2	2	2	2	2		2	3	#NULL!	#NULL!	#NULL!	#NULL!	#NULL!	#NULL!	#NULL!
12054	柳松艺	1	2	general		冶源中心卫生院	2	42	2	2	5		3000	1	2	2	2	2	2	2	2	2	2	2		2	1	2	2	2	2	2		1	2	2	2	2	2		1	2	#NULL!	#NULL!	#NULL!	#NULL!	#NULL!	#NULL!	#NULL!
12055	柳松艺	1	2	general		冶源中心卫生院	1	54	2	2	5		1500	2	2	2	2	2	2	2	2	2	2	2		2	1	2	2	2	2	2		2	1	2	2	2	2		1	2	#NULL!	#NULL!	#NULL!	#NULL!	#NULL!	#NULL!	#NULL!
12056	柳松艺	1	2	general		冶源中心卫生院	2	35	2	2	5		2500	2	2	2	2	2	2	2	2	2	2	2		2	1	2	2	2	2	2		2	1	2	2	2	2		1	2	#NULL!	#NULL!	#NULL!	#NULL!	#NULL!	#NULL!	#NULL!
12057	柳松艺	1	2	general		冶源中心卫生院	1	71	1	2	9		300	3	1	1	2	2	2	2	2	2	2	2		2	1	2	2	2	2	2		2	1	2	2	2	2		1	2	#NULL!	#NULL!	#NULL!	#NULL!	#NULL!	#NULL!	#NULL!
12058	柳松艺	1	2	general		冶源中心卫生院	1	45	2	2	5		4500	2	2	2	2	2	2	2	2	2	2	2		2	1	2	2	2	2	2		2	1	2	2	2	2		1	1	1	1	2	2	1	1	1
12059	柳松艺	1	2	general		冶源中心卫生院	1	42	2	2	5		4000	2	2	2	2	2	2	2	2	2	2	2		1	2	2	2	2	2	2		1	2	2	2	2	2		1	2	#NULL!	#NULL!	#NULL!	#NULL!	#NULL!	#NULL!	#NULL!
12060	孟文奇	1	2	general		冶源中心卫生院	1	35	2	2	9	0	3000	2	2	2	2	2	2	2	2	2	2	2		2	1	2	2	2	2	2		2	1	2	2	2	2		1	2	#NULL!	#NULL!	#NULL!	#NULL!	#NULL!	#NULL!	#NULL!
12061	孟文奇	1	2	general		冶源中心卫生院	1	38	3	2	3		6000	1	2	2	2	2	2	2	2	2	2	2		2	2	1	2	2	2	2		2	2	2	1	2	2		1	2	#NULL!	#NULL!	#NULL!	#NULL!	#NULL!	#NULL!	#NULL!
12062	孟文奇	1	2	general		冶源中心卫生院	2	33	4	2	2		4000	1	2	2	2	2	2	2	2	2	2	2		2	2	1	2	2	2	2		2	2	2	1	2	2		1	2	#NULL!	#NULL!	#NULL!	#NULL!	#NULL!	#NULL!	#NULL!
12063	孟文奇	1	2	general		冶源中心卫生院	1	60	1	2	5		1000	2	1	1	2	2	2	2	2	2	2	2		2	1	2	2	2	2	2		2	1	2	2	2	2		1	2	#NULL!	#NULL!	#NULL!	#NULL!	#NULL!	#NULL!	#NULL!
12064	孟文奇	1	2	general		冶源中心卫生院	1	30	3	2	2		3000	1	2	2	2	2	2	2	2	2	2	2		2	2	1	2	2	1	2		2	2	1	2	2	2		1	2	#NULL!	#NULL!	#NULL!	#NULL!	#NULL!	#NULL!	#NULL!
12065	孟文奇	1	2	general		冶源中心卫生院	2	70	1	4	5		200	3	1	1	1	2	2	2	2	2	2	2		2	1	2	2	2	2	2		2	1	2	2	2	2		1	2	#NULL!	#NULL!	#NULL!	#NULL!	#NULL!	#NULL!	#NULL!
12066	柳松艺	1	2	general		冶源中心卫生院	2	40	2	2	5		3000	1	2	2	2	2	2	2	2	2	2	2		2	1	2	2	2	2	2		2	1	2	2	2	2		1	1	2	2	2	2	2	2	2
12067	柳松艺	1	2	general		冶源中心卫生院	2	32	2	2	9	0	2500	1	2	2	2	2	2	2	2	2	2	2		2	1	2	2	2	2	2		1	2	2	2	2	2		1	1	2	2	2	1	2	2	2
12068	柳松艺	1	2	general		冶源中心卫生院	1	35	2	2	9	0	5000	1	2	2	2	2	2	2	2	2	2	2		2	1	2	2	2	2	2		1	2	2	2	2	2		1	1	2	2	2	1	2	2	2
12069	柳松艺	1	2	general		冶源中心卫生院	1	46	2	2	5		4000	2	2	2	2	2	2	2	2	2	2	2		1	2	2	2	2	2	2		1	2	2	2	2	2		1	2	#NULL!	#NULL!	#NULL!	#NULL!	#NULL!	#NULL!	#NULL!
12070	柳松艺	1	2	general		冶源中心卫生院	1	36	2	2	5		4000	1	2	2	2	2	2	2	2	2	2	2		2	1	2	2	2	2	2		1	2	2	2	2	2		2	2	#NULL!	#NULL!	#NULL!	#NULL!	#NULL!	#NULL!	#NULL!
12071	柳松艺	1	2	general		冶源中心卫生院	1	47	2	2	4		5000	2	2	2	2	2	2	2	2	2	2	2		2	1	2	2	2	2	2		1	2	2	2	2	2		1	1	1	2	1	2	1	2	1
12072	孟文奇	1	2	general		冶源中心卫生院	2	42	2	2	4		3500	2	2	2	2	2	2	2	2	2	2	2		2	1	2	2	2	2	2		1	2	2	2	2	2		1	1	1	2	1	2	1	1	1
12073	孟文奇	1	2	general		冶源中心卫生院	1	43	2	2	4		5500	2	2	2	2	2	2	2	2	2	2	2		2	1	2	2	2	2	2		1	2	2	2	2	2		1	1	1	5	5	5	2	1	1
12074	孟文奇	1	2	general		冶源中心卫生院	1	36	5	2	2		7000	2	2	2	2	2	2	2	2	2	2	2		2	2	1	2	2	2	2		2	2	2	1	2	2		1	2	#NULL!	#NULL!	#NULL!	#NULL!	#NULL!	#NULL!	#NULL!
12075	孟文奇	1	2	general		冶源中心卫生院	1	41	3	2	4		6000	1	2	2	2	2	2	2	2	2	2	2		2	2	2	1	2	2	2		1	2	2	2	2	2		1	2	#NULL!	#NULL!	#NULL!	#NULL!	#NULL!	#NULL!	#NULL!
12076	孟文奇	1	2	general		冶源中心卫生院	2	36	4	2	2		5000	1	2	2	2	2	2	2	2	2	2	2		2	2	1	2	2	2	2		2	2	2	1	2	2		1	2	#NULL!	#NULL!	#NULL!	#NULL!	#NULL!	#NULL!	#NULL!
12077	孟文奇	1	2	general		冶源中心卫生院	2	65	1	2	5		1100	2	2	2	2	2	2	2	2	2	2	2		2	1	2	2	2	2	2		2	1	2	2	2	2		1	2	#NULL!	#NULL!	#NULL!	#NULL!	#NULL!	#NULL!	#NULL!
12078	孟文奇	1	2	general		冶源中心卫生院	1	58	2	2	4		2500	2	2	2	2	2	2	2	2	2	2	2		2	1	2	2	2	2	2		2	1	2	2	2	2		2	2	#NULL!	#NULL!	#NULL!	#NULL!	#NULL!	#NULL!	#NULL!
12079	孟文奇	1	2	general		冶源中心卫生院	2	76	1	2	5		800	2	2	2	2	2	2	2	2	2	2	2		2	1	2	2	2	2	2		2	1	2	2	2	2		1	2	#NULL!	#NULL!	#NULL!	#NULL!	#NULL!	#NULL!	#NULL!
12080	孟文奇	1	2	general		冶源中心卫生院	2	52	1	2	5		1000	3	1	1	2	2	2	2	2	2	2	2		2	1	2	2	2	2	2		2	1	2	2	2	2		1	1	1	2	1	2	1	2	2
12081	孟文奇	1	2	general		蒋峪中心卫生院	2	50	2	2	5		3000	3	1	1	2	2	2	2	2	2	2	2		2	2	2	2	1	2	2		2	2	2	2	2	1	0	1	1	2	2	2	2	1	1	2
12082	孟文奇	1	2	general		蒋峪中心卫生院	2	42	2	2	5		2500	2	2	2	2	2	2	2	2	2	2	2		2	2	2	2	1	2	2		2	2	2	2	2	1	0	1	1	2	2	2	2	2	2	2
12083	孟文奇	1	2	general		蒋峪中心卫生院	1	51	2	2	5		3000	2	2	2	2	2	2	2	2	2	2	2		2	2	2	2	1	2	2		2	2	2	2	2	1	0	1	1	2	5	5	2	2	1	1
12084	孟文奇	1	2	general		蒋峪中心卫生院	2	34	2	2	5		10000	2	2	2	2	2	2	2	2	2	2	2		2	2	2	2	1	2	2		2	2	2	2	2	1	0	1	1	2	2	2	2	2	2	2
12085	孟文奇	1	2	general		蒋峪中心卫生院	1	58	2	2	5		4000	2	2	2	2	2	2	2	2	2	2	2		2	2	2	2	1	2	2		2	2	2	2	2	1	0	1	1	2	2	2	2	2	2	2
12086	孟文奇	1	2	general		蒋峪中心卫生院	1	31	3	2	5		8000	2	2	2	2	2	2	2	2	2	2	2		2	2	2	2	1	2	2		2	2	2	2	2	1	城乡居民基本养老保险	1	2	#NULL!	#NULL!	#NULL!	#NULL!	#NULL!	#NULL!	#NULL!
12087	柳松艺	1	2	general		蒋峪中心卫生院	2	29	2	2	9	0	6000	1	2	2	2	2	2	2	2	2	2	2		2	2	2	2	1	2	2		2	2	2	2	2	1	城乡居民基本养老保险	1	1	2	1	3	2	2	1	1
12088	柳松艺	1	2	general		蒋峪中心卫生院	1	38	2	2	5		4500	2	2	2	2	2	2	2	2	2	2	2		2	2	2	2	1	2	2		2	2	2	2	2	1	城乡居民基本养老保险	1	2	#NULL!	#NULL!	#NULL!	#NULL!	#NULL!	#NULL!	#NULL!
12089	柳松艺	1	2	general		蒋峪中心卫生院	1	78	3	2	8		3000	4	1	1	2	2	1	2	2	2	2	2		2	2	2	2	1	2	2		2	2	2	2	2	1	城乡居民基本养老保险	1	1	2	1	1	1	1	1	1
12090	柳松艺	1	2	general		蒋峪中心卫生院	2	30	2	2	9		500	3	2	2	2	2	2	2	2	2	2	2		2	2	2	2	1	2	2		2	2	2	2	2	1	城乡居民基本养老保险	1	2	#NULL!	#NULL!	#NULL!	#NULL!	#NULL!	#NULL!	#NULL!
12091	柳松艺	1	2	general		蒋峪中心卫生院	1	65	3	2	5		800	1	1	1	1	2	2	2	2	2	2	2		2	2	2	2	1	2	2		2	2	2	2	2	1	城乡居民基本养老保险	1	2	#NULL!	#NULL!	#NULL!	#NULL!	#NULL!	#NULL!	#NULL!
12092	柳松艺	1	2	general		蒋峪中心卫生院	2	45	2	1	5		2000	1	2	2	2	2	2	2	2	2	2	2		2	2	2	2	1	2	2		2	2	2	2	2	1	城乡居民基本养老保险	1	2	#NULL!	#NULL!	#NULL!	#NULL!	#NULL!	#NULL!	#NULL!
12093	柳松艺	1	2	general		蒋峪中心卫生院	2	42	3	2	5		3000	1	2	2	2	2	2	2	2	2	2	2		2	2	2	2	1	2	2		2	2	2	2	2	1	城乡居民基本养老保险	1	2	#NULL!	#NULL!	#NULL!	#NULL!	#NULL!	#NULL!	#NULL!
12094	柳松艺	1	2	general		蒋峪中心卫生院	2	55	2	2	5		3000	1	1	2	1	1	2	2	2	2	2	2		2	2	2	2	1	2	2		2	2	2	2	2	1	城乡居民基本养老保险	1	2	#NULL!	#NULL!	#NULL!	#NULL!	#NULL!	#NULL!	#NULL!
12095	柳松艺	1	2	general		蒋峪中心卫生院	2	67	1	2	5		1000	3	1	1	1	2	1	2	2	2	2	2		2	2	2	2	1	2	2		2	2	2	2	2	1	城乡居民基本养老保险	1	1	1	1	1	1	1	1	1
12096	孟文奇	1	2	general		蒋峪中心卫生院	2	25	1	4	5		100	3	1	1	2	2	2	2	2	2	2	2		2	2	2	2	1	2	2		2	2	2	2	2	1	城乡居民基本养老保险	1	2	#NULL!	#NULL!	#NULL!	#NULL!	#NULL!	#NULL!	#NULL!
12097	柳松艺	1	2	general		蒋峪中心卫生院	1	35	3	2	5		3000	1	2	2	2	2	2	2	2	2	2	2		2	2	2	2	1	2	2		2	2	2	2	2	1	城乡居民基本养老保险	1	2	#NULL!	#NULL!	#NULL!	#NULL!	#NULL!	#NULL!	#NULL!
12098	柳松艺	1	2	general		蒋峪中心卫生院	2	55	2	2	5		2000	1	2	2	2	2	2	2	2	2	2	2		2	2	2	2	1	2	2		2	2	2	2	2	1	城乡居民基本养老保险	1	2	#NULL!	#NULL!	#NULL!	#NULL!	#NULL!	#NULL!	#NULL!
12099	柳松艺	1	2	general		蒋峪中心卫生院	2	73	3	4	5		300	2	1	1	1	2	2	2	2	2	2	2		2	2	2	2	1	2	2		2	2	2	2	2	1	城乡居民基本养老保险	1	2	#NULL!	#NULL!	#NULL!	#NULL!	#NULL!	#NULL!	#NULL!
12100	柳松艺	1	2	general		蒋峪中心卫生院	1	39	2	2	5		1800	2	2	2	2	2	2	2	2	2	2	2		2	2	2	2	1	2	2		2	2	2	2	2	1	城乡居民基本养老保险	1	2	#NULL!	#NULL!	#NULL!	#NULL!	#NULL!	#NULL!	#NULL!
12101	柳松艺	1	2	general		蒋峪中心卫生院	2	49	3	2	5		3000	1	1	1	2	2	2	2	2	2	2	2		2	2	2	2	1	2	2		2	2	2	2	2	1	城乡居民基本养老保险	1	2	#NULL!	#NULL!	#NULL!	#NULL!	#NULL!	#NULL!	#NULL!
12102	柳松艺	1	2	general		蒋峪中心卫生院	2	58	1	2	5		1200	2	1	2	1	2	2	2	2	2	2	2		2	2	2	2	1	2	2		2	2	2	2	2	1	城乡居民基本养老保险	1	2	#NULL!	#NULL!	#NULL!	#NULL!	#NULL!	#NULL!	#NULL!
12103	柳松艺	1	2	general		蒋峪中心卫生院	1	53	2	2	5		3000	2	1	1	2	2	2	2	2	2	2	2		2	2	2	2	1	2	2		2	2	2	2	2	1	城乡居民基本养老保险	1	2	#NULL!	#NULL!	#NULL!	#NULL!	#NULL!	#NULL!	#NULL!
12104	柳松艺	1	2	general		蒋峪中心卫生院	2	33	1	2	5		1000	2	1	1	2	2	2	2	2	2	2	2		2	2	2	2	1	2	2		2	2	2	2	2	1	城乡居民基本养老保险	1	2	#NULL!	#NULL!	#NULL!	#NULL!	#NULL!	#NULL!	#NULL!
12105	孟文奇	1	2	general		蒋峪中心卫生院	1	55	2	2	5		3500	2	1	1	2	2	2	2	2	2	2	2		2	2	2	2	1	2	2		2	2	2	2	2	1	城乡居民基本养老保险	1	2	#NULL!	#NULL!	#NULL!	#NULL!	#NULL!	#NULL!	#NULL!
12106	孟文奇	1	2	general		蒋峪中心卫生院	2	42	2	2	5		2000	2	1	1	2	2	2	2	2	2	2	2		2	2	2	2	1	2	2		2	2	2	2	2	1	城乡居民基本养老保险	1	2	#NULL!	#NULL!	#NULL!	#NULL!	#NULL!	#NULL!	#NULL!
12107	孟文奇	1	2	general		蒋峪中心卫生院	2	45	2	2	5		1500	2	1	1	2	2	2	2	2	2	2	2		2	2	2	2	1	2	2		2	2	2	2	2	1	城乡居民基本养老保险	1	2	#NULL!	#NULL!	#NULL!	#NULL!	#NULL!	#NULL!	#NULL!
12108	孟文奇	1	2	general		蒋峪中心卫生院	1	56	2	2	5		1800	2	1	1	2	2	2	2	2	2	2	2		2	2	2	2	1	2	2		2	2	2	2	2	1	城乡居民基本养老保险	1	2	#NULL!	#NULL!	#NULL!	#NULL!	#NULL!	#NULL!	#NULL!
12109	孟文奇	1	2	general		蒋峪中心卫生院	1	64	1	2	5		2500	2	1	1	2	2	2	2	2	2	2	2		2	2	2	2	1	2	2		2	2	2	2	2	1	城乡居民基本养老保险	1	2	#NULL!	#NULL!	#NULL!	#NULL!	#NULL!	#NULL!	#NULL!
12110	孟文奇	1	2	general		蒋峪中心卫生院	1	58	2	2	5		3000	2	1	2	1	2	2	2	2	2	2	2		2	2	2	2	1	2	2		2	2	2	2	2	1	城乡居民基本养老保险	1	2	#NULL!	#NULL!	#NULL!	#NULL!	#NULL!	#NULL!	#NULL!
12111	孟文奇	1	2	general		蒋峪中心卫生院	2	64	2	2	5		1000	2	2	2	2	2	2	2	2	2	2	2		2	2	2	2	1	2	2		2	2	2	2	2	1	城乡居民基本养老保险	1	2	#NULL!	#NULL!	#NULL!	#NULL!	#NULL!	#NULL!	#NULL!
12112	孟文奇	1	2	general		蒋峪中心卫生院	2	41	2	2	5		1500	2	1	1	2	2	2	2	2	2	2	2		2	2	2	2	1	2	2		2	2	2	2	2	1	城乡居民基本养老保险	1	1	3	2	2	2	2	1	1
12113	孟文奇	1	2	general		蒋峪中心卫生院	2	45	2	2	5		2000	2	2	2	2	2	2	2	2	2	2	2		2	2	2	2	1	2	2		2	2	2	2	2	1	城乡居民基本养老保险	2	1	3	2	2	2	2	2	1
12114	孟文奇	1	2	general		蒋峪中心卫生院	2	72	1	2	5		200	3	2	2	2	2	2	2	2	2	2	2		2	2	2	2	1	2	2		2	2	2	2	2	1	城乡居民基本养老保险	1	2	#NULL!	#NULL!	#NULL!	#NULL!	#NULL!	#NULL!	#NULL!
12115	孟文奇	1	2	general		蒋峪中心卫生院	2	41	3	2	2		3000	2	1	1	2	2	2	2	2	2	2	2		2	2	1	2	2	2	2		2	2	2	1	2	2		1	1	3	1	1	1	1	1	1
12116	孟文奇	1	2	general		蒋峪中心卫生院	2	77	1	2	9	无业	200	3	2	2	2	2	2	2	2	2	2	2		2	2	2	2	1	2	2		2	2	2	2	2	1	城乡居民基本养老保险	1	3	#NULL!	#NULL!	#NULL!	#NULL!	#NULL!	#NULL!	#NULL!
12117	孟文奇	1	2	general		蒋峪中心卫生院	2	67	1	4	5		1000	2	2	2	2	2	2	2	2	2	2	2		2	2	2	2	1	2	2		2	2	2	2	2	1	城乡居民基本养老保险	1	2	#NULL!	#NULL!	#NULL!	#NULL!	#NULL!	#NULL!	#NULL!
12118	孟文奇	1	2	general		蒋峪中心卫生院	2	49	1	1	9	无业	600	4	1	1	1	2	2	2	2	1	2	2		2	2	2	2	1	2	2		2	2	2	2	2	1	城乡居民基本养老保险	1	3	#NULL!	#NULL!	#NULL!	#NULL!	#NULL!	#NULL!	#NULL!
12119	孟文奇	1	2	general		蒋峪中心卫生院	2	42	3	2	2		3000	2	2	2	2	2	2	2	2	2	2	2		2	2	1	2	2	2	2		2	2	2	2	2	1	城乡居民基本养老保险	1	1	3	2	2	2	2	1	1
12120	孟文奇	1	2	general		蒋峪中心卫生院	2	57	1	2	5		1000	2	2	2	2	2	2	2	2	2	2	2		2	2	2	2	1	2	2		2	2	2	2	2	1	城乡居民基本养老保险	1	1	2	2	2	2	2	1	1
12121	孟文奇	1	2	general		蒋峪中心卫生院	2	50	1	4	5		1500	2	2	2	2	2	2	2	2	2	2	2		2	2	2	2	1	2	2		2	2	2	2	2	1	城乡居民基本养老保险	1	2	#NULL!	#NULL!	#NULL!	#NULL!	#NULL!	#NULL!	#NULL!
12122	孟文奇	1	2	general		蒋峪中心卫生院	1	56	2	2	5		2500	2	1	2	1	2	2	2	2	2	2	2		2	2	2	2	1	2	2		2	2	2	2	2	1	城乡居民基本养老保险	1	2	#NULL!	#NULL!	#NULL!	#NULL!	#NULL!	#NULL!	#NULL!
12123	孟文奇	1	2	general		蒋峪中心卫生院	2	68	1	4	5		500	2	1	1	2	2	2	2	2	2	2	2		2	2	2	2	1	2	2		2	2	2	2	2	1	城乡居民基本养老保险	1	2	#NULL!	#NULL!	#NULL!	#NULL!	#NULL!	#NULL!	#NULL!
12124	孟文奇	1	2	general		蒋峪中心卫生院	2	50	2	2	5		0	3	1	2	2	2	2	2	2	2	2	1	胃炎	2	2	2	2	1	2	2		2	2	2	2	2	1	城乡居民基本养老保险	1	1	2	1	1	1	1	1	1
12125	孟文奇	1	2	general		蒋峪中心卫生院	1	53	1	2	5		2000	2	1	1	2	2	2	2	2	2	2	2		2	2	2	2	1	2	2		2	2	2	2	2	1	城乡居民基本养老保险	1	1	2	1	1	1	1	1	1
12126	柳松艺	1	2	general		蒋峪中心卫生院	1	67	1	2	5		700	3	1	2	2	1	2	2	2	2	2	2		2	2	2	2	1	2	2		2	2	2	2	2	1	城乡居民基本养老保险	1	2	#NULL!	#NULL!	#NULL!	#NULL!	#NULL!	#NULL!	#NULL!
12127	柳松艺	1	2	general		蒋峪中心卫生院	1	60	2	2	5		100	2	2	2	2	2	2	2	2	2	2	2		2	2	2	2	1	2	2		2	2	2	2	2	1	城乡居民基本养老保险	1	2	#NULL!	#NULL!	#NULL!	#NULL!	#NULL!	#NULL!	#NULL!
12128	柳松艺	1	2	general		蒋峪中心卫生院	1	78	1	2	5		500	1	2	2	2	2	2	2	2	2	2	2		2	2	2	2	1	2	2		2	2	2	2	2	1	城乡居民基本养老保险	1	2	#NULL!	#NULL!	#NULL!	#NULL!	#NULL!	#NULL!	#NULL!
12129	柳松艺	1	2	general		蒋峪中心卫生院	2	55	2	2	5		1500	1	2	2	2	2	2	2	2	2	2	2		2	2	2	2	1	2	2		2	2	2	2	2	1	城乡居民基本养老保险	1	2	#NULL!	#NULL!	#NULL!	#NULL!	#NULL!	#NULL!	#NULL!
12130	柳松艺	1	2	general		蒋峪中心卫生院	1	62	2	2	5		1500	1	2	2	2	2	2	2	2	2	2	2		2	2	2	2	1	2	2		2	2	2	2	2	1	城乡居民基本养老保险	1	2	#NULL!	#NULL!	#NULL!	#NULL!	#NULL!	#NULL!	#NULL!
12131	柳松艺	1	2	general		蒋峪中心卫生院	2	45	2	2	4		3000	3	2	2	2	2	2	2	2	2	2	2		2	2	2	2	1	2	2		2	2	2	2	2	1	城乡居民基本养老保险	1	1	2	2	2	2	2	5	2
12132	柳松艺	1	2	general		蒋峪中心卫生院	2	49	2	2	5		5000	3	1	1	1	2	2	2	2	2	2	2		2	2	2	2	1	2	2		2	2	2	2	2	1	城乡居民基本养老保险	5	1	3	2	2	2	2	3	2
12133	柳松艺	1	2	general		蒋峪中心卫生院	2	50	1	2	5		2000	3	2	2	2	2	2	2	2	2	2	2		2	2	2	2	1	2	2		2	2	2	2	2	1	城乡居民基本养老保险	2	1	3	2	2	2	5	5	2
12134	柳松艺	1	2	general		蒋峪中心卫生院	2	45	2	2	5		5000	3	2	2	2	2	2	2	2	2	2	2		2	2	2	2	1	2	2		2	2	2	2	2	1	城乡居民基本养老保险	2	1	3	1	2	2	2	2	1
12135	柳松艺	1	2	general		蒋峪中心卫生院	2	55	2	2	5		4000	3	2	2	2	2	2	2	2	2	2	2		2	2	2	2	1	2	2		2	2	2	2	2	1	城乡居民基本养老保险	5	1	3	2	2	2	2	2	2
12136	孟文奇	1	2	general		蒋峪中心卫生院	2	33	2	2	5		2800	3	2	2	2	2	2	2	2	2	2	2		2	2	2	2	1	2	2		2	2	2	2	2	1	城乡居民基本养老保险	2	1	3	2	2	2	5	5	2
12137	孟文奇	1	2	general		蒋峪中心卫生院	2	45	2	3	6		4000	3	1	2	2	2	2	2	2	2	1	2		2	2	2	2	1	2	2		2	2	2	2	2	1	城乡居民基本养老保险	5	1	3	2	2	3	2	2	2
12138	孟文奇	1	2	general		蒋峪中心卫生院	2	53	2	2	5		3000	3	2	2	2	2	2	2	2	2	2	2		2	2	2	2	1	2	2		2	2	2	2	2	1	城乡居民基本养老保险	2	1	3	2	2	2	5	5	2
12139	孟文奇	1	2	general		蒋峪中心卫生院	2	44	2	2	5		1500	4	2	2	2	2	2	2	2	2	2	2		2	2	2	2	1	2	2		2	2	2	2	2	1	城乡居民基本养老保险	2	1	3	2	2	2	5	5	2
12140	孟文奇	1	2	general		蒋峪中心卫生院	2	46	2	2	5		3000	3	2	2	2	2	2	2	2	2	2	2		2	2	2	2	1	2	2		2	2	2	2	2	1	城乡居民基本养老保险	2	1	3	2	2	2	5	5	2
12141	柳松艺	1	2	general		蒋峪中心卫生院	2	30	3	2	5		1500	1	2	2	2	2	2	2	2	2	2	2		2	2	2	2	1	2	2		2	2	2	2	2	1	城乡居民基本养老保险	1	2	#NULL!	#NULL!	#NULL!	#NULL!	#NULL!	#NULL!	#NULL!
12142	柳松艺	1	2	general		蒋峪中心卫生院	2	32	2	2	5		0	2	2	2	2	2	2	2	2	2	2	2		2	2	2	2	1	2	2		2	2	2	2	2	1	城乡居民基本养老保险	1	2	#NULL!	#NULL!	#NULL!	#NULL!	#NULL!	#NULL!	#NULL!
12143	柳松艺	1	2	general		蒋峪中心卫生院	1	50	2	2	5		2000	2	2	2	2	2	2	2	2	2	2	2		2	2	2	2	1	2	2		2	2	2	2	2	1	城乡居民基本养老保险	1	2	#NULL!	#NULL!	#NULL!	#NULL!	#NULL!	#NULL!	#NULL!
12144	柳松艺	1	2	general		蒋峪中心卫生院	2	48	3	2	5		3000	1	2	2	2	2	2	2	2	2	2	2		2	2	2	2	1	2	2		2	2	2	2	2	1	城乡居民基本养老保险	1	1	1	1	1	1	1	1	1
12145	柳松艺	1	2	general		蒋峪中心卫生院	1	68	3	2	5		1000	2	2	2	2	2	2	2	2	2	2	2		2	2	2	2	1	2	2		2	2	2	2	2	1	城乡居民基本养老保险	1	2	#NULL!	#NULL!	#NULL!	#NULL!	#NULL!	#NULL!	#NULL!
12146	柳松艺	1	2	general		蒋峪中心卫生院	2	66	1	2	5		1000	2	2	2	2	2	2	2	2	2	2	2		2	2	2	2	1	2	2		2	2	2	2	2	1	城乡居民基本养老保险	1	2	#NULL!	#NULL!	#NULL!	#NULL!	#NULL!	#NULL!	#NULL!
12147	柳松艺	1	2	general		东城街道卫生院	2	40	3	2	9	0	3000	3	2	2	2	2	2	2	2	2	2	2		2	2	2	2	1	2	2		2	2	2	2	1	2		2	2	#NULL!	#NULL!	#NULL!	#NULL!	#NULL!	#NULL!	#NULL!
12148	柳松艺	1	2	general		东城街道卫生院	1	50	2	2	5		2000	2	2	2	2	2	2	2	2	2	2	2		2	2	2	2	1	2	2		2	2	2	2	1	2		1	1	1	1	1	1	1	1	1
12149	柳松艺	1	2	general		蒋峪中心卫生院	2	41	2	2	5		3600	1	2	2	2	2	2	2	2	2	2	2		2	2	2	2	1	2	2		2	2	2	2	2	1	城乡居民基本养老保险	1	2	#NULL!	#NULL!	#NULL!	#NULL!	#NULL!	#NULL!	#NULL!
12150	柳松艺	1	2	general		蒋峪中心卫生院	1	39	2	2	4		4100	1	2	2	2	2	2	2	2	2	2	2		2	2	2	2	1	2	2		2	2	2	2	2	1	城乡居民基本养老保险	1	2	#NULL!	#NULL!	#NULL!	#NULL!	#NULL!	#NULL!	#NULL!
12151	柳松艺	1	2	general		蒋峪中心卫生院	2	38	2	2	8		2600	1	2	2	2	2	2	2	2	2	2	2		2	2	2	2	1	2	2		2	2	2	2	2	1	城乡居民基本养老保险	1	2	#NULL!	#NULL!	#NULL!	#NULL!	#NULL!	#NULL!	#NULL!
12152	柳松艺	1	2	general		蒋峪中心卫生院	1	48	2	2	5		1800	1	2	2	2	2	2	2	2	2	2	2		2	2	2	2	1	2	2		2	2	2	2	2	1	城乡居民基本养老保险	1	2	#NULL!	#NULL!	#NULL!	#NULL!	#NULL!	#NULL!	#NULL!
12153	柳松艺	1	2	general		蒋峪中心卫生院	2	65	1	4	5		800	3	2	2	2	2	2	2	2	2	2	2		2	2	2	2	1	2	2		2	2	2	2	2	1	城乡居民基本养老保险	1	2	#NULL!	#NULL!	#NULL!	#NULL!	#NULL!	#NULL!	#NULL!
12154	柳松艺	1	2	general		蒋峪中心卫生院	2	36	2	2	5		3000	1	2	2	2	2	2	2	2	2	2	2		2	2	2	2	1	2	2		2	2	2	2	2	1	城乡居民基本养老保险	1	1	1	1	1	1	1	1	1
12155	柳松艺	1	2	general		蒋峪中心卫生院	2	45	2	2	5		1300	1	2	2	2	2	2	2	2	2	2	2		2	2	2	2	1	2	2		2	2	2	2	2	1	城乡居民基本养老保险	1	1	1	1	1	1	1	1	1
12156	柳松艺	1	2	general		蒋峪中心卫生院	1	44	3	2	5		2000	1	2	2	2	2	2	2	2	2	2	2		2	2	2	2	1	2	2		2	2	2	2	2	1	城乡居民基本养老保险	1	2	#NULL!	#NULL!	#NULL!	#NULL!	#NULL!	#NULL!	#NULL!
12157	孟文奇	1	2	general		蒋峪中心卫生院	2	69	1	2	5		500	2	2	2	2	2	2	2	2	2	2	2		2	2	2	2	1	2	2		2	2	2	2	2	1	城乡居民基本养老保险	1	2	#NULL!	#NULL!	#NULL!	#NULL!	#NULL!	#NULL!	#NULL!
12158	孟文奇	1	2	general		蒋峪中心卫生院	2	68	1	2	8		1200	2	2	2	2	2	2	2	2	2	2	2		2	2	2	2	1	2	2		2	2	2	2	2	1	城乡居民基本养老保险	1	2	#NULL!	#NULL!	#NULL!	#NULL!	#NULL!	#NULL!	#NULL!
12159	孟文奇	1	2	general		蒋峪中心卫生院	2	67	1	2	5		1600	2	2	2	2	2	2	2	2	2	2	2		2	2	2	2	1	2	2		2	2	2	2	2	1	城乡居民基本养老保险	1	1	1	1	1	1	1	1	1
12160	孟文奇	1	2	general		蒋峪中心卫生院	2	72	1	2	5		700	2	1	1	2	2	2	2	2	2	2	2		2	2	2	2	1	2	2		2	2	2	2	2	1	城乡居民基本养老保险	1	1	1	1	1	1	1	1	1
12161	孟文奇	1	2	general		蒋峪中心卫生院	1	43	2	2	5		3200	1	2	2	2	2	2	2	2	2	2	2		2	2	2	2	1	2	2		2	2	2	2	2	1	城乡居民基本养老保险	1	2	#NULL!	#NULL!	#NULL!	#NULL!	#NULL!	#NULL!	#NULL!
12162	孟文奇	1	2	general		蒋峪中心卫生院	2	43	2	2	5		2000	2	1	2	1	1	2	2	2	2	2	2		2	2	2	2	1	2	2		2	2	2	2	2	1	城乡居民基本养老保险	1	2	#NULL!	#NULL!	#NULL!	#NULL!	#NULL!	#NULL!	#NULL!
12163	孟文奇	1	2	general		东城街道卫生院	1	46	2	2	5		4000	2	2	2	2	2	2	2	2	2	2	2		2	2	2	2	1	2	2		2	2	2	2	1	2		1	2	#NULL!	#NULL!	#NULL!	#NULL!	#NULL!	#NULL!	#NULL!
12164	孟文奇	1	2	general		东城街道卫生院	1	37	2	2	5		3600	2	2	2	2	2	2	2	2	2	2	2		2	2	2	2	1	2	2		2	2	2	2	1	2		2	1	1	1	1	1	1	1	1
12165	孟文奇	1	2	general		东城街道卫生院	1	40	2	2	5		3600	2	2	2	2	2	2	2	2	2	2	2		2	2	2	2	1	2	2		2	2	2	2	1	2		1	1	1	1	1	1	1	1	1
12166	孟文奇	1	2	general		东城街道卫生院	1	49	2	2	5		3000	2	2	2	2	2	2	2	2	2	2	2		2	2	2	2	1	2	2		2	2	2	2	1	2		1	1	1	1	1	1	1	1	1
12167	孟文奇	1	2	general		东城街道卫生院	1	66	1	4	5		800	2	1	1	2	2	2	2	2	2	2	2		2	2	2	2	1	2	2		2	2	2	2	1	2		1	2	#NULL!	#NULL!	#NULL!	#NULL!	#NULL!	#NULL!	#NULL!
12168	孟文奇	1	2	general		东城街道卫生院	2	52	2	2	5		1800	2	2	2	2	2	2	2	2	2	2	2		2	2	2	2	1	2	2		2	2	2	2	1	2		1	1	1	1	1	1	1	1	1
12169	孟文奇	1	2	general		东城街道卫生院	1	38	2	2	5		3600	2	2	2	2	2	2	2	2	2	2	2		2	2	2	2	1	2	2		2	2	2	2	1	2		1	2	#NULL!	#NULL!	#NULL!	#NULL!	#NULL!	#NULL!	#NULL!
12170	孟文奇	1	2	general		东城街道卫生院	1	48	2	2	4		3600	2	1	1	2	2	2	2	2	2	2	2		2	2	2	2	1	2	2		2	2	2	2	1	2		1	1	2	2	5	2	1	1	2
12171	孟文奇	1	2	general		东城街道卫生院	1	45	2	2	2		5000	2	2	2	2	2	2	2	2	2	2	2		2	2	2	2	1	2	2		2	2	2	2	1	2		2	2	#NULL!	#NULL!	#NULL!	#NULL!	#NULL!	#NULL!	#NULL!
12172	孟文奇	1	2	general		东城街道卫生院	1	35	2	2	5		3600	2	2	2	2	2	2	2	2	2	2	2		2	2	2	2	1	2	2		2	2	2	2	1	2		1	1	1	1	1	1	1	1	1
12173	孟文奇	1	2	general		东城街道卫生院	2	40	2	2	5		2800	2	2	2	2	2	2	2	2	2	2	2		2	2	2	2	1	2	2		2	2	2	2	1	2		2	2	#NULL!	#NULL!	#NULL!	#NULL!	#NULL!	#NULL!	#NULL!
12174	柳松艺	1	2	general		东城街道卫生院	2	35	2	2	5		2700	2	2	2	2	2	2	2	2	2	2	2		2	2	2	2	1	2	2		2	2	2	2	1	2		2	1	1	1	1	1	1	1	1
12175	柳松艺	1	2	general		东城街道卫生院	1	32	2	2	5		4000	2	2	2	2	2	2	2	2	2	2	2		2	2	2	2	1	2	2		2	2	2	2	1	2		1	1	1	1	1	1	1	1	1
12176	柳松艺	1	2	general		东城街道卫生院	1	60	2	2	5		1800	2	2	2	2	2	2	2	2	2	2	2		2	2	2	2	1	2	2		2	2	2	2	1	2		1	1	1	1	1	1	1	1	1
12177	柳松艺	1	2	general		东城街道卫生院	2	43	2	2	2		3600	2	2	2	2	2	2	2	2	2	2	2		2	2	2	2	1	2	2		2	2	2	2	1	2		1	1	1	1	1	1	1	1	1
12178	柳松艺	1	2	general		东城街道卫生院	1	55	2	2	5		3500	2	2	2	2	2	2	2	2	2	2	2		2	2	2	2	1	2	2		2	2	2	2	1	2		1	1	1	1	1	1	1	1	1
12179	柳松艺	1	2	general		东城街道卫生院	1	70	1	4	5		800	3	1	1	2	2	2	2	2	2	2	2		2	2	2	2	1	2	2		2	2	2	2	1	2		2	1	1	1	1	1	1	1	1
12180	柳松艺	1	2	general		东城街道卫生院	1	52	1	2	5		1000	3	2	2	2	2	2	2	2	2	2	2		2	2	2	2	1	2	2		2	2	2	1	2	2		1	1	1	1	1	1	1	2	1
12181	柳松艺	1	2	general		东城街道卫生院	2	58	1	2	5		1200	3	1	2	1	2	2	2	2	2	2	2		2	1	2	2	2	2	2		2	2	2	2	1	2		1	1	1	1	2	1	1	2	1
12182	柳松艺	1	2	general		东城街道卫生院	2	50	2	2	5		1200	2	2	2	2	2	2	2	2	2	2	2		2	2	2	2	1	2	2		2	2	2	1	2	2		1	1	1	1	1	1	1	2	1
12183	柳松艺	1	2	general		东城街道卫生院	2	38	2	2	5		3500	2	2	2	2	2	2	2	2	2	2	2		2	1	2	2	2	2	2		2	2	2	2	1	2		1	2	#NULL!	#NULL!	#NULL!	#NULL!	#NULL!	#NULL!	#NULL!
12184	柳松艺	1	2	general		东城街道卫生院	1	52	2	2	5		2000	2	2	2	2	2	2	2	2	2	2	2		2	1	2	2	2	2	2		2	2	2	2	1	2		1	1	1	1	1	1	1	1	1
12185	柳松艺	1	2	general		东城街道卫生院	2	41	2	2	5		2000	2	2	2	2	2	2	2	2	2	2	2		2	1	2	2	2	2	2		2	2	2	2	1	2		1	2	#NULL!	#NULL!	#NULL!	#NULL!	#NULL!	#NULL!	#NULL!
12186	柳松艺	1	2	general		东城街道卫生院	1	46	2	2	6		800	2	2	2	2	2	2	2	2	2	2	2		2	1	2	2	2	2	2		2	2	2	1	2	2		1	1	1	2	1	2	1	1	1
12187	柳松艺	1	2	general		东城街道卫生院	2	54	1	2	5		1600	2	2	2	2	2	2	2	2	2	2	2		2	1	2	2	2	2	2		2	1	2	2	2	2		1	1	1	1	1	1	1	2	1
12188	柳松艺	1	2	general		东城街道卫生院	1	62	1	2	5		800	3	1	1	2	2	2	2	2	2	2	2		2	1	2	2	2	2	2		2	2	2	2	1	2		1	1	1	1	1	1	2	1	1
12189	柳松艺	1	2	general		东城街道卫生院	2	54	1	2	5		2000	2	2	2	2	2	2	2	2	2	2	2		2	1	2	2	2	2	2		2	2	2	2	1	2		1	1	1	2	1	1	1	1	2
12190	柳松艺	1	2	general		东城街道卫生院	2	36	2	2	4		3000	2	2	2	2	2	2	2	2	2	2	2		2	2	1	2	2	2	2		2	2	2	1	2	2		1	2	#NULL!	#NULL!	#NULL!	#NULL!	#NULL!	#NULL!	#NULL!
12191	孟文奇	1	2	general		东城街道卫生院	1	60	1	2	5		1000	3	2	2	2	2	2	2	2	2	2	2		2	1	2	2	2	2	2		2	2	2	2	1	2		1	2	#NULL!	#NULL!	#NULL!	#NULL!	#NULL!	#NULL!	#NULL!
12192	孟文奇	1	2	general		东城街道卫生院	2	30	3	2	2		4000	2	2	2	2	2	2	2	2	2	2	2		2	2	1	2	2	2	2		2	2	2	1	2	2		1	2	#NULL!	#NULL!	#NULL!	#NULL!	#NULL!	#NULL!	#NULL!
12193	孟文奇	1	2	general		东城街道卫生院	2	52	2	2	5		500	2	2	2	2	2	2	2	2	2	2	2		2	1	2	2	2	2	2		2	2	2	2	1	2		1	2	#NULL!	#NULL!	#NULL!	#NULL!	#NULL!	#NULL!	#NULL!
12194	孟文奇	1	2	general		东城街道卫生院	1	43	3	2	5		5000	1	2	2	2	2	2	2	2	2	2	2		2	1	2	2	2	2	2		2	2	2	2	1	2		1	2	#NULL!	#NULL!	#NULL!	#NULL!	#NULL!	#NULL!	#NULL!
12195	孟文奇	1	2	general		东城街道卫生院	1	21	2	1	5		3500	2	2	2	2	2	2	2	2	2	2	2		2	1	2	2	2	2	2		2	2	2	2	1	2		1	2	#NULL!	#NULL!	#NULL!	#NULL!	#NULL!	#NULL!	#NULL!
12196	孟文奇	1	2	general		东城街道卫生院	1	22	2	1	5		4000	2	2	2	2	2	2	2	2	2	2	2		2	1	2	2	2	2	2		2	2	2	2	1	2		1	2	#NULL!	#NULL!	#NULL!	#NULL!	#NULL!	#NULL!	#NULL!
12197	孟文奇	1	2	general		东城街道卫生院	2	46	2	2	5		1000	2	2	2	2	2	2	2	2	2	2	2		2	1	2	2	2	2	2		2	2	2	2	1	2		1	2	#NULL!	#NULL!	#NULL!	#NULL!	#NULL!	#NULL!	#NULL!
12198	孟文奇	1	2	general		东城街道卫生院	2	63	1	2	5		500	2	1	1	1	2	2	2	2	2	2	2		2	1	2	2	2	2	2		2	2	2	2	1	2		1	2	#NULL!	#NULL!	#NULL!	#NULL!	#NULL!	#NULL!	#NULL!
12199	孟文奇	1	2	general		东城街道卫生院	1	39	3	2	1		5000	2	2	2	2	2	2	2	2	2	2	2		2	1	2	2	2	2	2		2	2	2	2	1	2		1	2	#NULL!	#NULL!	#NULL!	#NULL!	#NULL!	#NULL!	#NULL!
12200	孟文奇	1	2	general		东城街道卫生院	1	45	2	2	5		4500	2	2	2	2	2	2	2	2	2	2	2		2	2	1	2	2	2	2		2	2	1	2	2	2		1	2	#NULL!	#NULL!	#NULL!	#NULL!	#NULL!	#NULL!	#NULL!
12201	孟文奇	1	2	general		东城街道卫生院	2	17	3	1	7		0	1	2	2	2	2	2	2	2	2	2	2		2	1	2	2	2	2	2		#NULL!	#NULL!	#NULL!	#NULL!	#NULL!	#NULL!		1	2	#NULL!	#NULL!	#NULL!	#NULL!	#NULL!	#NULL!	#NULL!
12202	孟文奇	1	2	general		东城街道卫生院	2	33	2	2	5		5000	2	2	2	2	2	2	2	2	2	2	2		2	2	1	2	2	2	2		2	2	2	1	2	2		1	2	#NULL!	#NULL!	#NULL!	#NULL!	#NULL!	#NULL!	#NULL!
12203	孟文奇	1	2	general		东城街道卫生院	2	42	3	2	4		3000	2	2	2	2	2	2	2	2	2	2	2		2	2	1	2	2	2	2		2	2	2	1	2	2		1	2	#NULL!	#NULL!	#NULL!	#NULL!	#NULL!	#NULL!	#NULL!
12204	孟文奇	1	2	general		东城街道卫生院	1	52	1	2	5		4500	2	1	1	2	2	2	2	2	2	2	2		2	1	2	2	2	2	2		2	2	2	2	1	2		1	2	#NULL!	#NULL!	#NULL!	#NULL!	#NULL!	#NULL!	#NULL!
12205	孟文奇	1	2	general		东城街道卫生院	1	33	2	2	5		5000	2	2	2	2	2	2	2	2	2	2	2		2	2	1	2	2	2	2		2	2	2	1	2	2		1	2	#NULL!	#NULL!	#NULL!	#NULL!	#NULL!	#NULL!	#NULL!
12206	孟文奇	1	2	general		东城街道卫生院	1	63	2	2	5		1000	2	1	1	1	2	2	2	2	2	2	2		2	1	2	2	2	2	2		2	2	2	2	1	2		1	2	#NULL!	#NULL!	#NULL!	#NULL!	#NULL!	#NULL!	#NULL!
12207	孟文奇	1	2	general		东城街道卫生院	1	39	2	2	2		3600	2	2	2	2	2	2	2	2	2	2	2		2	2	2	2	1	2	2		2	2	2	2	1	2		1	2	#NULL!	#NULL!	#NULL!	#NULL!	#NULL!	#NULL!	#NULL!
12208	孟文奇	1	2	general		东城街道卫生院	2	35	2	2	5		2800	2	2	2	2	2	2	2	2	2	2	2		2	2	2	2	1	2	2		2	2	2	2	1	2		1	2	#NULL!	#NULL!	#NULL!	#NULL!	#NULL!	#NULL!	#NULL!
12209	孟文奇	1	2	general		东城街道卫生院	1	48	2	2	5		3000	3	2	2	2	2	2	2	2	2	2	2		2	2	2	2	1	2	2		2	2	2	2	1	2		1	2	#NULL!	#NULL!	#NULL!	#NULL!	#NULL!	#NULL!	#NULL!
12210	孟文奇	1	2	general		东城街道卫生院	1	70	1	2	5		500	2	2	2	2	2	2	2	2	2	2	2		2	2	1	2	2	2	2		2	2	2	2	1	2		1	2	#NULL!	#NULL!	#NULL!	#NULL!	#NULL!	#NULL!	#NULL!
12211	孟文奇	1	2	general		东城街道卫生院	2	50	2	2	5		2000	1	2	2	2	2	2	2	2	2	2	2		2	2	1	2	2	2	2		2	2	2	2	1	2		1	2	#NULL!	#NULL!	#NULL!	#NULL!	#NULL!	#NULL!	#NULL!
12212	孟文奇	1	2	general		东城街道卫生院	1	39	4	2	2		5000	1	2	2	2	2	2	2	2	2	2	2		2	1	2	2	2	2	2		2	2	2	2	1	2		1	2	#NULL!	#NULL!	#NULL!	#NULL!	#NULL!	#NULL!	#NULL!
12213	孟文奇	1	2	general		东城街道卫生院	1	36	2	1	9	0	5000	1	1	2	2	2	2	1	2	2	2	2		2	1	2	2	2	2	2		2	1	2	2	2	2		2	3	#NULL!	#NULL!	#NULL!	#NULL!	#NULL!	#NULL!	#NULL!
12214	孟文奇	1	2	general		东城街道卫生院	1	50	3	2	9	0	4000	2	2	2	2	2	2	2	2	2	2	2		2	1	2	2	2	2	2		2	1	2	2	2	2		1	1	1	1	1	1	1	1	1
12215	孟文奇	1	2	general		东城街道卫生院	1	44	2	2	2		5000	1	1	2	2	2	2	1	2	2	2	2		2	1	2	2	2	2	2		2	2	2	2	1	2		1	1	1	1	1	1	1	1	1
12216	孟文奇	1	2	general		东城街道卫生院	1	39	2	2	9	0	5000	2	2	2	2	2	2	2	2	2	2	2		2	1	2	2	2	2	2		2	1	2	2	2	2		1	1	1	1	1	1	1	1	1
12217	孟文奇	1	2	general		东城街道卫生院	2	42	2	2	5		2000	2	1	2	2	1	2	2	2	2	2	2		2	1	2	2	2	2	2		2	1	2	2	2	2		1	2	#NULL!	#NULL!	#NULL!	#NULL!	#NULL!	#NULL!	#NULL!
12218	孟文奇	1	2	general		东城街道卫生院	1	42	2	2	9	0	6000	2	2	2	2	2	2	2	2	2	2	2		2	1	2	2	2	2	2		2	1	2	2	2	2		1	1	1	1	1	1	1	1	1
12219	孟文奇	1	2	general		东城街道卫生院	2	36	2	2	2		4000	2	1	2	2	1	2	2	2	2	2	2		2	2	1	2	2	2	2		2	2	2	1	2	2		1	2	#NULL!	#NULL!	#NULL!	#NULL!	#NULL!	#NULL!	#NULL!
12220	孟文奇	1	2	general		东城街道卫生院	1	44	2	2	5		6000	3	1	1	2	2	2	2	2	2	2	2		2	1	2	2	2	2	2		2	1	2	2	2	2		2	2	#NULL!	#NULL!	#NULL!	#NULL!	#NULL!	#NULL!	#NULL!
12221	柳松艺	1	2	general		东城街道卫生院	2	43	2	2	5		3000	2	2	2	2	2	2	2	2	2	2	2		2	1	2	2	2	2	2		2	1	2	2	2	2		1	2	#NULL!	#NULL!	#NULL!	#NULL!	#NULL!	#NULL!	#NULL!
12222	柳松艺	1	2	general		东城街道卫生院	2	42	2	2	9	0	3500	2	1	2	2	1	2	2	2	2	2	2		2	1	2	2	2	2	2		2	1	2	2	2	2		1	2	#NULL!	#NULL!	#NULL!	#NULL!	#NULL!	#NULL!	#NULL!
12223	柳松艺	1	2	general		东城街道卫生院	2	46	2	2	9	0	3000	2	1	2	2	1	2	2	2	2	2	2		2	1	2	2	2	2	2		2	1	2	2	2	2		1	2	#NULL!	#NULL!	#NULL!	#NULL!	#NULL!	#NULL!	#NULL!
12224	柳松艺	1	2	general		东城街道卫生院	2	40	2	2	5		4000	2	2	2	2	2	2	2	2	2	2	2		2	1	2	2	2	2	2		2	1	2	2	2	2		2	2	#NULL!	#NULL!	#NULL!	#NULL!	#NULL!	#NULL!	#NULL!
12225	柳松艺	1	2	general		东城街道卫生院	1	38	2	2	1		5000	3	1	1	2	2	2	2	2	2	2	2		2	1	2	2	2	2	2		2	1	2	2	2	2		1	2	#NULL!	#NULL!	#NULL!	#NULL!	#NULL!	#NULL!	#NULL!
12226	柳松艺	1	2	general		东城街道卫生院	2	36	2	2	9	0	4000	2	2	2	2	2	2	2	2	2	2	2		2	1	2	2	2	2	2		2	1	2	2	2	2		1	2	#NULL!	#NULL!	#NULL!	#NULL!	#NULL!	#NULL!	#NULL!
12227	柳松艺	1	2	general		东城街道卫生院	2	38	2	2	5		3600	3	2	2	2	2	2	2	2	2	2	2		2	1	2	2	2	2	2		2	1	2	2	2	2		1	2	#NULL!	#NULL!	#NULL!	#NULL!	#NULL!	#NULL!	#NULL!
12228	柳松艺	1	2	general		东城街道卫生院	1	43	2	2	2		400	1	1	2	2	1	2	2	2	2	2	2		2	1	2	2	2	2	2		2	1	2	2	2	2		1	1	2	2	2	2	1	1	1
12229	柳松艺	1	2	general		东城街道卫生院	2	56	3	2	5		3500	2	2	2	2	2	2	2	2	2	2	2		2	1	2	2	2	2	2		2	1	2	2	2	2		1	2	#NULL!	#NULL!	#NULL!	#NULL!	#NULL!	#NULL!	#NULL!
12230	柳松艺	1	2	general		东城街道卫生院	1	53	2	2	5		1200	2	2	2	2	2	2	2	2	2	2	2		2	1	2	2	2	2	2		2	1	2	2	2	2		1	1	1	1	2	1	1	2	1
12231	柳松艺	1	2	general		东城街道卫生院	2	48	2	2	5		2000	1	2	2	2	2	2	2	2	2	2	2		2	1	2	2	2	2	2		2	1	2	2	2	2		1	1	1	2	1	1	2	1	1
12232	柳松艺	1	2	general		东城街道卫生院	1	46	2	2	6		2500	2	2	2	2	2	2	2	2	2	2	2		2	1	2	2	2	2	2		2	1	2	2	2	2		1	1	1	1	2	1	2	1	1
12233	柳松艺	1	2	general		东城街道卫生院	2	51	2	2	5		2500	2	2	2	2	2	2	2	2	2	2	2		2	1	2	2	2	2	2		2	1	2	2	2	2		1	1	1	1	1	1	2	1	1
12234	柳松艺	1	2	general		东城街道卫生院	2	61	1	2	5		800	3	1	2	1	2	2	2	2	2	2	2		2	1	2	2	2	2	2		2	1	2	2	2	2		1	1	1	2	1	2	1	1	1
12235	柳松艺	1	2	general		东城街道卫生院	2	57	1	2	5		300	3	2	2	2	2	2	2	2	2	2	2		2	2	2	2	1	2	2		2	2	2	1	2	2		1	1	1	1	1	1	1	2	1
12236	柳松艺	1	2	general		东城街道卫生院	2	62	1	2	5		800	2	1	2	1	2	2	2	2	2	2	2		2	2	2	1	2	2	2		2	1	2	2	2	2		1	1	1	1	2	1	2	1	2
12237	柳松艺	1	2	general		东城街道卫生院	1	68	1	2	5		1000	3	1	1	2	2	2	2	2	2	2	2		2	1	2	2	2	2	2		1	2	2	2	2	2		1	1	1	1	2	1	1	1	2
12238	柳松艺	1	2	general		东城街道卫生院	1	66	1	2	5		1000	3	1	1	2	2	2	2	2	2	2	2		2	1	2	2	2	2	2		2	1	2	2	2	2		1	1	1	1	1	1	2	1	2
12239	柳松艺	1	2	general		东城街道卫生院	2	62	1	2	5		1000	3	1	1	2	2	2	2	2	2	2	2		2	1	2	2	2	2	2		2	2	2	1	2	2		1	2	#NULL!	#NULL!	#NULL!	#NULL!	#NULL!	#NULL!	#NULL!
12240	柳松艺	1	2	general		东城街道卫生院	1	65	1	2	5		800	3	2	2	2	2	2	2	2	2	2	2		2	2	2	2	1	2	2		2	2	2	1	2	2		1	1	1	1	1	1	1	2	1
12241	柳松艺	1	2	general		东城街道卫生院	1	62	1	2	5		800	3	2	2	2	2	2	2	2	2	2	2		2	2	2	2	1	2	2		2	2	2	1	2	2		1	1	1	1	1	1	1	2	1
13001	孟文奇	1	3	general		临浯中心卫生院	1	45	2	2	5		2500	2	2	2	2	2	2	2	2	2	2	2		2	1	2	2	2	2	2		1	2	2	2	2	2		2	1	1	1	2	1	1	1	1
13002	孟文奇	1	3	general		临浯中心卫生院	2	38	2	2	4		3000	1	2	2	2	2	2	2	2	2	2	2		2	1	2	2	2	2	2		2	1	2	2	2	2		1	1	2	1	2	1	2	1	2
13003	孟文奇	1	3	general		临浯中心卫生院	2	36	2	2	5		2000	1	2	2	2	2	2	2	2	2	2	2		2	1	2	2	2	2	2		2	1	2	2	2	2		1	1	1	1	2	2	1	2	2
13004	孟文奇	1	3	general		临浯中心卫生院	1	53	3	2	5		2000	2	2	2	2	2	2	2	2	2	2	2		2	1	2	2	2	2	2		2	2	2	2	1	2		1	1	1	1	1	1	1	1	1
13005	孟文奇	1	3	general		临浯中心卫生院	1	76	1	1	5		300	2	1	2	2	2	1	2	2	2	2	2		2	1	2	2	2	2	2		2	2	2	2	1	2		1	1	2	2	2	1	1	2	1
13006	孟文奇	1	3	general		临浯中心卫生院	1	57	3	2	5		4000	3	2	2	2	2	2	2	2	2	2	2		2	1	2	2	2	2	2		2	2	2	2	1	2		1	1	3	1	3	2	1	1	1
13007	孟文奇	1	3	general		临浯中心卫生院	2	57	2	2	5		3000	3	2	2	2	2	2	2	2	2	2	2		2	1	2	2	2	2	2		2	2	2	2	1	2		1	1	3	1	3	2	1	1	1
13008	孟文奇	1	3	general		临浯中心卫生院	1	66	2	2	5		1000	2	1	1	2	2	1	2	2	2	2	2		2	1	2	2	2	2	2		2	2	2	2	1	2		1	1	2	1	3	2	1	1	1
13009	孟文奇	1	3	general		临浯中心卫生院	2	54	2	2	5		1000	2	2	2	2	2	2	2	2	2	2	2		2	1	2	2	2	2	2		2	2	2	2	1	2		1	1	3	1	1	1	1	1	1
13010	孟文奇	1	3	general		临浯中心卫生院	1	71	1	2	5		123	2	1	1	2	2	2	2	2	2	2	2		2	1	2	2	2	2	2		2	1	2	2	2	2		1	1	1	1	2	2	2	1	2
13011	孟文奇	1	3	general		临浯中心卫生院	1	45	2	2	5		3000	2	1	2	1	2	2	2	2	2	2	2		2	1	2	2	2	2	2		2	1	2	2	2	2		1	1	1	1	2	2	1	1	2
13012	孟文奇	1	3	general		临浯中心卫生院	1	48	2	2	5		3000	1	2	2	2	2	2	2	2	2	2	2		2	1	2	2	2	2	2		2	1	2	2	2	2		1	1	1	1	2	2	1	1	2
13013	孟文奇	1	3	general		临浯中心卫生院	1	50	2	2	5		1000	2	2	2	2	2	2	2	2	2	2	2		2	1	2	2	2	2	2		2	2	2	2	1	2		2	2	#NULL!	#NULL!	#NULL!	#NULL!	#NULL!	#NULL!	#NULL!
13014	孟文奇	1	3	general		临浯中心卫生院	2	69	1	4	5		1000	3	2	2	2	2	2	2	2	2	2	2		2	1	2	2	2	2	2		2	2	2	2	1	2		2	2	#NULL!	#NULL!	#NULL!	#NULL!	#NULL!	#NULL!	#NULL!
13015	孟文奇	1	3	general		临浯中心卫生院	2	66	2	2	5		300	2	2	2	2	2	2	2	2	2	2	2		2	1	2	2	2	2	2		2	2	2	2	1	2		2	2	#NULL!	#NULL!	#NULL!	#NULL!	#NULL!	#NULL!	#NULL!
13016	孟文奇	1	3	general		临浯中心卫生院	1	54	1	2	5		600	2	2	2	2	2	2	2	2	2	2	2		2	1	2	2	2	2	2		2	2	2	2	1	2		2	2	#NULL!	#NULL!	#NULL!	#NULL!	#NULL!	#NULL!	#NULL!
13017	孟文奇	1	3	general		临浯中心卫生院	1	58	1	2	5		400	2	2	2	2	2	2	2	2	2	2	2		2	1	2	2	2	2	2		2	2	2	2	1	2		2	2	#NULL!	#NULL!	#NULL!	#NULL!	#NULL!	#NULL!	#NULL!
13018	孟文奇	1	3	general		临浯中心卫生院	1	68	1	2	5		800	2	2	2	2	2	2	2	2	2	2	2		2	1	2	2	2	2	2		2	2	2	2	1	2		2	2	#NULL!	#NULL!	#NULL!	#NULL!	#NULL!	#NULL!	#NULL!
13019	孟文奇	1	3	general		临浯中心卫生院	1	65	1	1	5		500	2	2	2	2	2	2	2	2	2	2	2		2	1	2	2	2	2	2		2	2	2	2	1	2		1	2	#NULL!	#NULL!	#NULL!	#NULL!	#NULL!	#NULL!	#NULL!
13020	孟文奇	1	3	general		临浯中心卫生院	2	41	1	2	5		400	2	2	2	2	2	2	2	2	2	2	2		2	1	2	2	2	2	2		2	2	2	2	1	2		2	2	#NULL!	#NULL!	#NULL!	#NULL!	#NULL!	#NULL!	#NULL!
13021	柳松艺	1	3	general		临浯中心卫生院	2	70	1	2	5		200	3	1	1	1	2	2	2	2	1	1	2		2	1	2	2	2	2	2		2	2	2	2	1	2		2	2	#NULL!	#NULL!	#NULL!	#NULL!	#NULL!	#NULL!	#NULL!
13022	柳松艺	1	3	general		临浯中心卫生院	2	50	1	2	5		2000	2	2	2	2	2	2	2	2	2	2	2		2	1	2	2	2	2	2		2	2	2	2	1	2		2	2	#NULL!	#NULL!	#NULL!	#NULL!	#NULL!	#NULL!	#NULL!
13023	柳松艺	1	3	general		临浯中心卫生院	1	42	2	2	5		2800	1	2	2	2	2	2	2	2	2	2	2		2	1	2	2	2	1	2		2	1	2	2	2	2		1	1	2	2	2	2	2	2	2
13024	柳松艺	1	3	general		临浯中心卫生院	1	50	2	2	5		2700	1	2	2	2	2	2	2	2	2	2	2		2	1	2	2	2	1	2		2	1	2	2	2	2		1	1	2	2	3	2	2	2	1
13025	柳松艺	1	3	general		临浯中心卫生院	1	40	2	2	5		3200	1	2	2	2	2	2	2	2	2	2	2		2	1	2	2	2	1	2		2	1	2	2	2	2		1	1	2	2	3	2	2	2	1
13026	柳松艺	1	3	general		临浯中心卫生院	1	30	3	2	5		4000	1	2	2	2	2	2	2	2	2	2	2		2	1	2	2	2	1	2		2	1	2	2	2	2		1	1	2	2	3	2	2	2	1
13027	柳松艺	1	3	general		临浯中心卫生院	1	29	2	2	5		3600	1	2	2	2	2	2	2	2	2	2	2		2	1	2	2	2	1	2		2	1	2	2	2	2		1	1	2	2	3	2	2	2	1
13028	柳松艺	1	3	general		临浯中心卫生院	1	30	2	2	5		4000	1	2	2	2	2	2	2	2	2	2	2		2	1	2	2	2	1	2		2	1	2	2	2	2		1	1	2	2	3	2	2	2	1
13029	柳松艺	1	3	general		临浯中心卫生院	2	49	2	2	5		3800	1	2	2	2	2	2	2	2	2	2	2		2	1	2	2	2	1	2		2	1	2	2	2	2		1	1	2	2	3	2	2	2	1
13030	柳松艺	1	3	general		临浯中心卫生院	1	56	2	2	5		3500	1	2	2	2	2	2	2	2	2	2	2		2	1	2	2	2	1	2		2	1	2	2	2	2		1	1	2	2	3	2	2	2	1
13031	柳松艺	1	3	general		临浯中心卫生院	2	42	2	2	5		3600	1	2	2	2	2	2	2	2	2	2	2		2	1	2	2	2	1	2		2	1	2	2	2	2		1	1	2	2	3	2	2	2	1
13032	柳松艺	1	3	general		临浯中心卫生院	1	49	3	2	3		3000	1	2	2	2	2	2	2	2	2	2	2		2	2	2	2	1	2	2		2	2	2	2	1	2		1	2	#NULL!	#NULL!	#NULL!	#NULL!	#NULL!	#NULL!	#NULL!
13033	柳松艺	1	3	general		临浯中心卫生院	2	53	2	2	5		3100	2	2	2	2	2	2	2	2	2	2	2		2	2	2	2	1	2	2		2	2	2	2	1	2		1	2	#NULL!	#NULL!	#NULL!	#NULL!	#NULL!	#NULL!	#NULL!
13034	柳松艺	1	3	general		临浯中心卫生院	1	31	2	2	5		3300	1	2	2	2	2	2	2	2	2	2	2		2	2	2	2	1	2	2		2	2	2	2	1	2		2	2	#NULL!	#NULL!	#NULL!	#NULL!	#NULL!	#NULL!	#NULL!
13035	柳松艺	1	3	general		临浯中心卫生院	1	62	1	2	5		1800	2	1	1	2	2	2	2	2	2	2	2		2	2	2	2	1	2	2		2	2	2	2	1	2		1	2	#NULL!	#NULL!	#NULL!	#NULL!	#NULL!	#NULL!	#NULL!
13036	柳松艺	1	3	general		临浯中心卫生院	2	54	2	2	5		2800	2	2	2	2	2	2	2	2	2	2	2		2	2	2	2	1	2	2		2	2	2	2	1	2		1	2	#NULL!	#NULL!	#NULL!	#NULL!	#NULL!	#NULL!	#NULL!
13037	柳松艺	1	3	general		临浯中心卫生院	1	44	3	2	5		2000	2	2	2	2	2	2	2	2	2	2	2		2	2	2	2	1	2	2		2	2	2	2	1	2		1	1	1	1	1	2	1	1	1
13038	柳松艺	1	3	general		临浯中心卫生院	1	70	2	2	5		1000	2	2	2	2	2	2	2	2	2	2	2		2	2	2	2	1	2	2		2	2	2	2	1	2		1	1	1	1	1	1	2	1	1
13039	柳松艺	1	3	general		临浯中心卫生院	2	84	2	2	5		3000	2	2	2	2	2	2	2	2	2	2	2		2	2	2	2	1	2	2		2	2	2	2	1	2		1	1	1	1	1	2	1	1	2
13040	柳松艺	1	3	general		临浯中心卫生院	1	46	2	2	5		0	2	1	1	2	2	2	2	2	2	2	2		2	2	2	2	2	1	2		2	2	2	2	1	2		1	1	1	1	1	1	1	2	1
13041	柳松艺	1	3	general		临浯中心卫生院	1	65	2	2	5		100	3	1	1	1	2	2	2	2	2	2	2		2	1	2	2	2	2	2		2	1	1	2	2	2		1	1	2	2	1	2	1	1	1
13042	孟文奇	1	3	general		临浯中心卫生院	1	60	1	2	3		1000	3	1	1	2	2	2	2	2	2	2	2		2	1	2	2	2	2	2		2	1	2	2	2	2		1	1	1	1	1	1	1	1	1
13043	孟文奇	1	3	general		临浯中心卫生院	2	41	1	1	7		300	1	2	2	2	2	2	2	2	2	2	2		2	1	2	2	2	2	2		2	1	2	2	2	2		1	1	1	1	1	1	1	1	1
13044	孟文奇	1	3	general		临浯中心卫生院	2	53	2	2	5		2000	3	1	1	1	2	2	2	2	2	2	2		2	1	2	2	2	2	2		2	1	1	2	2	2		1	1	2	2	1	2	1	1	1
13045	孟文奇	1	3	general		临浯中心卫生院	1	41	2	2	5		300	2	2	2	2	2	2	2	2	2	2	2		2	1	2	2	2	2	2		2	1	2	2	2	2		1	1	1	1	1	2	2	2	2
13046	孟文奇	1	3	general		临浯中心卫生院	1	62	2	2	6		0	2	1	2	1	2	2	2	2	2	2	2		2	1	2	2	2	2	2		1	2	2	2	2	2		1	1	3	1	1	1	1	1	1
13047	孟文奇	1	3	general		临浯中心卫生院	1	70	1	4	5		500	3	1	1	2	2	2	2	2	2	2	2		2	1	2	2	2	2	2		2	1	2	2	1	2		1	1	1	1	1	1	1	1	1
13048	孟文奇	1	3	general		临浯中心卫生院	1	77	2	2	8		500	3	1	1	1	2	2	2	2	2	1	2		2	2	1	2	2	2	2		2	2	2	1	2	2		1	1	1	1	1	1	1	1	1
13049	孟文奇	1	3	general		临浯中心卫生院	1	51	2	2	5		2000	2	1	1	2	2	2	2	2	2	2	2		2	1	2	2	2	2	2		2	1	2	2	2	2		1	1	2	1	1	1	1	1	1
13050	孟文奇	1	3	general		临浯中心卫生院	2	74	1	2	5		500	1	2	2	2	2	2	2	2	2	2	2		2	1	2	2	2	2	2		2	1	2	2	2	2		2	2	#NULL!	#NULL!	#NULL!	#NULL!	#NULL!	#NULL!	#NULL!
13051	孟文奇	1	3	general		临浯中心卫生院	2	68	1	2	5		140	4	1	1	1	2	2	1	2	2	2	2		2	1	2	2	2	2	2		1	2	2	2	2	2		1	1	3	1	2	1	2	5	5
13052	孟文奇	1	3	general		临浯中心卫生院	1	53	2	2	5		3000	1	2	2	2	2	2	2	2	2	2	2		2	1	2	2	2	2	2		2	1	2	2	2	2		1	1	2	1	1	1	1	1	1
13053	孟文奇	1	3	general		临浯中心卫生院	2	60	3	2	2		1500	4	1	2	1	2	1	2	1	1	2	2		2	1	2	2	2	2	2		2	1	2	2	2	2		1	1	2	1	1	2	2	1	2
13054	孟文奇	1	3	general		临浯中心卫生院	1	60	2	2	5		200	3	1	1	2	2	1	2	2	2	2	2		2	1	2	2	2	2	2		2	1	2	2	2	2		1	1	2	1	1	3	1	1	1
13055	孟文奇	1	3	general		临浯中心卫生院	1	63	1	2	5		500	2	1	1	2	2	2	2	2	2	2	2		1	2	2	2	2	2	2		1	2	2	2	2	2		1	2	#NULL!	#NULL!	#NULL!	#NULL!	#NULL!	#NULL!	#NULL!
13056	孟文奇	1	3	general		临浯中心卫生院	1	59	2	2	5		600	1	2	2	2	2	2	2	2	2	2	2		2	1	2	2	2	2	2		2	1	2	2	2	2		2	2	#NULL!	#NULL!	#NULL!	#NULL!	#NULL!	#NULL!	#NULL!
13057	孟文奇	1	3	general		临浯中心卫生院	2	47	2	2	5		500	1	2	2	2	2	2	2	2	2	2	2		2	1	2	2	2	2	2		2	1	2	2	2	2		1	2	#NULL!	#NULL!	#NULL!	#NULL!	#NULL!	#NULL!	#NULL!
13058	孟文奇	1	3	general		临浯中心卫生院	1	40	2	2	5		1000	1	2	2	2	2	2	2	2	2	2	2		2	1	2	2	2	2	2		2	1	2	2	2	2		1	2	#NULL!	#NULL!	#NULL!	#NULL!	#NULL!	#NULL!	#NULL!
13059	孟文奇	1	3	general		临浯中心卫生院	1	50	2	2	5		500	1	2	2	2	2	2	2	2	2	2	2		2	1	2	2	2	2	2		2	1	2	2	2	2		2	2	#NULL!	#NULL!	#NULL!	#NULL!	#NULL!	#NULL!	#NULL!
13060	孟文奇	1	3	general		临浯中心卫生院	1	44	2	2	5		800	2	2	2	2	2	2	2	2	2	2	2		2	1	2	2	2	2	2		2	2	2	2	1	2		1	1	3	1	2	3	1	1	1
13061	柳松艺	1	3	general		临浯中心卫生院	2	75	1	4	5		700	2	2	2	2	2	2	2	2	2	2	2		2	1	2	2	2	2	2		1	2	2	2	2	2		1	1	3	1	2	3	1	1	1
13062	柳松艺	1	3	general		临浯中心卫生院	1	62	1	2	5		800	2	2	2	2	2	2	2	2	2	2	2		2	1	2	2	2	2	2		1	2	2	2	2	2		1	1	3	1	2	3	1	1	1
13063	柳松艺	1	3	general		临浯中心卫生院	1	66	2	2	5		800	2	2	2	2	2	2	2	2	2	2	2		2	1	2	2	2	2	2		2	1	2	2	2	2		1	1	3	1	2	3	1	1	1
13064	柳松艺	1	3	general		临浯中心卫生院	2	62	2	2	5		800	2	1	1	1	2	2	2	2	2	2	2		2	1	2	2	2	2	2		2	1	2	2	2	2		1	1	3	1	2	3	1	1	1
13065	柳松艺	1	3	general		临浯中心卫生院	1	65	2	2	5		800	2	2	2	2	2	2	2	2	2	2	2		2	1	2	2	2	2	2		1	2	2	2	2	2		1	1	3	1	2	3	1	1	1
13066	柳松艺	1	3	general		临浯中心卫生院	1	64	2	2	5		700	2	2	2	2	2	2	2	2	2	2	2		2	1	2	2	2	2	2		1	2	2	2	2	2		1	1	3	1	2	3	1	1	1
13067	柳松艺	1	3	general		临浯中心卫生院	2	66	2	2	5		900	3	1	1	2	2	2	2	2	2	2	2		2	1	2	2	2	2	2		1	2	2	2	2	2		1	1	3	1	2	3	1	1	1
13068	柳松艺	1	3	general		临浯中心卫生院	2	66	1	4	5		900	2	1	2	1	2	2	2	2	2	2	2		2	1	2	2	2	2	2		1	2	2	2	2	2		1	1	3	1	2	3	1	1	1
13069	柳松艺	1	3	general		临浯中心卫生院	2	44	2	2	5		700	2	2	2	2	2	2	2	2	2	2	2		2	1	2	2	2	2	2		2	2	2	2	1	2		1	1	3	1	2	3	1	1	1
13070	柳松艺	1	3	general		临浯中心卫生院	1	42	2	2	5		3000	2	2	2	2	2	2	2	2	2	2	2		2	1	2	2	2	2	2		2	1	2	2	2	2		2	1	1	1	1	1	2	1	1
13071	柳松艺	1	3	general		临浯中心卫生院	2	40	2	2	5		3000	1	2	2	2	2	2	2	2	2	2	2		2	1	2	2	2	2	2		2	1	2	2	2	2		1	1	1	1	1	1	1	1	1
13072	柳松艺	1	3	general		临浯中心卫生院	1	41	2	2	5		3500	2	2	2	2	2	2	2	2	2	2	2		2	1	2	2	2	2	2		2	1	2	2	2	2		1	1	1	3	1	3	1	1	2
13073	柳松艺	1	3	general		临浯中心卫生院	1	65	1	2	5		1000	3	2	2	2	2	2	2	2	2	2	2		2	1	2	2	2	2	2		2	1	2	2	2	2		1	1	2	1	1	1	2	1	1
13074	孟文奇	1	3	general		临浯中心卫生院	2	72	1	2	5		2000	2	1	1	2	2	2	2	2	2	2	2		2	1	2	2	2	2	2		2	1	2	2	2	2		1	1	1	2	2	1	1	1	1
13075	孟文奇	1	3	general		临浯中心卫生院	1	69	2	2	5		2000	4	1	2	2	2	2	2	2	2	1	2		2	2	2	2	1	2	2		2	2	2	2	1	2		1	1	3	1	1	2	1	1	1
13076	孟文奇	1	3	general		临浯中心卫生院	1	42	2	2	5		3000	1	2	2	2	2	2	2	2	2	2	2		2	1	2	2	2	2	2		2	1	2	2	2	2		2	1	1	2	3	1	1	2	3
13077	孟文奇	1	3	general		临浯中心卫生院	2	46	2	2	5		3200	1	2	2	2	2	2	2	2	2	2	2		2	1	2	2	2	2	2		2	1	2	2	2	2		1	1	1	1	1	2	2	2	1
13078	孟文奇	1	3	general		临浯中心卫生院	1	52	2	2	5		3500	2	2	2	2	2	2	2	2	2	2	2		2	2	2	2	2	1	2		2	1	1	2	2	2		1	1	2	2	3	1	1	2	1
13079	孟文奇	1	3	general		石堆镇卫生院	2	42	2	2	5		3100	3	1	1	2	2	2	2	2	2	2	2		2	1	2	2	2	2	2		2	2	2	2	1	2		1	2	#NULL!	#NULL!	#NULL!	#NULL!	#NULL!	#NULL!	#NULL!
13080	孟文奇	1	3	general		石堆镇卫生院	2	61	1	2	5		2000	2	1	1	2	2	2	2	2	2	2	2		2	1	2	2	2	2	2		2	2	2	2	1	2		1	1	2	3	3	3	2	2	2
13081	孟文奇	1	3	general		石堆镇卫生院	1	44	3	2	2		2000	2	2	2	2	2	2	2	2	2	2	2		2	1	2	2	2	2	2		1	2	2	2	2	2		1	3	#NULL!	#NULL!	#NULL!	#NULL!	#NULL!	#NULL!	#NULL!
13082	孟文奇	1	3	general		石堆镇卫生院	2	62	1	2	5		3000	3	2	2	2	2	2	2	2	2	2	2		2	1	2	2	2	2	2		2	2	2	2	1	2		1	2	#NULL!	#NULL!	#NULL!	#NULL!	#NULL!	#NULL!	#NULL!
13083	孟文奇	1	3	general		石堆镇卫生院	1	30	3	2	5		2600	1	2	2	2	2	2	2	2	2	2	2		2	1	2	2	2	2	2		2	2	2	2	1	2		1	1	1	2	1	1	1	2	1
13084	孟文奇	1	3	general		石堆镇卫生院	1	70	1	4	5		400	4	1	1	1	2	2	2	2	2	2	2		2	1	2	2	2	2	2		2	2	2	2	1	2		1	2	#NULL!	#NULL!	#NULL!	#NULL!	#NULL!	#NULL!	#NULL!
13085	孟文奇	1	3	general		石堆镇卫生院	2	76	1	2	5		500	3	2	2	2	2	2	2	2	2	2	2		2	1	2	2	2	2	2		2	2	2	2	1	2		1	2	#NULL!	#NULL!	#NULL!	#NULL!	#NULL!	#NULL!	#NULL!
13086	孟文奇	1	3	general		石堆镇卫生院	2	40	2	2	5		2200	2	2	2	2	2	2	2	2	2	2	2		2	1	2	2	2	2	2		2	2	2	2	1	2		1	2	#NULL!	#NULL!	#NULL!	#NULL!	#NULL!	#NULL!	#NULL!
13087	孟文奇	1	3	general		石堆镇卫生院	2	67	1	2	5		300	2	1	2	1	2	2	2	2	2	2	2		2	1	2	2	2	2	2		2	2	2	2	1	2		1	2	#NULL!	#NULL!	#NULL!	#NULL!	#NULL!	#NULL!	#NULL!
13088	孟文奇	1	3	general		石堆镇卫生院	2	54	3	2	5		300	3	2	2	2	2	2	2	2	2	2	2		2	1	2	2	2	2	2		2	2	2	2	1	2		2	1	1	2	2	2	2	1	2
13089	孟文奇	1	3	general		石堆镇卫生院	1	42	3	2	2		2000	1	2	2	2	2	2	2	2	2	2	2		2	1	2	2	2	2	2		2	2	2	2	1	2		1	3	#NULL!	#NULL!	#NULL!	#NULL!	#NULL!	#NULL!	#NULL!
13090	孟文奇	1	3	general		石堆镇卫生院	1	40	3	2	5		1000	3	1	1	1	2	2	2	2	2	2	2		2	1	2	2	2	2	2		2	2	2	2	1	2		1	1	2	3	4	3	2	4	2
13091	孟文奇	1	3	general		石堆镇卫生院	1	34	4	3	2		5000	1	2	2	2	2	2	2	2	2	2	2		2	1	2	2	2	2	2		1	2	2	2	2	2		1	1	1	1	1	1	1	1	1
13092	孟文奇	1	3	general		石堆镇卫生院	1	65	3	2	8		4400	2	2	2	2	2	2	2	2	2	2	2		2	2	1	2	2	2	2		2	2	2	1	2	2		1	1	2	2	2	2	2	1	1
13093	孟文奇	1	3	general		石堆镇卫生院	1	43	2	2	2		3000	3	2	2	2	2	2	2	2	2	2	2		2	1	2	2	2	2	2		1	2	2	2	2	2		1	1	1	1	1	1	1	1	1
13094	孟文奇	1	3	general		石堆镇卫生院	1	59	3	2	5		1500	4	2	2	2	2	2	2	2	2	2	2		2	1	2	2	2	2	2		2	2	2	2	1	2		1	2	#NULL!	#NULL!	#NULL!	#NULL!	#NULL!	#NULL!	#NULL!
13095	孟文奇	1	3	general		石堆镇卫生院	1	71	1	2	5		1500	2	2	1	2	2	2	2	2	2	2	2		2	1	2	2	2	2	2		2	2	2	2	1	2		1	2	#NULL!	#NULL!	#NULL!	#NULL!	#NULL!	#NULL!	#NULL!
13096	孟文奇	1	3	general		石堆镇卫生院	2	35	2	2	5		2000	2	2	2	2	2	2	2	2	2	2	2		2	1	2	2	2	2	2		2	2	2	2	1	2		1	1	1	2	1	2	1	1	1
13097	孟文奇	1	3	general		石堆镇卫生院	2	37	3	2	2		3000	2	2	2	2	2	2	2	2	2	2	2		2	1	2	2	2	1	2		2	1	1	2	2	2		1	2	#NULL!	#NULL!	#NULL!	#NULL!	#NULL!	#NULL!	#NULL!
13098	孟文奇	1	3	general		石堆镇卫生院	1	45	3	2	5		2000	2	1	1	2	2	2	2	2	2	2	2		2	1	2	2	2	2	2		2	2	2	2	1	2		1	1	1	2	2	2	1	1	1
13099	孟文奇	1	3	general		石堆镇卫生院	1	41	3	2	5		2000	2	2	2	2	2	2	2	2	2	2	2		2	1	2	2	2	2	2		2	2	2	2	1	2		1	2	#NULL!	#NULL!	#NULL!	#NULL!	#NULL!	#NULL!	#NULL!
13100	孟文奇	1	3	general		石堆镇卫生院	1	30	4	2	2		3000	2	2	2	2	2	2	2	2	2	2	2		2	2	1	2	2	2	2		2	2	2	1	2	2		1	2	#NULL!	#NULL!	#NULL!	#NULL!	#NULL!	#NULL!	#NULL!
13101	孟文奇	1	3	general		石堆镇卫生院	1	50	4	2	5		3000	2	1	2	2	1	2	2	2	2	2	2		2	1	2	2	2	2	2		2	1	2	2	2	2		1	2	#NULL!	#NULL!	#NULL!	#NULL!	#NULL!	#NULL!	#NULL!
13102	孟文奇	1	3	general		石堆镇卫生院	2	72	1	2	5		600	3	1	2	1	2	2	2	2	2	2	2		2	1	2	2	2	2	2		2	2	2	2	1	2		2	2	#NULL!	#NULL!	#NULL!	#NULL!	#NULL!	#NULL!	#NULL!
13103	孟文奇	1	3	general		石堆镇卫生院	2	34	4	2	2		4500	2	2	2	2	2	2	2	2	2	2	2		2	2	1	2	2	2	2		2	2	2	1	2	2		1	2	#NULL!	#NULL!	#NULL!	#NULL!	#NULL!	#NULL!	#NULL!
13104	孟文奇	1	3	general		石堆镇卫生院	2	37	4	2	2		4200	2	2	2	2	2	2	2	2	2	2	2		2	2	1	2	2	2	2		2	2	2	1	2	2		1	2	#NULL!	#NULL!	#NULL!	#NULL!	#NULL!	#NULL!	#NULL!
13105	孟文奇	1	3	general		石堆镇卫生院	2	64	1	2	5		1200	3	1	2	1	2	2	2	2	2	2	2		2	1	2	2	2	2	2		2	2	2	2	1	2		1	1	2	2	2	2	2	2	2
13106	孟文奇	1	3	general		石堆镇卫生院	1	46	2	2	5		3000	2	2	2	2	2	2	2	2	2	2	2		2	1	2	2	2	2	2		2	2	2	2	1	2		1	2	#NULL!	#NULL!	#NULL!	#NULL!	#NULL!	#NULL!	#NULL!
13107	孟文奇	1	3	general		石堆镇卫生院	1	51	1	2	5		2000	3	2	2	2	2	2	2	2	2	2	2		2	1	2	2	2	2	2		2	2	2	2	1	2		1	2	#NULL!	#NULL!	#NULL!	#NULL!	#NULL!	#NULL!	#NULL!
13108	孟文奇	1	3	general		石堆镇卫生院	1	44	2	2	5		2600	2	2	2	2	2	2	2	2	2	2	2		2	1	2	2	2	2	2		2	2	2	2	1	2		2	2	#NULL!	#NULL!	#NULL!	#NULL!	#NULL!	#NULL!	#NULL!
13109	孟文奇	1	3	general		石堆镇卫生院	2	47	2	2	5		3000	2	2	2	2	2	2	2	2	2	2	2		2	1	2	2	2	2	2		2	2	2	2	1	2		1	2	#NULL!	#NULL!	#NULL!	#NULL!	#NULL!	#NULL!	#NULL!
13110	孟文奇	1	3	general		石堆镇卫生院	2	57	1	2	5		1500	3	1	2	2	1	2	2	2	2	2	2		2	1	2	2	2	2	2		2	2	2	2	1	2		1	1	2	2	2	2	2	2	2
13111	孟文奇	1	3	general		石堆镇卫生院	1	39	2	2	5		3500	2	2	2	2	2	2	2	2	2	2	2		2	1	2	2	2	2	2		2	2	2	2	1	2		1	2	#NULL!	#NULL!	#NULL!	#NULL!	#NULL!	#NULL!	#NULL!
13112	孟文奇	1	3	general		石堆镇卫生院	2	60	1	2	5		800	3	1	2	1	2	2	2	2	2	2	2		2	1	2	2	2	2	2		2	2	2	2	1	2		2	1	2	2	2	2	2	2	2
13113	孟文奇	1	3	general		石堆镇卫生院	1	42	2	2	5		2700	2	1	2	2	2	2	1	2	2	2	2		2	1	2	2	2	2	2		2	2	2	2	1	2		1	2	#NULL!	#NULL!	#NULL!	#NULL!	#NULL!	#NULL!	#NULL!
13114	孟文奇	1	3	general		石堆镇卫生院	1	46	1	2	5		3600	2	2	2	2	2	2	2	2	2	2	2		2	1	2	2	2	2	2		2	2	2	2	1	2		2	2	#NULL!	#NULL!	#NULL!	#NULL!	#NULL!	#NULL!	#NULL!
13115	孟文奇	1	3	general		石堆镇卫生院	1	55	2	2	5		2000	3	1	2	2	2	2	2	2	1	2	2		2	1	2	2	2	2	2		2	2	2	2	1	2		1	1	1	1	1	1	1	2	2
13116	孟文奇	1	3	general		石堆镇卫生院	2	60	2	2	5		1800	3	1	2	2	2	1	2	2	2	2	2		2	1	2	2	2	2	2		2	2	2	2	1	2		1	1	1	1	1	1	2	2	2
13117	孟文奇	1	3	general		石堆镇卫生院	1	60	1	2	5		2000	3	2	2	2	2	2	2	2	2	2	2		2	1	2	2	2	2	2		2	2	2	2	1	2		2	2	#NULL!	#NULL!	#NULL!	#NULL!	#NULL!	#NULL!	#NULL!
13118	孟文奇	1	3	general		石堆镇卫生院	1	69	3	2	5		1500	1	2	2	2	2	2	2	2	2	2	2		2	1	2	2	2	2	2		2	2	2	2	1	2		1	1	1	1	2	1	1	1	1
13119	孟文奇	1	3	general		石堆镇卫生院	1	70	1	4	5		1000	4	1	1	2	2	2	2	2	2	2	2		2	1	2	2	2	2	2		2	2	2	2	1	2		1	2	#NULL!	#NULL!	#NULL!	#NULL!	#NULL!	#NULL!	#NULL!
13120	孟文奇	1	3	general		石堆镇卫生院	1	60	2	2	5		2100	3	2	2	2	2	2	2	2	2	2	2		2	1	2	2	2	2	2		2	2	2	2	1	2		1	2	#NULL!	#NULL!	#NULL!	#NULL!	#NULL!	#NULL!	#NULL!
13121	孟文奇	1	3	general		石堆镇卫生院	1	68	3	2	8		5000	3	1	2	2	1	2	2	2	2	2	2		2	2	1	2	2	2	2		2	2	2	1	2	2		1	1	1	1	1	1	1	1	1
13122	孟文奇	1	3	general		石堆镇卫生院	1	69	3	4	5		1500	3	1	1	1	2	1	2	2	2	2	2		2	2	2	1	2	2	2		2	2	2	2	1	2		1	2	#NULL!	#NULL!	#NULL!	#NULL!	#NULL!	#NULL!	#NULL!
13123	孟文奇	1	3	general		石堆镇卫生院	1	67	3	2	5		1500	4	1	1	1	2	1	2	2	2	2	2		2	1	2	2	2	2	2		2	2	2	2	1	2		1	2	#NULL!	#NULL!	#NULL!	#NULL!	#NULL!	#NULL!	#NULL!
13124	孟文奇	1	3	general		石堆镇卫生院	1	53	3	2	5		1500	3	1	2	2	2	2	2	2	2	2	1	0	2	1	2	2	2	2	2		2	2	2	2	1	2		1	2	#NULL!	#NULL!	#NULL!	#NULL!	#NULL!	#NULL!	#NULL!
13125	孟文奇	1	3	general		石堆镇卫生院	1	53	3	2	6		4300	2	1	1	2	2	2	2	2	2	2	2		2	1	2	2	2	2	2		1	2	2	2	2	2		1	2	#NULL!	#NULL!	#NULL!	#NULL!	#NULL!	#NULL!	#NULL!
13126	孟文奇	1	3	general		石堆镇卫生院	1	60	2	2	5		500	3	1	1	2	2	2	2	2	2	2	2		2	2	2	1	2	2	2		2	2	2	2	1	2		1	1	2	1	2	2	1	1	1
13127	孟文奇	1	3	general		石堆镇卫生院	1	35	2	2	5		3000	1	2	2	2	2	2	2	2	2	2	2		2	1	2	2	2	2	2		2	2	2	2	1	2		1	1	2	2	2	2	2	1	2
13128	孟文奇	1	3	general		石堆镇卫生院	1	56	2	2	5		2000	2	1	1	2	2	2	2	2	2	2	2		2	1	2	2	2	2	2		2	2	2	2	1	2		1	1	2	2	2	2	2	1	1
13129	孟文奇	1	3	general		石堆镇卫生院	2	40	1	2	5		1000	2	2	2	2	2	2	2	2	2	2	2		2	1	2	2	2	2	2		2	2	2	2	1	2		1	2	#NULL!	#NULL!	#NULL!	#NULL!	#NULL!	#NULL!	#NULL!
13130	孟文奇	1	3	general		石堆镇卫生院	2	30	3	2	5		3000	1	2	2	2	2	2	2	2	2	2	2		2	1	2	2	2	2	2		2	2	2	2	1	2		1	2	#NULL!	#NULL!	#NULL!	#NULL!	#NULL!	#NULL!	#NULL!
13131	孟文奇	1	3	general		石堆镇卫生院	1	40	2	2	5		4000	1	2	2	2	2	2	2	2	2	2	2		2	1	2	2	2	2	2		2	2	2	2	1	2		1	2	#NULL!	#NULL!	#NULL!	#NULL!	#NULL!	#NULL!	#NULL!
13132	孟文奇	1	3	general		石堆镇卫生院	1	43	2	2	5		3500	2	2	2	2	2	2	2	2	2	2	2		2	1	2	2	2	2	2		2	2	2	2	1	2		1	2	#NULL!	#NULL!	#NULL!	#NULL!	#NULL!	#NULL!	#NULL!
13133	孟文奇	1	3	general		石堆镇卫生院	1	50	2	2	5		2500	2	2	2	2	2	2	2	2	2	2	2		2	1	2	2	2	2	2		2	2	2	2	1	2		1	2	#NULL!	#NULL!	#NULL!	#NULL!	#NULL!	#NULL!	#NULL!
13134	孟文奇	1	3	general		石堆镇卫生院	1	39	3	2	4		3000	2	2	2	2	2	2	2	2	2	2	2		2	1	2	2	2	2	2		2	2	2	2	1	2		1	2	#NULL!	#NULL!	#NULL!	#NULL!	#NULL!	#NULL!	#NULL!
13135	孟文奇	1	3	general		石堆镇卫生院	1	45	2	2	5		2000	2	2	2	2	2	2	2	2	2	2	2		2	1	2	2	2	2	2		2	2	2	2	1	2		1	2	#NULL!	#NULL!	#NULL!	#NULL!	#NULL!	#NULL!	#NULL!
13136	孟文奇	1	3	general		石堆镇卫生院	2	40	2	2	5		2000	2	2	2	2	2	2	2	2	2	2	2		2	1	2	2	2	2	2		2	2	2	2	1	2		1	2	#NULL!	#NULL!	#NULL!	#NULL!	#NULL!	#NULL!	#NULL!
13137	孟文奇	1	3	general		石堆镇卫生院	1	39	3	2	4		3500	1	2	2	2	2	2	2	2	2	2	2		2	1	2	2	2	2	2		2	2	2	2	1	2		1	1	2	1	1	2	2	2	2
13138	孟文奇	1	3	general		石堆镇卫生院	2	60	2	2	5		1000	3	1	2	1	2	2	2	2	2	2	2		2	1	2	2	2	2	2		2	2	2	2	1	2		1	2	#NULL!	#NULL!	#NULL!	#NULL!	#NULL!	#NULL!	#NULL!
13139	孟文奇	1	3	general		石堆镇卫生院	1	70	1	4	5		600	4	1	1	1	2	2	2	2	2	2	2		2	1	2	2	2	2	2		2	2	2	2	1	2		1	1	2	2	2	2	2	2	2
13140	孟文奇	1	3	general		石堆镇卫生院	1	37	2	2	5		3200	2	2	2	2	2	2	2	2	2	2	2		2	1	2	2	2	2	2		2	2	2	2	1	2		1	2	#NULL!	#NULL!	#NULL!	#NULL!	#NULL!	#NULL!	#NULL!
13141	孟文奇	1	3	general		石堆镇卫生院	2	58	1	2	5		1600	3	1	1	2	2	1	2	2	2	2	2		2	1	2	2	2	2	2		2	2	2	2	1	2		1	2	#NULL!	#NULL!	#NULL!	#NULL!	#NULL!	#NULL!	#NULL!
13142	孟文奇	1	3	general		石堆镇卫生院	1	64	2	2	5		1100	3	2	2	2	2	2	2	2	2	2	2		2	1	2	2	2	2	2		2	2	2	2	1	2		1	2	#NULL!	#NULL!	#NULL!	#NULL!	#NULL!	#NULL!	#NULL!
13143	孟文奇	1	3	general		石堆镇卫生院	1	62	1	2	5		1200	3	1	2	2	2	1	1	2	2	2	2		2	1	2	2	2	2	2		2	2	2	2	1	2		2	2	#NULL!	#NULL!	#NULL!	#NULL!	#NULL!	#NULL!	#NULL!
13144	孟文奇	1	3	general		石堆镇卫生院	1	62	1	2	5		2000	3	2	2	2	2	2	2	2	2	2	2		2	1	2	2	2	2	2		2	2	2	2	1	2		1	2	#NULL!	#NULL!	#NULL!	#NULL!	#NULL!	#NULL!	#NULL!
13145	孟文奇	1	3	general		石堆镇卫生院	2	70	1	2	5		700	3	1	2	2	1	2	2	2	2	2	2		2	1	2	2	2	2	2		2	2	2	2	1	2		1	2	#NULL!	#NULL!	#NULL!	#NULL!	#NULL!	#NULL!	#NULL!
13146	孟文奇	1	3	general		石堆镇卫生院	2	35	2	2	5		2500	2	2	2	2	2	2	2	2	2	2	2		2	1	2	2	2	2	2		2	2	2	2	1	2		1	2	#NULL!	#NULL!	#NULL!	#NULL!	#NULL!	#NULL!	#NULL!
13147	孟文奇	1	3	general		石堆镇卫生院	1	41	2	2	5		4000	2	2	2	2	2	2	2	2	2	2	2		2	1	2	2	2	2	2		2	2	2	2	1	2		1	2	#NULL!	#NULL!	#NULL!	#NULL!	#NULL!	#NULL!	#NULL!
13148	孟文奇	1	3	general		石堆镇卫生院	1	34	2	2	5		3500	3	2	2	2	2	2	2	2	2	2	2		2	1	2	2	2	2	2		2	2	2	2	1	2		1	3	#NULL!	#NULL!	#NULL!	#NULL!	#NULL!	#NULL!	#NULL!
13149	孟文奇	1	3	general		石堆镇卫生院	1	68	1	2	5		800	3	2	2	2	2	2	2	2	2	2	2		2	1	2	2	2	2	2		2	2	2	2	1	2		1	2	#NULL!	#NULL!	#NULL!	#NULL!	#NULL!	#NULL!	#NULL!
13150	孟文奇	1	3	general		石堆镇卫生院	2	82	1	2	5		1000	3	1	2	1	2	2	2	2	2	2	2		2	1	2	2	2	2	2		2	2	2	2	1	2		1	3	#NULL!	#NULL!	#NULL!	#NULL!	#NULL!	#NULL!	#NULL!
13151	孟文奇	1	3	general		石堆镇卫生院	2	50	2	2	5		3000	3	2	2	2	2	2	2	2	2	2	2		2	1	2	2	2	2	2		2	2	2	2	1	2		2	2	#NULL!	#NULL!	#NULL!	#NULL!	#NULL!	#NULL!	#NULL!
13152	孟文奇	1	3	general		石堆镇卫生院	2	78	1	2	5		400	3	1	1	2	2	2	2	2	2	2	2		2	1	2	2	2	2	2		2	2	2	2	1	2		2	2	#NULL!	#NULL!	#NULL!	#NULL!	#NULL!	#NULL!	#NULL!
13153	孟文奇	1	3	general		石堆镇卫生院	1	40	2	2	5		3000	3	2	2	2	2	2	2	2	2	2	2		2	1	2	2	2	2	2		2	2	2	2	1	2		2	2	#NULL!	#NULL!	#NULL!	#NULL!	#NULL!	#NULL!	#NULL!
13154	孟文奇	1	3	general		石堆镇卫生院	1	45	2	2	5		3500	2	2	2	2	2	2	2	2	2	2	2		2	1	2	2	2	2	2		2	2	2	2	1	2		1	2	#NULL!	#NULL!	#NULL!	#NULL!	#NULL!	#NULL!	#NULL!
13155	孟文奇	1	3	general		石堆镇卫生院	2	60	1	2	5		2500	3	1	2	2	1	2	2	2	2	2	2		2	1	2	2	2	2	2		2	2	2	2	1	2		1	2	#NULL!	#NULL!	#NULL!	#NULL!	#NULL!	#NULL!	#NULL!
13156	孟文奇	1	3	general		石堆镇卫生院	1	75	1	4	5		1000	3	1	1	2	2	2	2	2	2	2	2		2	1	2	2	2	2	2		2	2	2	2	1	2		1	2	#NULL!	#NULL!	#NULL!	#NULL!	#NULL!	#NULL!	#NULL!
13157	孟文奇	1	3	general		石堆镇卫生院	1	62	2	2	5		2000	3	1	2	2	2	2	1	2	2	2	2		2	1	2	2	2	2	2		2	2	2	2	1	2		1	1	2	1	1	1	1	1	1
13158	孟文奇	1	3	general		石堆镇卫生院	2	50	2	2	5		3000	3	1	1	2	2	2	2	2	2	2	2		2	1	2	2	2	2	2		2	2	2	2	1	2		1	1	1	1	1	1	1	1	1
13159	柳松艺	1	3	general		雹泉中心卫生院	2	55	2	2	5		2000	2	1	1	2	2	2	2	2	2	2	2		2	1	2	2	2	2	2		1	2	2	2	2	2		1	1	1	2	2	2	3	1	1
13160	柳松艺	1	3	general		雹泉中心卫生院	2	60	1	2	5		1000	3	1	1	1	2	1	2	2	2	2	2		2	1	2	2	2	2	2		1	2	2	2	2	2		1	1	1	2	2	2	5	1	2
13161	柳松艺	1	3	general		雹泉中心卫生院	1	70	3	4	8		4000	2	1	1	1	2	2	2	2	2	2	2		2	2	1	2	2	2	2		2	2	2	1	2	2		1	2	#NULL!	#NULL!	#NULL!	#NULL!	#NULL!	#NULL!	#NULL!
13162	柳松艺	1	3	general		雹泉中心卫生院	1	66	3	2	4		3000	2	2	2	2	2	2	2	2	2	2	2		2	2	1	2	2	2	2		2	2	2	1	2	2		1	1	3	2	2	1	3	2	2
13163	柳松艺	1	3	general		雹泉中心卫生院	2	60	2	2	5		1000	2	1	1	1	2	2	2	2	2	2	2		2	1	2	2	2	2	2		1	2	2	2	2	2		2	1	2	2	2	2	2	2	2
13164	柳松艺	1	3	general		雹泉中心卫生院	2	60	1	2	5		6500	2	2	2	2	2	2	2	2	2	2	2		2	1	2	2	2	2	2		1	2	2	2	2	2		1	2	#NULL!	#NULL!	#NULL!	#NULL!	#NULL!	#NULL!	#NULL!
13165	柳松艺	1	3	general		雹泉中心卫生院	2	49	1	2	5		2000	2	1	1	1	2	2	2	2	2	2	2		2	1	2	2	2	2	2		1	2	2	2	2	2		2	1	3	2	2	2	3	2	2
13166	柳松艺	1	3	general		雹泉中心卫生院	1	75	2	2	5		0	3	1	1	1	2	2	2	2	2	2	2		2	1	2	2	2	2	2		1	2	2	2	2	2		2	1	3	2	2	2	3	5	5
13167	柳松艺	1	3	general		雹泉中心卫生院	1	54	1	2	5		3000	2	1	2	1	2	2	2	2	2	2	2		2	1	2	2	2	2	2		1	2	2	2	2	2		1	1	3	2	2	3	5	2	2
13168	柳松艺	1	3	general		雹泉中心卫生院	2	70	1	2	5		0	2	1	1	2	2	1	2	2	2	2	2		2	1	2	2	2	2	2		1	2	2	2	2	2		2	1	2	2	2	5	5	2	2
13169	柳松艺	1	3	general		雹泉中心卫生院	1	60	1	2	5		1000	2	2	2	2	2	2	2	2	2	2	2		2	1	2	2	2	2	2		1	2	2	2	2	2		1	1	3	2	2	5	5	1	1
13170	柳松艺	1	3	general		雹泉中心卫生院	2	65	1	2	5		1200	2	1	1	1	2	2	2	2	2	2	2		2	1	2	2	2	2	2		1	2	2	2	2	2		1	1	3	2	2	2	3	1	1
13171	柳松艺	1	3	general		雹泉中心卫生院	1	60	1	2	5		1000	4	1	1	1	2	2	2	2	2	2	2		2	1	2	2	2	2	2		1	2	2	2	2	2		1	1	2	2	2	2	3	1	1
13172	柳松艺	1	3	general		雹泉中心卫生院	2	60	1	2	8		800	2	2	2	2	2	2	2	2	2	2	2		2	1	2	2	2	2	2		1	2	2	2	2	2		1	1	2	2	2	2	3	1	1
13173	柳松艺	1	3	general		雹泉中心卫生院	1	61	2	2	5		1200	4	1	1	2	2	2	2	2	2	2	2		2	1	2	2	2	2	2		1	2	2	2	2	2		1	1	2	2	2	2	3	1	1
13174	柳松艺	1	3	general		雹泉中心卫生院	1	60	1	2	5		1000	2	2	2	2	2	2	2	2	2	2	2		2	1	2	2	2	2	2		1	2	2	2	2	2		1	1	2	2	2	2	3	1	1
13175	柳松艺	1	3	general		雹泉中心卫生院	1	60	1	2	5		1000	2	2	2	2	2	2	2	2	2	2	2		2	1	2	2	2	2	2		1	2	2	2	2	2		1	1	1	1	1	1	1	1	1
13176	柳松艺	1	3	general		雹泉中心卫生院	2	60	2	2	5		1500	2	1	1	2	2	2	2	2	2	2	2		2	1	2	2	2	2	2		1	2	2	2	2	2		1	1	3	2	2	2	2	1	1
13177	柳松艺	1	3	general		雹泉中心卫生院	2	60	1	2	5		1000	2	2	2	2	2	2	2	2	2	2	2		2	1	2	2	2	2	2		1	2	2	2	2	2		1	1	1	1	1	1	1	1	1
13178	柳松艺	1	3	general		雹泉中心卫生院	2	59	3	2	5		2000	3	1	1	2	2	1	2	2	2	2	2		2	1	2	2	2	2	2		1	2	2	2	2	2		1	1	2	2	2	2	3	1	1
13179	柳松艺	1	3	general		雹泉中心卫生院	1	61	1	2	5		800	4	2	2	2	2	2	2	2	2	2	2		2	1	2	2	2	2	2		1	2	2	2	2	2		1	2	#NULL!	#NULL!	#NULL!	#NULL!	#NULL!	#NULL!	#NULL!
13180	柳松艺	1	3	general		雹泉中心卫生院	1	70	1	4	5		1000	2	2	2	2	2	2	2	2	2	2	2		2	1	2	2	2	2	2		1	2	2	2	2	2		2	2	#NULL!	#NULL!	#NULL!	#NULL!	#NULL!	#NULL!	#NULL!
13181	柳松艺	1	3	general		雹泉中心卫生院	2	66	1	2	5		0	2	1	1	1	2	2	2	2	2	2	2		2	1	2	2	2	2	2		1	2	2	2	2	2		2	1	2	2	2	2	5	2	2
13182	柳松艺	1	3	general		雹泉中心卫生院	2	50	2	2	2		4000	2	1	1	2	2	2	2	2	2	2	2		2	2	1	2	2	2	2		2	2	2	1	2	2		5	1	1	2	2	2	5	2	2
13183	柳松艺	1	3	general		雹泉中心卫生院	2	60	2	2	8		2000	2	1	1	2	2	2	2	2	2	2	2		2	2	1	2	2	2	2		2	2	2	1	2	2		1	1	2	2	2	2	3	1	5
13184	柳松艺	1	3	general		雹泉中心卫生院	2	60	2	3	8		2500	2	1	1	2	2	2	2	2	2	2	2		2	1	2	2	2	2	2		2	2	1	2	2	2		1	1	2	2	2	3	3	2	2
13185	柳松艺	1	3	general		雹泉中心卫生院	1	50	2	2	5		3000	2	2	2	2	2	2	2	2	2	2	2		2	1	2	2	2	2	2		2	2	1	2	2	2		2	2	#NULL!	#NULL!	#NULL!	#NULL!	#NULL!	#NULL!	#NULL!
13186	柳松艺	1	3	general		雹泉中心卫生院	1	65	1	2	8		3000	2	1	1	2	2	1	2	2	2	2	2		2	1	2	2	2	2	2		2	2	1	2	2	2		1	1	2	2	5	2	5	2	2
13187	柳松艺	1	3	general		雹泉中心卫生院	1	48	2	2	6		5000	2	2	2	2	2	2	2	2	2	2	2		2	1	2	2	2	2	2		2	2	1	2	2	2		1	2	#NULL!	#NULL!	#NULL!	#NULL!	#NULL!	#NULL!	#NULL!
13188	柳松艺	1	3	general		雹泉中心卫生院	2	52	1	2	5		1000	2	1	1	1	2	1	2	2	2	2	2		2	1	2	2	2	2	2		1	2	2	2	2	2		1	1	2	2	5	5	5	5	5
13189	柳松艺	1	3	general		雹泉中心卫生院	2	48	2	2	4		2500	2	2	2	2	2	2	2	2	2	2	2		2	1	2	2	2	2	2		2	1	2	2	2	2		1	2	#NULL!	#NULL!	#NULL!	#NULL!	#NULL!	#NULL!	#NULL!
13190	柳松艺	1	3	general		雹泉中心卫生院	2	46	2	2	4		2000	2	2	2	2	2	2	2	2	2	2	2		2	1	2	2	2	2	2		2	1	2	2	2	2		1	2	#NULL!	#NULL!	#NULL!	#NULL!	#NULL!	#NULL!	#NULL!
13191	柳松艺	1	3	general		雹泉中心卫生院	1	51	2	2	6		3000	3	1	1	2	2	2	2	2	2	2	2		2	1	2	2	2	2	2		2	1	2	2	2	2		1	2	#NULL!	#NULL!	#NULL!	#NULL!	#NULL!	#NULL!	#NULL!
13192	柳松艺	1	3	general		雹泉中心卫生院	2	55	1	2	5		1800	3	1	1	2	2	2	2	2	2	2	2		2	1	2	2	2	2	2		2	1	2	2	2	2		2	3	#NULL!	#NULL!	#NULL!	#NULL!	#NULL!	#NULL!	#NULL!
13193	柳松艺	1	3	general		雹泉中心卫生院	1	58	1	2	5		2000	3	1	1	2	2	2	2	2	2	2	2		2	1	2	2	2	2	2		2	1	2	2	2	2		2	3	#NULL!	#NULL!	#NULL!	#NULL!	#NULL!	#NULL!	#NULL!
13194	柳松艺	1	3	general		雹泉中心卫生院	2	41	2	2	4		3000	2	2	2	2	2	2	2	2	2	2	2		2	1	2	2	2	2	2		2	1	2	2	2	2		2	1	2	2	2	2	2	1	1
13195	柳松艺	1	3	general		雹泉中心卫生院	1	48	2	2	6		3200	2	2	2	2	2	2	2	2	2	2	2		2	1	2	2	2	2	2		2	1	2	2	2	2		1	2	#NULL!	#NULL!	#NULL!	#NULL!	#NULL!	#NULL!	#NULL!
13196	柳松艺	1	3	general		雹泉中心卫生院	2	50	2	2	4		2700	2	1	1	2	2	2	2	2	2	2	2		2	1	2	2	2	2	2		2	1	2	2	2	2		2	1	1	2	2	2	5	2	1
13197	柳松艺	1	3	general		雹泉中心卫生院	1	63	1	1	5		800	4	1	1	2	2	2	2	2	2	1	2		2	1	2	2	2	2	2		2	1	2	2	2	2		1	1	3	2	2	2	2	2	2
13198	柳松艺	1	3	general		雹泉中心卫生院	1	70	1	2	5		500	4	1	1	2	2	2	2	2	2	2	2		2	1	2	2	2	2	2		2	1	2	2	2	2		2	3	#NULL!	#NULL!	#NULL!	#NULL!	#NULL!	#NULL!	#NULL!
13199	柳松艺	1	3	general		雹泉中心卫生院	2	67	1	2	5		500	3	1	2	2	1	2	2	2	2	2	2		2	1	2	2	2	2	2		2	1	2	2	2	2		1	1	3	2	2	2	2	2	2
13200	柳松艺	1	3	general		雹泉中心卫生院	2	61	1	2	5		1000	4	2	2	2	2	2	2	2	2	2	2		2	1	2	2	2	2	2		2	1	2	2	2	2		1	1	3	2	2	2	2	2	2
13201	柳松艺	1	3	general		雹泉中心卫生院	2	66	1	2	5		1500	2	1	1	2	2	2	2	2	2	2	2		2	1	2	2	2	2	2		2	1	2	2	2	2		5	2	#NULL!	#NULL!	#NULL!	#NULL!	#NULL!	#NULL!	#NULL!
13202	柳松艺	1	3	general		雹泉中心卫生院	2	52	2	2	5		1800	2	1	1	2	2	2	2	2	2	2	2		2	1	2	2	2	2	2		2	1	2	2	2	2		1	1	1	2	1	1	2	2	1
13203	柳松艺	1	3	general		雹泉中心卫生院	1	50	1	2	5		2800	1	2	2	2	2	2	2	2	2	2	2		2	1	2	2	2	2	2		2	1	2	2	2	2		1	3	#NULL!	#NULL!	#NULL!	#NULL!	#NULL!	#NULL!	#NULL!
13204	柳松艺	1	3	general		雹泉中心卫生院	2	45	2	2	5		2000	1	2	2	2	2	2	2	2	2	2	2		2	1	2	2	2	2	2		2	1	2	2	2	2		1	2	#NULL!	#NULL!	#NULL!	#NULL!	#NULL!	#NULL!	#NULL!
13205	柳松艺	1	3	general		雹泉中心卫生院	1	32	2	2	4		4500	2	2	2	2	2	2	2	2	2	2	2		2	1	2	2	2	2	2		2	1	2	2	2	2		1	2	#NULL!	#NULL!	#NULL!	#NULL!	#NULL!	#NULL!	#NULL!
13206	柳松艺	1	3	general		雹泉中心卫生院	2	38	2	2	5		2800	2	1	1	2	2	2	2	2	2	2	2		2	1	2	2	2	2	2		2	1	2	2	2	2		2	1	1	2	2	2	2	2	2
13207	柳松艺	1	3	general		雹泉中心卫生院	1	61	2	2	4		4000	2	1	1	1	1	2	2	2	1	2	2		2	1	2	2	2	2	2		2	1	2	2	2	2		2	1	2	2	2	2	1	1	1
13208	柳松艺	1	3	general		雹泉中心卫生院	2	42	2	2	5		2000	2	1	2	2	2	2	2	2	1	2	2		2	1	2	2	2	2	2		2	1	2	2	2	2		1	1	1	3	2	2	2	2	1
13209	柳松艺	1	3	general		雹泉中心卫生院	1	60	1	2	5		2000	2	1	1	2	2	2	2	2	2	2	2		2	1	2	2	2	2	2		1	2	2	2	2	2		1	1	2	2	2	2	5	5	5
13210	柳松艺	1	3	general		雹泉中心卫生院	1	50	2	2	6		5000	2	1	1	2	2	2	2	2	2	2	2		2	1	2	2	2	2	2		2	2	1	2	2	2		1	1	3	2	2	2	5	5	5
13211	柳松艺	1	3	general		雹泉中心卫生院	1	75	3	4	8		4800	3	1	1	2	2	1	2	2	2	2	2		2	2	1	2	2	2	2		2	2	2	1	2	2		1	1	3	2	2	2	5	2	5
13212	柳松艺	1	3	general		雹泉中心卫生院	2	58	1	2	5		2000	3	1	1	2	2	2	2	2	2	2	2		2	1	2	2	2	2	2		1	2	2	2	2	2		2	1	2	2	2	2	5	2	2
13213	柳松艺	1	3	general		雹泉中心卫生院	2	60	1	2	5		1000	2	1	1	2	2	1	2	2	2	2	2		2	1	2	2	2	2	2		1	2	2	2	2	2		1	1	2	2	2	2	3	5	5
13214	柳松艺	1	3	general		雹泉中心卫生院	1	57	2	2	5		2500	2	1	1	2	2	2	2	2	2	2	2		2	1	2	2	2	2	2		1	2	2	2	2	2		1	1	3	2	2	2	5	2	5
13215	柳松艺	1	3	general		雹泉中心卫生院	2	47	2	2	4		3000	2	2	2	2	2	2	2	2	2	2	2		2	1	2	2	2	2	2		2	2	1	2	2	2		1	2	#NULL!	#NULL!	#NULL!	#NULL!	#NULL!	#NULL!	#NULL!
13216	柳松艺	1	3	general		雹泉中心卫生院	1	60	2	2	5		2500	2	1	1	2	2	2	2	2	2	2	2		2	1	2	2	2	2	2		1	2	2	2	2	2		1	1	2	2	2	2	5	2	5
13217	柳松艺	1	3	general		雹泉中心卫生院	1	66	3	2	8		4000	2	1	1	2	2	2	2	2	2	2	2		2	2	1	2	2	2	2		2	2	2	1	2	2		1	2	#NULL!	#NULL!	#NULL!	#NULL!	#NULL!	#NULL!	#NULL!
13218	柳松艺	1	3	general		雹泉中心卫生院	2	56	1	2	5		1200	3	1	1	1	2	1	2	2	2	2	2		2	1	2	2	2	2	2		1	2	2	2	2	2		1	1	2	2	2	2	5	2	5
13219	柳松艺	1	3	general		雹泉中心卫生院	2	57	1	2	5		2600	3	1	1	2	1	2	2	2	2	2	2		2	1	2	2	2	2	2		2	1	2	2	2	2		1	1	1	1	1	1	2	2	2
13220	柳松艺	1	3	general		雹泉中心卫生院	2	42	2	2	4		3200	3	1	1	2	2	2	2	2	2	2	2		2	1	2	2	2	2	2		2	1	2	2	2	2		1	1	1	1	1	1	1	1	1
13221	柳松艺	1	3	general		雹泉中心卫生院	1	59	2	2	5		3400	3	1	1	2	1	2	2	2	2	2	2		2	1	2	2	2	2	2		2	1	2	2	2	2		1	1	1	1	1	1	1	1	1
13222	柳松艺	1	3	general		雹泉中心卫生院	2	40	2	2	8		3500	3	2	2	2	2	2	2	2	2	2	2		2	1	2	2	2	2	2		2	1	2	2	2	2		1	1	1	1	1	1	1	1	1
13223	柳松艺	1	3	general		雹泉中心卫生院	2	57	1	2	5		2000	2	2	2	2	2	2	2	2	2	2	2		2	1	2	2	2	2	2		2	1	2	2	2	2		1	1	1	1	1	1	1	1	1
13224	柳松艺	1	3	general		雹泉中心卫生院	2	32	3	2	4		3500	1	2	2	2	2	2	2	2	2	2	2		2	1	2	2	2	2	2		2	1	2	2	2	2		1	1	1	1	1	1	1	1	1
13225	柳松艺	1	3	general		雹泉中心卫生院	1	46	1	2	5		3000	2	1	1	2	2	2	2	2	2	2	2		2	1	2	2	2	2	2		2	1	2	2	2	2		1	1	1	1	1	1	1	1	1
13226	柳松艺	1	3	general		雹泉中心卫生院	1	56	2	2	6		4800	3	1	1	2	2	2	1	2	2	2	2		2	1	2	2	2	2	2		2	1	2	2	2	2		1	1	1	1	1	1	1	1	1
13227	柳松艺	1	3	general		雹泉中心卫生院	1	43	2	2	2		5100	2	2	2	2	2	2	2	2	2	2	2		2	1	2	2	2	2	2		2	1	2	2	2	2		1	1	1	1	1	1	1	1	1
13228	柳松艺	1	3	general		雹泉中心卫生院	2	47	2	2	6		4800	2	2	2	2	2	2	2	2	2	2	2		2	1	2	2	2	2	2		2	1	2	2	2	2		2	2	#NULL!	#NULL!	#NULL!	#NULL!	#NULL!	#NULL!	#NULL!
13229	柳松艺	1	3	general		雹泉中心卫生院	2	35	2	2	4		2600	3	1	1	2	2	2	2	2	2	2	2		2	1	2	2	2	2	2		2	1	2	2	2	2		1	1	1	1	1	1	1	1	1
13230	柳松艺	1	3	general		雹泉中心卫生院	1	36	2	2	2		4000	2	2	2	2	2	2	2	2	2	2	2		2	1	2	2	2	2	2		2	1	2	2	2	2		1	2	#NULL!	#NULL!	#NULL!	#NULL!	#NULL!	#NULL!	#NULL!
13231	柳松艺	1	3	general		雹泉中心卫生院	2	52	1	2	4		3100	3	1	2	2	1	2	2	2	2	2	2		2	1	2	2	2	2	2		2	1	2	2	2	2		1	1	1	1	1	1	1	1	1
13232	柳松艺	1	3	general		雹泉中心卫生院	1	60	1	2	5		2200	3	1	1	2	1	2	2	2	2	2	2		2	1	2	2	2	2	2		2	1	2	2	2	2		1	1	1	1	1	2	2	2	1
13233	柳松艺	1	3	general		雹泉中心卫生院	2	53	2	2	4		1800	4	1	1	2	2	2	1	2	2	2	2		2	1	2	2	2	2	2		2	1	2	2	2	2		1	1	1	1	1	2	2	2	2
13234	柳松艺	1	3	general		雹泉中心卫生院	2	51	2	2	4		3500	2	2	2	2	2	2	2	2	2	2	2		2	1	2	2	2	2	2		2	1	2	2	2	2		1	1	1	1	1	1	1	1	1
13235	柳松艺	1	3	general		雹泉中心卫生院	1	49	2	2	6		6000	2	2	2	2	2	2	2	2	2	2	2		2	1	2	2	2	2	2		2	1	2	2	2	2		1	1	1	1	1	1	1	1	1
13236	柳松艺	1	3	general		雹泉中心卫生院	2	51	2	2	4		2800	3	1	1	2	2	2	2	2	2	2	2		2	1	2	2	2	2	2		2	1	2	2	2	2		1	1	1	1	1	1	1	1	1
13237	柳松艺	1	3	general		雹泉中心卫生院	2	37	2	2	6		4800	2	2	2	2	2	2	2	2	2	2	2		2	1	2	2	2	2	2		2	1	2	2	2	2		1	1	1	1	1	1	1	1	1
13238	孟文奇	1	3	general	兴安社区卫生服务中心		1	45	5	2	2		5000	3	1	1	2	2	2	2	2	2	2	2		2	1	2	2	2	2	2		2	2	2	1	2	2		1	2	#NULL!	#NULL!	#NULL!	#NULL!	#NULL!	#NULL!	#NULL!
13239	孟文奇	1	3	general	兴安社区卫生服务中心		2	30	2	2	4		3000	2	2	2	2	2	2	2	2	2	2	2		2	1	2	2	2	2	2		2	1	2	2	2	2		2	2	#NULL!	#NULL!	#NULL!	#NULL!	#NULL!	#NULL!	#NULL!
13240	孟文奇	1	3	general	兴安社区卫生服务中心		1	58	3	2	4		4000	3	1	1	2	2	2	2	2	2	2	2		2	2	1	2	2	2	2		2	2	2	1	2	2		1	1	2	1	1	1	1	1	1
13241	孟文奇	1	3	general	兴安社区卫生服务中心		2	55	2	2	3		0	3	2	2	2	2	2	2	2	2	2	2		2	2	1	2	2	2	2		2	2	2	1	2	2		1	1	2	1	1	1	1	1	1
13242	孟文奇	1	3	general	兴安社区卫生服务中心		1	53	3	2	8		3000	3	1	1	2	2	2	2	2	2	2	2		2	2	1	2	2	2	2		2	2	2	1	2	2		1	1	2	2	1	1	1	1	1
13243	孟文奇	1	3	general	兴安社区卫生服务中心		2	35	3	2	1		3000	2	2	2	2	2	2	2	2	2	2	2		2	1	2	2	2	2	2		2	1	2	2	2	2		1	1	1	1	1	1	1	1	1
13244	孟文奇	1	3	general	兴安社区卫生服务中心		1	50	4	2	6		4000	1	2	2	2	2	2	2	2	2	2	2		2	2	1	2	2	2	2		2	2	2	1	2	2		1	1	1	1	2	2	1	1	1
13245	孟文奇	1	3	general	兴安社区卫生服务中心		1	57	2	2	5		2000	3	1	1	2	2	2	2	2	2	2	2		2	2	1	2	2	2	2		2	2	2	1	2	2		1	1	2	2	1	1	1	1	1
13246	孟文奇	1	3	general	兴安社区卫生服务中心		1	59	1	2	9	0	590	2	1	2	2	2	2	2	2	2	2	1	0	2	2	2	2	1	2	2		2	2	2	2	1	2		1	1	1	1	1	1	1	1	1
13247	孟文奇	1	3	general	兴安社区卫生服务中心		2	37	1	2	9	0	1200	2	2	2	2	2	2	2	2	2	2	2		2	2	2	2	1	2	2		2	2	2	2	1	2		1	1	1	1	1	1	1	1	1
13248	孟文奇	1	3	general	兴安社区卫生服务中心		1	55	1	1	9	0	1700	2	2	2	2	2	2	2	2	2	2	2		2	2	2	2	1	2	2		2	2	2	2	1	2		1	1	1	1	1	1	1	1	1
13249	孟文奇	1	3	general	兴安社区卫生服务中心		1	62	1	2	9	0	500	2	2	2	2	2	2	2	2	2	2	2		2	2	2	2	1	2	2		2	2	2	2	1	2		1	1	1	1	1	1	1	1	1
13250	孟文奇	1	3	general	兴安社区卫生服务中心		2	51	2	2	8		500	1	2	2	2	2	2	2	2	2	2	2		2	2	2	2	1	2	2		2	2	2	2	1	2		1	1	1	1	1	1	1	1	1
13251	孟文奇	1	3	general	兴安社区卫生服务中心		2	50	2	3	8		2600	4	1	2	2	2	1	1	2	2	2	2		2	1	2	2	2	2	2		2	2	2	2	1	2		1	1	1	1	1	1	1	1	1
13252	孟文奇	1	3	general	兴安社区卫生服务中心		1	65	1	2	9	0	1200	1	1	1	2	2	1	2	2	2	2	2		2	1	2	2	2	2	2		2	1	2	2	2	2		1	1	1	1	1	1	1	1	1
13253	孟文奇	1	3	general	兴安社区卫生服务中心		1	50	2	2	9	0	1100	2	1	2	1	2	2	2	2	2	2	2		2	2	2	2	1	2	2		2	2	2	2	1	2		1	1	1	1	1	1	1	1	1
13254	孟文奇	1	3	general	兴安社区卫生服务中心		1	62	1	2	9	0	200	3	1	1	1	2	2	2	2	2	2	2		2	2	2	2	1	2	2		2	2	2	2	1	2		1	1	1	1	1	1	1	1	1
13255	孟文奇	1	3	general	兴安社区卫生服务中心		2	50	1	2	9	0	600	1	2	2	2	2	2	2	2	2	2	2		2	2	2	2	1	2	2		2	2	2	2	1	2		1	1	1	1	1	1	1	1	1
13256	孟文奇	1	3	general	兴安社区卫生服务中心		1	50	2	2	9	0	1200	1	2	2	2	2	2	2	2	2	2	2		2	2	2	2	1	2	2		2	2	2	2	1	2		1	1	1	1	1	1	1	1	1
13257	孟文奇	1	3	general	兴安社区卫生服务中心		2	70	1	3	9	0	600	4	1	2	2	2	1	1	2	2	2	2		2	1	2	2	2	2	2		2	2	2	2	1	2		1	1	1	1	1	1	1	1	1
13258	孟文奇	1	3	general	兴安社区卫生服务中心		1	65	1	2	9	0	300	3	1	1	2	2	1	2	2	2	2	2		2	1	2	2	2	2	2		2	2	2	2	1	2		1	1	1	1	1	1	1	1	1
13259	孟文奇	1	3	general	兴安社区卫生服务中心		2	65	2	2	9	0	500	3	1	2	1	2	2	2	2	2	2	2		2	1	2	2	2	2	2		2	2	2	2	1	2		1	2	#NULL!	#NULL!	#NULL!	#NULL!	#NULL!	#NULL!	#NULL!
13260	孟文奇	1	3	general	兴安社区卫生服务中心		1	68	2	2	8		2000	3	2	2	2	2	2	2	2	2	2	2		2	2	1	2	2	1	2		2	1	1	2	2	2		1	2	#NULL!	#NULL!	#NULL!	#NULL!	#NULL!	#NULL!	#NULL!
13261	孟文奇	1	3	general	兴安社区卫生服务中心		2	60	1	2	9	0	2000	3	2	2	2	2	2	2	2	2	2	2		2	1	2	2	2	2	2		1	2	2	2	2	2		1	2	#NULL!	#NULL!	#NULL!	#NULL!	#NULL!	#NULL!	#NULL!
13262	孟文奇	1	3	general	兴安社区卫生服务中心		1	62	2	2	2		5500	2	2	2	2	2	2	2	2	2	2	2		2	2	1	2	2	2	2		2	2	2	1	2	2		1	2	#NULL!	#NULL!	#NULL!	#NULL!	#NULL!	#NULL!	#NULL!
13263	孟文奇	1	3	general	兴安社区卫生服务中心		1	21	4	1	7		0	3	2	2	2	2	2	2	2	2	2	2		2	1	2	2	2	2	2		2	1	2	2	2	2		1	2	#NULL!	#NULL!	#NULL!	#NULL!	#NULL!	#NULL!	#NULL!
13264	孟文奇	1	3	general	兴安社区卫生服务中心		2	65	1	2	9	0	400	3	2	2	2	2	2	2	2	2	2	2		2	1	2	2	2	2	2		2	1	2	2	2	2		2	2	#NULL!	#NULL!	#NULL!	#NULL!	#NULL!	#NULL!	#NULL!
13265	孟文奇	1	3	general	兴安社区卫生服务中心		1	58	2	2	4		3500	2	2	2	2	2	2	2	2	2	2	2		2	2	1	2	2	2	2		2	2	2	1	2	2		2	2	#NULL!	#NULL!	#NULL!	#NULL!	#NULL!	#NULL!	#NULL!
13266	孟文奇	1	3	general	兴安社区卫生服务中心		1	40	4	2	2		4000	1	2	2	2	2	2	2	2	2	2	2		2	2	1	2	2	2	2		2	2	2	1	2	2		2	2	#NULL!	#NULL!	#NULL!	#NULL!	#NULL!	#NULL!	#NULL!
13267	孟文奇	1	3	general	兴安社区卫生服务中心		2	55	2	1	4		1800	2	2	2	2	2	2	2	2	2	2	2		2	1	2	2	2	2	2		2	2	1	2	2	2		2	2	#NULL!	#NULL!	#NULL!	#NULL!	#NULL!	#NULL!	#NULL!
13268	孟文奇	1	3	general	兴安社区卫生服务中心		2	46	4	2	5		5000	1	2	2	2	2	2	2	2	2	2	2		2	2	2	2	1	2	2		1	2	2	2	2	2		1	1	1	1	1	1	1	1	1
13269	孟文奇	1	3	general	兴安社区卫生服务中心		1	52	2	2	6		7000	1	2	2	2	2	2	2	2	2	2	2		2	2	2	2	1	2	2		1	2	2	2	2	2		1	1	1	1	1	1	1	1	1
13270	孟文奇	1	3	general	兴安社区卫生服务中心		2	48	2	2	9	0	0	1	2	2	2	2	2	2	2	2	2	2		2	2	2	2	1	2	2		1	2	2	2	2	2		1	1	1	1	1	1	1	1	1
13271	孟文奇	1	3	general	兴安社区卫生服务中心		1	61	2	2	5		4500	2	2	2	2	2	2	2	2	2	2	2		2	2	2	2	1	2	2		1	2	2	2	2	2		1	1	1	1	1	1	1	1	1
13272	孟文奇	1	3	general	兴安社区卫生服务中心		1	49	4	2	2		5600	1	2	2	2	2	2	2	2	2	2	2		2	2	1	2	2	2	2		2	2	2	2	1	2		1	1	1	1	1	1	1	1	1
13273	孟文奇	1	3	general	兴安社区卫生服务中心		1	57	3	2	4		4000	3	1	1	2	2	2	2	2	2	2	2		2	1	2	2	2	2	2		1	2	2	2	2	2		1	1	1	1	1	1	1	1	1
13274	孟文奇	1	3	general	兴安社区卫生服务中心		2	52	2	2	5		0	3	2	2	2	2	2	2	2	2	2	2		2	1	2	2	2	2	2		2	2	2	2	1	2		1	1	1	1	1	1	1	1	1
13275	孟文奇	1	3	general	兴安社区卫生服务中心		1	54	2	2	5		3000	3	1	1	2	2	2	2	1	2	2	2		2	1	2	2	2	2	2		1	2	2	2	2	2		1	1	1	1	1	1	1	1	1
13276	孟文奇	1	3	general	兴安社区卫生服务中心		2	72	1	2	9	0	0	3	1	1	2	2	2	2	2	2	2	2		2	1	2	2	2	2	2		2	2	2	2	1	2		1	1	3	1	3	1	1	1	1
13277	孟文奇	1	3	general	兴安社区卫生服务中心		2	45	5	2	2		5500	2	2	2	2	2	2	2	2	2	2	2		2	2	1	2	2	2	2		2	2	2	1	2	2		1	2	#NULL!	#NULL!	#NULL!	#NULL!	#NULL!	#NULL!	#NULL!
13278	孟文奇	1	3	general	兴安社区卫生服务中心		2	40	4	2	2		3500	1	2	2	2	2	2	2	2	2	2	2		2	2	1	2	2	2	2		2	2	2	1	2	2		1	1	1	1	1	1	1	1	1
13279	孟文奇	1	3	general	兴安社区卫生服务中心		2	37	5	2	2		3000	1	2	2	2	2	2	2	2	2	2	2		2	2	1	2	2	2	2		2	2	2	1	2	2		1	1	1	1	1	1	1	1	1
13280	孟文奇	1	3	general	兴安社区卫生服务中心		2	33	5	2	2		3300	3	2	2	2	2	2	2	2	2	2	2		2	2	1	2	2	2	2		2	2	2	1	2	2		1	1	1	1	2	2	2	1	1
13281	孟文奇	1	3	general	兴安社区卫生服务中心		2	48	4	2	2		6000	3	2	2	2	2	2	2	2	2	2	2		2	2	1	2	2	2	2		2	2	2	1	2	2		1	2	#NULL!	#NULL!	#NULL!	#NULL!	#NULL!	#NULL!	#NULL!
13282	孟文奇	1	3	general	兴安社区卫生服务中心		2	52	2	2	4		4000	1	2	2	2	2	2	2	2	2	2	2		2	2	2	1	2	2	2		2	2	2	2	1	2		1	2	#NULL!	#NULL!	#NULL!	#NULL!	#NULL!	#NULL!	#NULL!
13283	孟文奇	1	3	general	兴安社区卫生服务中心		1	38	4	2	2		4500	3	2	2	2	2	2	2	2	2	2	2		2	2	1	2	2	2	2		2	2	2	1	2	2		1	1	1	1	1	1	1	1	1
13284	孟文奇	1	3	general	兴安社区卫生服务中心		2	53	3	2	4		2000	1	2	2	2	2	2	2	2	2	2	2		2	1	2	2	2	2	2		2	1	2	2	2	2		1	1	1	1	1	1	1	1	1
13285	孟文奇	1	3	general	兴安社区卫生服务中心		1	45	2	2	5		4000	2	2	2	2	2	2	2	2	2	2	2		2	1	2	2	2	2	2		1	2	2	2	2	2		1	1	1	2	1	4	1	1	1
13286	孟文奇	1	3	general	兴安社区卫生服务中心		1	61	3	2	5		2800	3	1	1	1	2	2	2	2	2	2	2		2	1	2	2	2	1	2		2	2	1	2	2	2		1	1	1	1	1	1	1	1	1
13287	孟文奇	1	3	general	兴安社区卫生服务中心		2	42	2	2	5		3500	1	2	2	2	2	2	2	2	2	2	2		2	1	2	2	2	2	2		1	2	2	2	2	2		1	1	1	1	1	1	1	1	1
13288	孟文奇	1	3	general	兴安社区卫生服务中心		2	38	4	2	5		3000	2	2	2	2	2	2	2	2	2	2	2		2	1	2	2	2	2	2		1	2	2	2	2	2		1	2	#NULL!	#NULL!	#NULL!	#NULL!	#NULL!	#NULL!	#NULL!
13289	孟文奇	1	3	general	兴安社区卫生服务中心		1	54	3	2	6		7000	2	2	2	2	2	2	2	2	2	2	2		2	1	2	2	2	1	2		2	1	1	2	2	2		1	1	1	1	1	4	1	1	1
13290	孟文奇	1	3	general	兴安社区卫生服务中心		1	49	3	2	4		5000	2	1	1	2	2	2	2	2	2	2	2		2	1	2	2	2	2	2		2	1	1	2	2	2		1	1	1	1	1	4	1	1	1
13291	孟文奇	1	3	general	兴安社区卫生服务中心		2	50	2	2	5		2000	2	2	2	2	2	2	2	2	2	2	2		2	1	2	2	2	2	2		2	2	1	2	2	2		1	1	1	1	1	1	1	1	1
13292	孟文奇	1	3	general	兴安社区卫生服务中心		1	50	2	2	5		3000	2	1	1	2	2	2	2	2	2	2	2		2	2	2	2	1	2	2		2	2	2	2	1	2		1	1	1	1	1	1	1	1	1
13293	孟文奇	1	3	general	兴安社区卫生服务中心		1	55	3	2	6		5000	2	2	2	2	2	2	2	2	2	2	2		2	2	2	2	1	2	2		2	2	2	2	1	2		1	1	1	1	1	1	1	1	1
13294	孟文奇	1	3	general	兴安社区卫生服务中心		2	60	2	2	4		3000	2	1	1	1	2	2	2	2	2	2	2		2	1	2	2	2	2	2		2	2	1	2	2	2		1	1	1	1	1	1	1	1	1
13295	孟文奇	1	3	general	兴安社区卫生服务中心		2	50	3	2	4		6000	2	2	2	2	2	2	2	2	2	2	2		2	1	2	2	2	2	2		2	2	2	2	2	1	0	1	1	1	1	1	1	1	1	1
13296	孟文奇	1	3	general	兴安社区卫生服务中心		1	36	4	2	4		7000	2	2	2	2	2	2	2	2	2	2	2		2	2	2	2	2	1	2		2	1	2	2	2	2		1	1	2	2	2	2	2	2	2
13297	孟文奇	1	3	general	兴安社区卫生服务中心		2	40	3	2	5		4000	2	2	2	2	2	2	2	2	2	2	2		2	1	2	2	2	2	2		1	2	2	2	2	2		1	1	1	1	2	2	2	2	2
13298	孟文奇	1	3	general	兴安社区卫生服务中心		1	45	5	2	2		6500	2	2	2	2	2	2	2	2	2	2	2		2	2	1	2	2	2	2		2	2	2	1	2	2		1	1	2	2	2	2	2	1	2
13299	柳松艺	1	3	general	新安街道社区卫生服务中心		2	36	2	2	5		2000	1	2	2	2	2	2	2	2	2	2	2		2	1	2	2	2	2	2		2	1	2	2	2	2		1	2	#NULL!	#NULL!	#NULL!	#NULL!	#NULL!	#NULL!	#NULL!
13300	柳松艺	1	3	general	新安街道社区卫生服务中心		2	30	2	2	5		3000	1	2	2	2	2	2	2	2	2	2	2		2	1	2	2	2	2	2		2	1	2	2	2	2		1	2	#NULL!	#NULL!	#NULL!	#NULL!	#NULL!	#NULL!	#NULL!
13301	柳松艺	1	3	general	新安街道社区卫生服务中心		1	38	3	2	9		5000	2	2	2	2	2	2	2	2	2	2	2		2	1	2	2	2	1	2		2	1	1	2	2	2		2	2	#NULL!	#NULL!	#NULL!	#NULL!	#NULL!	#NULL!	#NULL!
13302	柳松艺	1	3	general	新安街道社区卫生服务中心		1	26	3	1	6		4000	1	2	2	2	2	2	2	2	2	2	2		2	1	2	2	2	2	2		2	1	2	2	2	2		2	3	#NULL!	#NULL!	#NULL!	#NULL!	#NULL!	#NULL!	#NULL!
13303	柳松艺	1	3	general	新安街道社区卫生服务中心		1	38	3	2	5		300	1	2	2	2	2	2	2	2	2	2	2		2	1	2	2	2	2	2		2	1	2	2	2	2		1	2	#NULL!	#NULL!	#NULL!	#NULL!	#NULL!	#NULL!	#NULL!
13304	柳松艺	1	3	general	新安街道社区卫生服务中心		2	32	5	2	2		2000	2	2	2	2	2	2	2	2	2	2	2		2	2	1	2	2	2	2		2	2	2	1	2	2		1	2	#NULL!	#NULL!	#NULL!	#NULL!	#NULL!	#NULL!	#NULL!
13305	柳松艺	1	3	general	新安街道社区卫生服务中心		1	31	5	2	2		7000	2	2	2	2	2	2	2	2	2	2	2		2	2	1	2	2	2	2		2	2	2	1	2	2		1	2	#NULL!	#NULL!	#NULL!	#NULL!	#NULL!	#NULL!	#NULL!
13306	柳松艺	1	3	general	新安街道社区卫生服务中心		2	35	4	2	5		3000	1	2	2	2	2	2	2	2	2	2	2		2	1	2	2	2	2	2		2	1	2	2	2	2		1	1	2	4	1	1	2	3	2
13307	柳松艺	1	3	general	新安街道社区卫生服务中心		1	60	2	2	5		14	1	2	2	2	2	2	2	2	2	2	2		2	1	2	2	2	2	2		2	1	2	2	2	2		1	3	#NULL!	#NULL!	#NULL!	#NULL!	#NULL!	#NULL!	#NULL!
13308	柳松艺	1	3	general	新安街道社区卫生服务中心		2	45	4	2	5		3000	1	2	2	2	2	2	2	2	2	2	2		2	1	2	2	2	2	2		2	1	2	2	1	2		1	2	#NULL!	#NULL!	#NULL!	#NULL!	#NULL!	#NULL!	#NULL!
13309	柳松艺	1	3	general	新安街道社区卫生服务中心		1	50	2	2	5		3000	2	2	2	2	2	2	2	2	2	2	2		2	1	2	2	2	2	2		2	1	2	2	2	2		1	2	#NULL!	#NULL!	#NULL!	#NULL!	#NULL!	#NULL!	#NULL!
13310	柳松艺	1	3	general	新安街道社区卫生服务中心		2	34	2	2	9		2000	3	2	2	2	2	2	2	2	2	2	2		2	1	2	2	2	2	2		2	2	2	2	1	2		1	2	#NULL!	#NULL!	#NULL!	#NULL!	#NULL!	#NULL!	#NULL!
13311	柳松艺	1	3	general	新安街道社区卫生服务中心		2	56	1	2	9		1500	3	2	2	2	2	2	2	2	2	2	2		2	1	2	2	2	2	2		2	2	2	2	1	2		1	2	#NULL!	#NULL!	#NULL!	#NULL!	#NULL!	#NULL!	#NULL!
13312	柳松艺	1	3	general	新安街道社区卫生服务中心		2	40	3	2	2		2000	3	2	2	2	2	2	2	2	2	2	2		2	2	1	2	2	2	2		2	2	2	1	2	2		1	1	1	1	1	1	1	1	1
13313	柳松艺	1	3	general	新安街道社区卫生服务中心		2	50	1	2	2		1500	1	2	2	2	2	2	2	2	2	2	2		2	1	2	2	2	2	2		1	2	2	2	2	2		1	1	1	1	1	1	1	1	1
13314	柳松艺	1	3	general	新安街道社区卫生服务中心		1	43	3	2	5		3500	1	2	2	2	2	2	2	2	2	2	2		2	1	2	2	2	2	2		2	1	2	2	2	2		1	2	#NULL!	#NULL!	#NULL!	#NULL!	#NULL!	#NULL!	#NULL!
13315	柳松艺	1	3	general	新安街道社区卫生服务中心		1	57	2	2	5		3000	1	2	2	2	2	2	2	2	2	2	2		2	1	2	2	2	2	2		2	1	2	2	2	2		1	2	#NULL!	#NULL!	#NULL!	#NULL!	#NULL!	#NULL!	#NULL!
13316	柳松艺	1	3	general	新安街道社区卫生服务中心		2	33	3	2	5		3500	1	2	2	2	2	2	2	2	2	2	2		2	1	2	2	2	2	2		2	1	2	2	2	2		1	2	#NULL!	#NULL!	#NULL!	#NULL!	#NULL!	#NULL!	#NULL!
13317	柳松艺	1	3	general	新安街道社区卫生服务中心		2	32	4	2	6		4000	2	2	2	2	2	2	2	2	2	2	2		2	2	1	2	2	2	2		2	2	2	1	2	2		5	2	#NULL!	#NULL!	#NULL!	#NULL!	#NULL!	#NULL!	#NULL!
13318	柳松艺	1	3	general	新安街道社区卫生服务中心		2	61	1	2	5		1500	2	1	1	1	2	2	2	2	2	2	2		2	1	2	2	2	2	2		2	1	2	2	2	2		1	2	#NULL!	#NULL!	#NULL!	#NULL!	#NULL!	#NULL!	#NULL!
13319	柳松艺	1	3	general	新安街道社区卫生服务中心		2	52	1	2	5		1000	2	1	1	2	2	2	2	2	2	2	2		2	1	2	2	2	2	2		2	1	2	2	2	2		1	2	#NULL!	#NULL!	#NULL!	#NULL!	#NULL!	#NULL!	#NULL!
13320	柳松艺	1	3	general	新安街道社区卫生服务中心		2	36	5	2	3		5000	1	2	2	2	2	2	2	2	2	2	2		2	2	1	2	2	2	2		2	2	2	1	2	2		5	2	#NULL!	#NULL!	#NULL!	#NULL!	#NULL!	#NULL!	#NULL!
13321	柳松艺	1	3	general	新安街道社区卫生服务中心		2	47	3	2	4		7000	1	2	2	2	2	2	2	2	2	2	2		2	2	2	2	2	1	2		2	2	1	2	2	2		2	2	#NULL!	#NULL!	#NULL!	#NULL!	#NULL!	#NULL!	#NULL!
13322	柳松艺	1	3	general	新安街道社区卫生服务中心		2	39	2	2	5		2000	3	2	2	2	2	2	2	2	2	2	2		2	1	2	2	2	2	2		2	1	2	2	2	2		1	1	2	1	1	2	3	1	2
13323	柳松艺	1	3	general	新安街道社区卫生服务中心		2	34	2	2	4		4000	1	2	2	2	2	2	2	2	2	2	2		2	2	2	2	1	2	2		2	2	2	2	1	2		2	2	#NULL!	#NULL!	#NULL!	#NULL!	#NULL!	#NULL!	#NULL!
13324	柳松艺	1	3	general	新安街道社区卫生服务中心		1	32	3	3	5		3500	1	2	2	2	2	2	2	2	2	2	2		2	1	2	2	2	2	2		2	1	2	2	2	2		2	2	#NULL!	#NULL!	#NULL!	#NULL!	#NULL!	#NULL!	#NULL!
13325	柳松艺	1	3	general	新安街道社区卫生服务中心		2	30	4	2	2		4000	2	2	2	2	2	2	2	2	2	2	2		2	2	1	2	2	2	2		2	2	2	1	2	2		1	2	#NULL!	#NULL!	#NULL!	#NULL!	#NULL!	#NULL!	#NULL!
13326	柳松艺	1	3	general	新安街道社区卫生服务中心		1	34	5	2	2		4500	1	2	2	2	2	2	2	2	2	2	2		2	2	1	2	2	2	2		2	2	2	1	2	2		1	2	#NULL!	#NULL!	#NULL!	#NULL!	#NULL!	#NULL!	#NULL!
13327	柳松艺	1	3	general	新安街道社区卫生服务中心		2	40	3	2	5		3500	2	1	2	2	1	2	2	2	2	2	2		2	2	2	2	2	1	2		2	2	2	2	2	1		1	3	#NULL!	#NULL!	#NULL!	#NULL!	#NULL!	#NULL!	#NULL!
13328	柳松艺	1	3	general	新安街道社区卫生服务中心		1	42	5	2	2		5000	1	2	2	2	2	2	2	2	2	2	2		2	2	1	2	2	2	2		2	2	2	1	2	2		2	2	#NULL!	#NULL!	#NULL!	#NULL!	#NULL!	#NULL!	#NULL!
13329	柳松艺	1	3	general	新安街道社区卫生服务中心		2	40	5	2	2		6000	1	2	2	2	2	2	2	2	2	2	2		2	2	1	2	2	2	2		2	2	2	1	2	2		2	2	#NULL!	#NULL!	#NULL!	#NULL!	#NULL!	#NULL!	#NULL!
13330	柳松艺	1	3	general	新安街道社区卫生服务中心		2	42	5	2	2		6000	2	2	2	2	2	2	2	2	2	2	2		2	2	1	2	2	2	2		2	2	2	1	2	2		1	2	#NULL!	#NULL!	#NULL!	#NULL!	#NULL!	#NULL!	#NULL!
13331	柳松艺	1	3	general	新安街道社区卫生服务中心		2	45	2	2	5		1100	1	2	2	2	2	2	2	2	2	2	2		2	1	2	2	2	2	2		2	1	2	2	2	2		1	2	#NULL!	#NULL!	#NULL!	#NULL!	#NULL!	#NULL!	#NULL!
13332	柳松艺	1	3	general	新安街道社区卫生服务中心		1	44	3	2	2		4000	1	2	2	2	2	2	2	2	2	2	2		2	1	2	2	2	1	2		2	1	1	2	2	2		1	1	1	1	1	1	1	1	1
13333	柳松艺	1	3	general	新安街道社区卫生服务中心		1	44	3	2	2		4000	1	2	2	2	2	2	2	2	2	2	2		2	1	2	2	2	1	2		2	1	1	2	2	2		1	1	1	1	1	1	1	1	1
13334	柳松艺	1	3	general	新安街道社区卫生服务中心		1	43	2	2	2		3000	2	1	1	1	1	2	2	2	1	1	2		2	1	2	2	2	2	2		2	2	1	2	2	2		1	2	#NULL!	#NULL!	#NULL!	#NULL!	#NULL!	#NULL!	#NULL!
13335	柳松艺	1	3	general	新安街道社区卫生服务中心		1	42	2	2	2		3000	1	2	2	2	2	2	2	2	2	2	2		2	2	1	2	2	2	2		2	1	2	2	2	2		1	2	#NULL!	#NULL!	#NULL!	#NULL!	#NULL!	#NULL!	#NULL!
13336	柳松艺	1	3	general	新安街道社区卫生服务中心		2	45	2	2	2		3000	2	2	2	2	2	2	2	2	2	2	2		2	2	1	2	2	2	2		2	2	2	1	2	2		2	1	1	1	2	1	1	2	1
13337	柳松艺	1	3	general	新安街道社区卫生服务中心		2	45	2	2	2		2600	3	2	2	2	2	2	2	2	2	2	2		2	1	2	2	2	2	2		2	1	2	2	2	2		1	2	#NULL!	#NULL!	#NULL!	#NULL!	#NULL!	#NULL!	#NULL!
13338	柳松艺	1	3	general	新安街道社区卫生服务中心		1	50	3	2	2		3000	1	2	2	2	2	2	2	2	2	2	2		2	1	2	2	2	2	2		2	1	2	2	2	2		1	2	#NULL!	#NULL!	#NULL!	#NULL!	#NULL!	#NULL!	#NULL!
13339	柳松艺	1	3	general	新安街道社区卫生服务中心		1	51	3	1	2		4000	2	2	2	2	2	2	2	2	2	2	2		2	1	2	2	2	2	2		2	1	2	2	2	2		1	2	#NULL!	#NULL!	#NULL!	#NULL!	#NULL!	#NULL!	#NULL!
13340	柳松艺	1	3	general	新安街道社区卫生服务中心		1	50	2	2	9	0	4000	5	2	2	2	2	2	2	2	2	2	2		2	1	2	2	2	2	2		2	2	2	2	1	2		1	1	1	1	1	1	1	1	1
13341	柳松艺	1	3	general	新安街道社区卫生服务中心		2	40	3	2	4		3000	1	2	2	2	2	2	2	2	2	2	2		2	2	1	2	2	2	2		2	2	2	2	1	2		1	1	2	2	1	1	2	2	2
13342	柳松艺	1	3	general	新安街道社区卫生服务中心		2	53	3	2	8		3000	1	2	2	2	2	2	2	2	2	2	2		2	1	2	2	2	2	2		2	2	2	1	2	2		1	3	#NULL!	#NULL!	#NULL!	#NULL!	#NULL!	#NULL!	#NULL!
13343	柳松艺	1	3	general	新安街道社区卫生服务中心		2	50	2	2	5		2000	2	1	1	2	2	2	2	2	2	2	2		2	1	2	2	2	2	2		1	2	2	2	2	2		1	1	1	1	1	1	1	1	1
13344	柳松艺	1	3	general	新安街道社区卫生服务中心		1	69	3	2	2		4000	1	2	2	2	2	2	2	2	2	2	2		2	1	2	2	2	2	2		2	2	2	1	2	2		2	1	1	1	1	1	1	1	1
13345	柳松艺	1	3	general	新安街道社区卫生服务中心		1	38	2	2	3		3800	1	2	2	2	2	2	2	2	2	2	2		1	2	2	2	2	2	2		1	2	2	2	2	2		1	2	#NULL!	#NULL!	#NULL!	#NULL!	#NULL!	#NULL!	#NULL!
13346	柳松艺	1	3	general	新安街道社区卫生服务中心		1	38	3	2	2		2000	1	2	2	2	2	2	2	2	2	2	2		2	1	2	2	2	2	2		2	1	2	2	2	2		2	2	#NULL!	#NULL!	#NULL!	#NULL!	#NULL!	#NULL!	#NULL!
13347	柳松艺	1	3	general	新安街道社区卫生服务中心		2	39	3	2	5		2000	1	2	2	2	2	2	2	2	2	2	2		2	2	1	2	2	2	2		2	2	1	2	2	2		1	1	1	1	1	1	1	1	1
13348	柳松艺	1	3	general	新安街道社区卫生服务中心		1	42	3	2	2		5000	2	2	2	2	2	2	2	2	2	2	2		2	1	2	2	2	2	2		2	2	2	1	2	2		1	2	#NULL!	#NULL!	#NULL!	#NULL!	#NULL!	#NULL!	#NULL!
13349	柳松艺	1	3	general	新安街道社区卫生服务中心		1	15	2	1	7		0	1	2	2	2	2	2	2	2	2	2	2		2	1	2	2	2	2	2		1	2	2	2	2	2		1	2	#NULL!	#NULL!	#NULL!	#NULL!	#NULL!	#NULL!	#NULL!
13350	柳松艺	1	3	general	新安街道社区卫生服务中心		2	44	5	2	2		6000	1	2	2	2	2	2	2	2	2	2	2		2	2	1	2	2	2	2		2	2	2	1	2	2		1	2	#NULL!	#NULL!	#NULL!	#NULL!	#NULL!	#NULL!	#NULL!
13351	柳松艺	1	3	general	新安街道社区卫生服务中心		1	45	5	2	2		6000	1	2	2	2	2	2	2	2	2	2	2		2	2	1	2	2	2	2		2	2	2	1	2	2		1	2	#NULL!	#NULL!	#NULL!	#NULL!	#NULL!	#NULL!	#NULL!
13352	柳松艺	1	3	general	新安街道社区卫生服务中心		1	17	3	1	7		0	1	2	2	2	2	2	2	2	2	2	2		2	2	2	1	2	2	2		2	1	2	2	2	2		1	1	1	1	1	1	1	1	1
13353	柳松艺	1	3	general	新安街道社区卫生服务中心		1	21	3	2	4		50000	1	2	2	2	2	2	2	2	2	2	2		2	2	1	2	2	2	2		2	2	1	2	1	2		2	2	#NULL!	#NULL!	#NULL!	#NULL!	#NULL!	#NULL!	#NULL!
13354	柳松艺	1	3	general	新安街道社区卫生服务中心		1	38	1	1	4		2000	1	2	2	2	2	2	2	2	2	2	2		2	2	2	2	1	2	2		2	2	2	2	2	1		4	3	#NULL!	#NULL!	#NULL!	#NULL!	#NULL!	#NULL!	#NULL!
13355	柳松艺	1	3	general	新安街道社区卫生服务中心		2	35	3	2	2		3600	1	2	2	2	2	2	2	2	2	2	2		2	1	2	2	2	2	2		2	1	2	2	2	2		1	2	#NULL!	#NULL!	#NULL!	#NULL!	#NULL!	#NULL!	#NULL!
13356	柳松艺	1	3	general	新安街道社区卫生服务中心		2	58	3	2	8		3000	1	1	1	2	2	2	2	2	2	2	2		2	1	2	2	2	2	2		2	1	2	2	2	2		1	2	#NULL!	#NULL!	#NULL!	#NULL!	#NULL!	#NULL!	#NULL!
13357	柳松艺	1	3	general	新安街道社区卫生服务中心		2	47	3	2	2		3000	2	2	2	2	2	2	2	2	2	2	2		2	2	1	2	2	2	2		2	2	2	1	2	2		1	1	1	2	1	1	2	1	2
13358	柳松艺	1	3	general	新安街道社区卫生服务中心		1	43	2	2	5		2300	4	2	2	2	2	2	2	2	2	2	2		2	2	1	2	2	2	2		2	1	2	2	2	2		1	2	#NULL!	#NULL!	#NULL!	#NULL!	#NULL!	#NULL!	#NULL!
13359	柳松艺	1	3	general	新安街道社区卫生服务中心		2	58	3	2	2		1500	2	2	2	2	2	2	2	2	2	2	2		2	1	2	2	2	2	2		2	2	2	2	1	2		1	2	#NULL!	#NULL!	#NULL!	#NULL!	#NULL!	#NULL!	#NULL!
13360	柳松艺	1	3	general	新安街道社区卫生服务中心		2	58	3	2	2		1500	2	2	2	2	2	2	2	2	2	2	2		2	1	2	2	2	2	2		2	2	2	2	1	2		1	2	#NULL!	#NULL!	#NULL!	#NULL!	#NULL!	#NULL!	#NULL!
13361	柳松艺	1	3	general	新安街道社区卫生服务中心		1	51	4	2	5		3000	1	1	1	2	2	2	2	2	2	2	2		2	1	2	2	2	2	2		2	1	2	2	2	2		1	1	1	2	1	1	1	1	1
13362	柳松艺	1	3	general	新安街道社区卫生服务中心		2	56	3	2	5		2000	1	1	1	2	2	2	2	2	2	2	2		2	1	2	2	2	2	2		2	1	2	2	2	2		1	1	1	2	1	1	1	1	1
13363	柳松艺	1	3	general	新安街道社区卫生服务中心		1	36	2	2	5		4000	2	2	2	2	2	2	2	2	2	2	2		2	1	2	2	2	1	2		2	2	1	2	2	2		1	1	1	1	1	1	2	1	1
13364	柳松艺	1	3	general	新安街道社区卫生服务中心		2	28	3	2	4		3000	1	2	2	2	2	2	2	2	2	2	2		2	1	2	2	2	2	2		2	1	2	2	2	2		1	1	1	1	1	1	1	2	2
13365	柳松艺	1	3	general	新安街道社区卫生服务中心		2	58	3	2	5		2000	1	2	2	2	2	2	2	2	2	2	2		2	1	2	2	2	2	2		2	1	2	2	2	2		1	1	1	1	1	1	1	1	1
13366	柳松艺	1	3	general	新安街道社区卫生服务中心		2	58	3	2	5		2000	1	2	2	2	2	2	2	2	2	2	2		2	1	2	2	2	2	2		2	1	2	2	2	2		1	1	1	1	1	1	1	1	1
13367	柳松艺	1	3	general	新安街道社区卫生服务中心		2	46	3	2	2		1600	2	2	2	2	2	2	2	2	2	2	2		2	1	2	2	2	2	2		1	2	2	2	2	2		1	2	#NULL!	#NULL!	#NULL!	#NULL!	#NULL!	#NULL!	#NULL!
13368	柳松艺	1	3	general	新安街道社区卫生服务中心		2	46	2	2	2		3000	2	2	2	2	2	2	2	2	2	2	2		2	1	2	2	2	2	2		1	2	2	2	2	2		1	1	1	1	1	1	1	1	1
13369	柳松艺	1	3	general	新安街道社区卫生服务中心		1	38	3	2	2		4000	1	2	2	2	2	2	2	2	2	2	2		2	2	1	2	2	2	2		2	2	2	1	2	2		1	3	#NULL!	#NULL!	#NULL!	#NULL!	#NULL!	#NULL!	#NULL!
13370	柳松艺	1	3	general	新安街道社区卫生服务中心		2	31	2	2	4		4500	1	2	2	2	2	2	2	2	2	2	2		2	2	2	1	2	2	2		2	1	2	2	2	2		1	3	#NULL!	#NULL!	#NULL!	#NULL!	#NULL!	#NULL!	#NULL!
13371	柳松艺	1	3	general	新安街道社区卫生服务中心		2	59	2	2	5		2000	2	2	2	2	2	2	2	2	2	2	2		2	1	2	2	2	2	2		2	1	2	2	2	2		1	2	#NULL!	#NULL!	#NULL!	#NULL!	#NULL!	#NULL!	#NULL!
13372	柳松艺	1	3	general	新安街道社区卫生服务中心		2	50	3	2	2		2000	2	2	2	2	2	2	2	2	2	2	2		2	2	1	2	2	2	2		2	2	2	1	2	2		1	2	#NULL!	#NULL!	#NULL!	#NULL!	#NULL!	#NULL!	#NULL!
13373	柳松艺	1	3	general	新安街道社区卫生服务中心		1	33	4	2	2		5000	1	2	2	2	2	2	2	2	2	2	2		2	1	2	2	2	2	2		2	1	2	2	2	2		1	2	#NULL!	#NULL!	#NULL!	#NULL!	#NULL!	#NULL!	#NULL!
13374	柳松艺	1	3	general	新安街道社区卫生服务中心		2	40	3	2	2		2000	1	2	2	2	2	2	2	2	2	2	2		2	1	2	2	2	2	2		2	1	2	2	2	2		1	2	#NULL!	#NULL!	#NULL!	#NULL!	#NULL!	#NULL!	#NULL!
13375	柳松艺	1	3	general	新安街道社区卫生服务中心		2	45	3	2	4		2000	3	2	2	2	2	2	2	2	2	2	2		2	2	1	2	2	2	2		2	2	2	1	2	2		1	3	#NULL!	#NULL!	#NULL!	#NULL!	#NULL!	#NULL!	#NULL!
13376	柳松艺	1	3	general	新安街道社区卫生服务中心		2	30	3	2	4		2000	2	2	2	2	2	2	2	2	2	2	2		2	1	2	2	2	2	2		2	2	2	2	1	2		1	1	1	2	1	4	2	1	1
13377	柳松艺	1	3	general	新安街道社区卫生服务中心		1	60	2	2	5		1500	2	2	2	2	2	2	2	2	2	2	2		2	1	2	2	2	2	2		2	1	2	2	2	2		1	2	#NULL!	#NULL!	#NULL!	#NULL!	#NULL!	#NULL!	#NULL!
13378	孟文奇	1	3	general	大汶河旅游开发区社区卫生服务中心		1	57	2	2	5		2600	2	2	2	2	2	2	2	2	2	2	2		2	1	2	2	2	2	2		2	1	2	2	2	2		1	2	#NULL!	#NULL!	#NULL!	#NULL!	#NULL!	#NULL!	#NULL!
13379	孟文奇	1	3	general	大汶河旅游开发区社区卫生服务中心		1	48	3	2	5		3000	2	2	2	2	2	2	2	2	2	2	2		2	1	2	2	2	2	2		2	1	2	2	2	2		1	2	#NULL!	#NULL!	#NULL!	#NULL!	#NULL!	#NULL!	#NULL!
13380	孟文奇	1	3	general	大汶河旅游开发区社区卫生服务中心		2	54	2	2	5		2000	2	2	2	2	2	2	2	2	2	2	2		2	1	2	2	2	2	2		2	1	2	2	2	2		1	2	#NULL!	#NULL!	#NULL!	#NULL!	#NULL!	#NULL!	#NULL!
13381	孟文奇	1	3	general	大汶河旅游开发区社区卫生服务中心		1	39	3	2	6		3800	1	2	2	2	2	2	2	2	2	2	2		2	1	2	2	2	2	2		2	1	2	2	2	2		1	2	#NULL!	#NULL!	#NULL!	#NULL!	#NULL!	#NULL!	#NULL!
13382	孟文奇	1	3	general	大汶河旅游开发区社区卫生服务中心		2	37	3	2	4		3600	1	2	2	2	2	2	2	2	2	2	2		2	1	2	2	2	2	2		2	1	2	2	2	2		1	2	#NULL!	#NULL!	#NULL!	#NULL!	#NULL!	#NULL!	#NULL!
13383	孟文奇	1	3	general	大汶河旅游开发区社区卫生服务中心		1	37	3	2	5		4000	1	2	2	2	2	2	2	2	2	2	2		2	1	2	2	2	2	2		2	1	2	2	2	2		1	2	#NULL!	#NULL!	#NULL!	#NULL!	#NULL!	#NULL!	#NULL!
13384	孟文奇	1	3	general	大汶河旅游开发区社区卫生服务中心		2	40	2	2	4		3000	2	2	2	2	2	2	2	2	2	2	2		2	1	2	2	2	2	2		2	1	2	2	2	2		1	2	#NULL!	#NULL!	#NULL!	#NULL!	#NULL!	#NULL!	#NULL!
13385	孟文奇	1	3	general	大汶河旅游开发区社区卫生服务中心		1	56	2	2	5		3500	3	2	2	2	2	2	2	2	2	2	2		2	1	2	2	2	2	2		2	1	2	2	2	2		1	2	#NULL!	#NULL!	#NULL!	#NULL!	#NULL!	#NULL!	#NULL!
13386	孟文奇	1	3	general	大汶河旅游开发区社区卫生服务中心		2	36	2	2	5		2000	2	2	2	2	2	2	2	2	2	2	2		2	1	2	2	2	2	2		2	1	2	2	2	2		1	2	#NULL!	#NULL!	#NULL!	#NULL!	#NULL!	#NULL!	#NULL!
13387	孟文奇	1	3	general	大汶河旅游开发区社区卫生服务中心		1	56	2	2	5		2000	2	2	2	2	2	2	2	2	2	2	2		2	1	2	2	2	2	2		2	1	2	2	2	2		1	1	1	1	1	1	1	1	1
13388	孟文奇	1	3	general	大汶河旅游开发区社区卫生服务中心		2	70	1	2	5		500	3	1	1	2	2	2	2	2	2	2	2		2	1	2	2	2	2	2		2	1	2	2	2	2		1	1	1	1	1	1	1	1	1
13389	孟文奇	1	3	general	大汶河旅游开发区社区卫生服务中心		1	65	2	2	8		3500	1	2	2	2	2	2	2	2	2	2	2		2	2	1	2	2	2	2		2	2	1	2	2	2		1	2	#NULL!	#NULL!	#NULL!	#NULL!	#NULL!	#NULL!	#NULL!
13390	孟文奇	1	3	general	大汶河旅游开发区社区卫生服务中心		2	26	4	2	4		4000	1	2	2	2	2	2	2	2	2	2	2		2	1	2	2	2	2	2		2	1	2	2	2	2		1	2	#NULL!	#NULL!	#NULL!	#NULL!	#NULL!	#NULL!	#NULL!
13391	孟文奇	1	3	general	大汶河旅游开发区社区卫生服务中心		1	71	1	2	5		1000	1	2	2	2	2	2	2	2	2	2	2		2	1	2	2	2	2	2		2	1	2	2	2	2		1	2	#NULL!	#NULL!	#NULL!	#NULL!	#NULL!	#NULL!	#NULL!
13392	孟文奇	1	3	general	大汶河旅游开发区社区卫生服务中心		2	78	1	4	5		500	2	1	1	2	2	2	2	2	2	2	2		2	1	2	2	2	2	2		2	1	2	2	2	2		1	1	1	1	1	1	1	1	1
13393	孟文奇	1	3	general	大汶河旅游开发区社区卫生服务中心		2	21	4	1	7		0	1	2	2	2	2	2	2	2	2	2	2		2	1	2	2	2	2	2		2	1	2	2	2	2		1	2	#NULL!	#NULL!	#NULL!	#NULL!	#NULL!	#NULL!	#NULL!
13394	孟文奇	1	3	general	大汶河旅游开发区社区卫生服务中心		1	70	1	2	9	家庭服务人员	500	2	1	1	2	2	2	2	2	2	2	2		2	1	2	2	2	2	2		2	1	2	2	2	2		1	2	#NULL!	#NULL!	#NULL!	#NULL!	#NULL!	#NULL!	#NULL!
13395	孟文奇	1	3	general	大汶河旅游开发区社区卫生服务中心		2	60	2	2	4		2000	2	2	2	2	2	2	2	2	2	2	2		2	1	2	2	2	2	2		2	1	2	2	2	2		1	2	#NULL!	#NULL!	#NULL!	#NULL!	#NULL!	#NULL!	#NULL!
13396	孟文奇	1	3	general	大汶河旅游开发区社区卫生服务中心		2	83	1	2	9	0	200	3	1	2	1	2	2	2	2	2	2	2		2	1	2	2	2	2	2		2	1	2	2	2	2		1	1	1	1	1	1	1	1	1
13397	孟文奇	1	3	general	大汶河旅游开发区社区卫生服务中心		1	46	2	2	5		1500	2	2	2	2	2	2	2	2	2	2	2		2	1	2	2	2	2	2		2	1	2	2	2	2		1	1	2	1	1	1	1	1	1
13398	孟文奇	1	3	general	大汶河旅游开发区社区卫生服务中心		1	61	2	2	5		20000	2	2	2	2	2	2	2	2	2	2	2		2	1	2	2	2	2	2		2	1	2	2	2	2		1	1	1	1	1	1	1	1	1
13399	孟文奇	1	3	general	大汶河旅游开发区社区卫生服务中心		1	62	2	2	5		2800	2	2	2	2	2	2	2	2	2	2	2		2	1	2	2	2	2	2		2	1	2	2	2	2		1	3	#NULL!	#NULL!	#NULL!	#NULL!	#NULL!	#NULL!	#NULL!
13400	孟文奇	1	3	general	大汶河旅游开发区社区卫生服务中心		1	56	2	2	5		2800	2	2	2	2	2	2	2	2	2	2	2		2	1	2	2	2	2	2		2	1	2	2	2	2		1	3	#NULL!	#NULL!	#NULL!	#NULL!	#NULL!	#NULL!	#NULL!
13401	孟文奇	1	3	general	大汶河旅游开发区社区卫生服务中心		1	58	2	2	5		20000	2	2	2	2	2	2	2	2	2	2	2		2	1	2	2	2	2	2		2	1	2	2	2	2		1	3	#NULL!	#NULL!	#NULL!	#NULL!	#NULL!	#NULL!	#NULL!
13402	孟文奇	1	3	general	大汶河旅游开发区社区卫生服务中心		2	66	2	2	5		250	2	2	2	2	2	2	2	2	2	2	2		2	1	2	2	2	2	2		2	1	2	2	2	2		1	3	#NULL!	#NULL!	#NULL!	#NULL!	#NULL!	#NULL!	#NULL!
13403	孟文奇	1	3	general	大汶河旅游开发区社区卫生服务中心		2	59	2	2	5		220	2	2	2	2	2	2	2	2	2	2	2		2	1	2	2	2	2	2		2	1	2	2	2	2		1	3	#NULL!	#NULL!	#NULL!	#NULL!	#NULL!	#NULL!	#NULL!
13404	孟文奇	1	3	general	大汶河旅游开发区社区卫生服务中心		1	60	2	2	5		2000	2	2	2	2	2	2	2	2	2	2	2		2	1	2	2	2	2	2		2	1	2	2	2	2		1	3	#NULL!	#NULL!	#NULL!	#NULL!	#NULL!	#NULL!	#NULL!
13405	孟文奇	1	3	general	大汶河旅游开发区社区卫生服务中心		2	16	2	1	5		3000	2	2	2	2	2	2	2	2	2	2	2		2	1	2	2	2	2	2		2	1	2	2	2	2		1	3	#NULL!	#NULL!	#NULL!	#NULL!	#NULL!	#NULL!	#NULL!
13406	孟文奇	1	3	general	大汶河旅游开发区社区卫生服务中心		2	20	2	1	5		200	2	1	2	1	2	2	2	2	2	2	2		2	1	2	2	2	2	2		2	1	2	2	2	2		1	3	#NULL!	#NULL!	#NULL!	#NULL!	#NULL!	#NULL!	#NULL!
13407	孟文奇	1	3	general	大汶河旅游开发区社区卫生服务中心		1	67	2	2	8		2000	2	2	2	2	2	2	2	2	2	2	2		2	1	2	2	2	2	2		2	1	2	2	2	2		1	2	#NULL!	#NULL!	#NULL!	#NULL!	#NULL!	#NULL!	#NULL!
13408	孟文奇	1	3	general	大汶河旅游开发区社区卫生服务中心		2	63	2	2	8		2000	2	2	2	2	2	2	2	2	2	2	2		2	1	2	2	2	2	2		2	1	2	2	2	2		1	2	#NULL!	#NULL!	#NULL!	#NULL!	#NULL!	#NULL!	#NULL!
13409	孟文奇	1	3	general	大汶河旅游开发区社区卫生服务中心		1	67	2	2	8		3000	2	2	2	2	2	2	2	2	2	2	2		2	1	2	2	2	2	2		2	1	2	2	2	2		1	2	#NULL!	#NULL!	#NULL!	#NULL!	#NULL!	#NULL!	#NULL!
13410	孟文奇	1	3	general	大汶河旅游开发区社区卫生服务中心		2	61	2	2	4		3000	1	2	2	2	2	2	2	2	2	2	2		2	1	2	2	2	2	2		1	2	2	2	2	2		1	2	#NULL!	#NULL!	#NULL!	#NULL!	#NULL!	#NULL!	#NULL!
13411	孟文奇	1	3	general	大汶河旅游开发区社区卫生服务中心		2	66	2	2	4		1000	2	2	2	2	2	2	2	2	2	2	2		2	1	2	2	2	2	2		2	1	2	2	2	2		1	2	#NULL!	#NULL!	#NULL!	#NULL!	#NULL!	#NULL!	#NULL!
13412	孟文奇	1	3	general	大汶河旅游开发区社区卫生服务中心		2	67	2	2	4		1000	2	2	2	2	2	2	2	2	2	2	2		2	1	2	2	2	2	2		2	1	2	2	2	2		1	2	#NULL!	#NULL!	#NULL!	#NULL!	#NULL!	#NULL!	#NULL!
13413	孟文奇	1	3	general	大汶河旅游开发区社区卫生服务中心		2	67	2	2	4		2000	2	2	2	2	2	2	2	2	2	2	2		2	1	2	2	2	2	2		2	1	2	2	2	2		1	1	1	1	1	1	1	1	1
13414	孟文奇	1	3	general	大汶河旅游开发区社区卫生服务中心		2	68	1	2	4		1000	2	2	2	2	2	2	2	2	2	2	2		2	1	2	2	2	2	2		2	1	2	2	2	2		1	1	1	1	1	1	1	1	1
13415	孟文奇	1	3	general	大汶河旅游开发区社区卫生服务中心		1	47	3	2	2		3500	2	2	2	2	2	2	2	2	2	2	2		2	2	1	2	2	2	2		2	2	2	1	2	2		2	2	#NULL!	#NULL!	#NULL!	#NULL!	#NULL!	#NULL!	#NULL!
13416	孟文奇	1	3	general	大汶河旅游开发区社区卫生服务中心		2	35	5	2	2		4000	1	2	2	2	2	2	2	2	2	2	2		2	2	1	2	2	2	2		2	2	2	1	2	2		2	2	#NULL!	#NULL!	#NULL!	#NULL!	#NULL!	#NULL!	#NULL!
13417	孟文奇	1	3	general	大汶河旅游开发区社区卫生服务中心		2	55	2	2	5		1100	3	1	1	2	2	2	2	2	2	2	2		2	1	2	2	2	2	2		2	1	2	2	2	2		1	1	1	1	1	1	1	1	1
13418	孟文奇	1	3	general	大汶河旅游开发区社区卫生服务中心		2	66	1	2	8		1000	1	2	2	2	2	2	2	2	2	2	2		2	1	2	2	2	2	2		2	1	2	2	2	2		1	2	#NULL!	#NULL!	#NULL!	#NULL!	#NULL!	#NULL!	#NULL!
13419	孟文奇	1	3	general	大汶河旅游开发区社区卫生服务中心		1	66	1	2	8		1000	1	2	2	2	2	2	2	2	2	2	2		2	1	2	2	2	2	2		2	1	2	2	2	2		1	2	#NULL!	#NULL!	#NULL!	#NULL!	#NULL!	#NULL!	#NULL!
13420	孟文奇	1	3	general	大汶河旅游开发区社区卫生服务中心		2	65	2	2	4		1000	2	2	2	2	2	2	2	2	2	2	2		2	1	2	2	2	2	2		2	1	2	2	2	2		1	2	#NULL!	#NULL!	#NULL!	#NULL!	#NULL!	#NULL!	#NULL!
13421	孟文奇	1	3	general	大汶河旅游开发区社区卫生服务中心		1	65	2	2	8		1000	1	2	2	2	2	2	2	2	2	2	2		2	1	2	2	2	2	2		2	1	2	2	2	2		1	2	#NULL!	#NULL!	#NULL!	#NULL!	#NULL!	#NULL!	#NULL!
13422	孟文奇	1	3	general	大汶河旅游开发区社区卫生服务中心		1	65	2	2	8		2000	2	2	2	2	2	2	2	2	2	2	2		2	1	2	2	2	2	2		2	1	2	2	2	2		1	2	#NULL!	#NULL!	#NULL!	#NULL!	#NULL!	#NULL!	#NULL!
13423	孟文奇	1	3	general	大汶河旅游开发区社区卫生服务中心		1	67	2	2	5		2400	2	2	2	2	2	2	2	2	2	2	2		2	1	2	2	2	2	2		2	1	2	2	2	2		1	2	#NULL!	#NULL!	#NULL!	#NULL!	#NULL!	#NULL!	#NULL!
13424	孟文奇	1	3	general	大汶河旅游开发区社区卫生服务中心		1	76	1	2	2		3400	3	1	2	2	2	2	1	2	2	2	2		2	1	2	2	2	2	2		2	1	2	2	2	2		1	2	#NULL!	#NULL!	#NULL!	#NULL!	#NULL!	#NULL!	#NULL!
13425	孟文奇	1	3	general	大汶河旅游开发区社区卫生服务中心		2	57	2	2	5		2000	2	2	2	2	2	2	2	2	2	2	2		2	1	2	2	2	2	2		2	1	2	2	2	2		1	2	#NULL!	#NULL!	#NULL!	#NULL!	#NULL!	#NULL!	#NULL!
13426	孟文奇	1	3	general	大汶河旅游开发区社区卫生服务中心		1	40	2	2	5		1900	1	2	2	2	2	2	2	2	2	2	2		2	1	2	2	2	2	2		2	2	2	2	1	2		1	1	1	1	1	1	1	1	1
13427	孟文奇	1	3	general	大汶河旅游开发区社区卫生服务中心		1	47	2	2	5		1800	1	2	2	2	2	2	2	2	2	2	2		2	1	2	2	2	2	2		2	2	2	2	1	2		1	1	1	1	1	1	1	1	1
13428	孟文奇	1	3	general	大汶河旅游开发区社区卫生服务中心		1	48	2	2	5		450	3	2	2	2	2	2	2	2	2	2	2		2	1	2	2	2	2	2		2	1	2	2	2	2		1	1	1	1	1	1	1	1	1
13429	孟文奇	1	3	general	大汶河旅游开发区社区卫生服务中心		1	47	3	2	2		2000	1	2	2	2	2	2	2	2	2	2	2		2	1	2	2	2	2	2		2	2	2	2	1	2		1	1	1	1	1	1	1	1	1
13430	孟文奇	1	3	general	大汶河旅游开发区社区卫生服务中心		2	50	2	2	5		400	3	2	2	2	2	2	2	2	2	2	2		2	1	2	2	2	2	2		2	1	2	2	2	2		1	1	1	1	1	1	1	1	1
13431	孟文奇	1	3	general	大汶河旅游开发区社区卫生服务中心		1	43	3	2	2		3000	1	2	2	2	2	2	2	2	2	2	2		2	1	2	2	2	2	2		2	1	2	2	2	2		1	1	1	1	1	1	1	1	1
13432	孟文奇	1	3	general	大汶河旅游开发区社区卫生服务中心		1	50	2	2	5		1500	1	2	2	2	2	2	2	2	2	2	2		2	1	2	2	2	2	2		2	2	2	2	1	2		1	1	1	1	1	1	1	1	1
13433	孟文奇	1	3	general	大汶河旅游开发区社区卫生服务中心		1	44	2	2	5		240	1	2	2	2	2	2	2	2	2	2	2		2	1	2	2	2	2	2		2	2	2	2	1	2		1	1	1	1	1	1	1	1	1
13434	孟文奇	1	3	general	大汶河旅游开发区社区卫生服务中心		2	43	3	2	5		500	2	2	2	2	2	2	2	2	2	2	2		2	1	2	2	2	2	2		2	2	2	2	1	2		1	1	1	1	1	1	1	1	1
13435	孟文奇	1	3	general	大汶河旅游开发区社区卫生服务中心		2	43	1	2	5		130	2	1	1	1	2	2	2	2	2	2	2		2	1	2	2	2	2	2		2	1	2	2	2	2		2	2	#NULL!	#NULL!	#NULL!	#NULL!	#NULL!	#NULL!	#NULL!
13436	孟文奇	1	3	general	大汶河旅游开发区社区卫生服务中心		2	47	3	2	2		5000	2	2	2	2	2	2	2	2	2	2	2		2	2	1	2	2	2	2		2	2	2	1	2	2		2	2	#NULL!	#NULL!	#NULL!	#NULL!	#NULL!	#NULL!	#NULL!
13437	孟文奇	1	3	general	大汶河旅游开发区社区卫生服务中心		2	55	2	2	5		1500	2	1	1	1	2	2	2	2	2	2	2		2	1	2	2	2	2	2		2	1	2	2	2	2		2	2	#NULL!	#NULL!	#NULL!	#NULL!	#NULL!	#NULL!	#NULL!
13438	孟文奇	1	3	general	大汶河旅游开发区社区卫生服务中心		1	79	1	2	5		1000	2	1	1	1	2	2	2	2	2	2	2		2	1	2	2	2	2	2		2	1	2	2	2	2		2	1	2	2	2	2	2	2	2
13439	孟文奇	1	3	general	大汶河旅游开发区社区卫生服务中心		2	48	3	2	2		5000	2	2	2	2	2	2	2	2	2	2	2		2	1	2	2	2	2	2		2	1	2	2	2	2		3	1	2	2	2	1	3	2	1
13440	孟文奇	1	3	general	大汶河旅游开发区社区卫生服务中心		1	45	4	2	2		4500	2	2	2	2	2	2	2	2	2	2	2		2	1	2	2	2	2	2		2	1	2	2	2	2		3	1	2	2	2	1	3	2	1
13441	孟文奇	1	3	general	大汶河旅游开发区社区卫生服务中心		1	45	4	2	2		5000	2	2	2	2	2	2	2	2	2	2	2		2	1	2	2	2	2	2		2	1	2	2	2	2		3	1	2	2	2	1	3	2	1
13442	孟文奇	1	3	general	大汶河旅游开发区社区卫生服务中心		2	45	4	2	2		5000	2	2	2	2	2	2	2	2	2	2	2		2	1	2	2	2	2	2		2	1	2	2	2	2		3	1	2	2	2	1	2	2	1
13443	孟文奇	1	3	general	大汶河旅游开发区社区卫生服务中心		1	49	3	2	2		5000	2	2	2	2	2	2	2	2	2	2	2		2	1	2	2	2	2	2		2	1	2	2	2	2		2	1	1	2	2	1	1	1	3
13444	孟文奇	1	3	general	大汶河旅游开发区社区卫生服务中心		1	65	2	2	2		3000	2	1	1	2	2	2	2	2	2	2	2		2	2	1	2	2	2	2		2	2	1	2	2	2		1	1	1	1	1	1	1	1	1
13445	孟文奇	1	3	general	大汶河旅游开发区社区卫生服务中心		2	45	5	2	2		4000	2	1	2	2	2	1	2	2	2	2	2		2	2	1	2	2	2	2		2	2	2	1	2	2		1	2	#NULL!	#NULL!	#NULL!	#NULL!	#NULL!	#NULL!	#NULL!
13446	孟文奇	1	3	general	大汶河旅游开发区社区卫生服务中心		2	40	3	2	2		4000	2	2	2	2	2	2	2	2	2	2	2		2	2	1	2	2	2	2		2	2	2	1	2	2		1	1	1	1	1	2	2	2	1
13447	孟文奇	1	3	general	大汶河旅游开发区社区卫生服务中心		1	66	2	2	5		1400	2	1	2	1	2	2	2	2	2	2	2		2	1	2	2	2	2	2		2	1	2	2	2	2		1	2	#NULL!	#NULL!	#NULL!	#NULL!	#NULL!	#NULL!	#NULL!
13448	孟文奇	1	3	general	大汶河旅游开发区社区卫生服务中心		2	70	1	2	5		800	3	1	1	2	2	2	2	2	2	2	2		2	1	2	2	2	2	2		2	1	2	2	2	2		1	2	#NULL!	#NULL!	#NULL!	#NULL!	#NULL!	#NULL!	#NULL!
13449	孟文奇	1	3	general	大汶河旅游开发区社区卫生服务中心		2	51	2	2	5		2400	2	2	2	2	2	2	2	2	2	2	2		2	1	2	2	2	2	2		2	1	2	2	2	2		1	2	#NULL!	#NULL!	#NULL!	#NULL!	#NULL!	#NULL!	#NULL!
13450	孟文奇	1	3	general	大汶河旅游开发区社区卫生服务中心		1	68	2	2	8		1000	2	2	2	2	2	2	2	2	2	2	2		2	1	2	2	2	2	2		2	1	2	2	2	2		1	2	#NULL!	#NULL!	#NULL!	#NULL!	#NULL!	#NULL!	#NULL!
13451	孟文奇	1	3	general	大汶河旅游开发区社区卫生服务中心		2	68	2	2	8		2000	2	2	2	2	2	2	2	2	2	2	2		2	1	2	2	2	2	2		2	1	2	2	2	2		1	2	#NULL!	#NULL!	#NULL!	#NULL!	#NULL!	#NULL!	#NULL!
13452	孟文奇	1	3	general	大汶河旅游开发区社区卫生服务中心		2	57	2	2	5		1200	3	1	1	2	2	2	2	2	2	2	2		2	1	2	2	2	2	2		2	1	2	2	2	2		1	1	1	1	1	1	1	1	1
13453	孟文奇	1	3	general	大汶河旅游开发区社区卫生服务中心		1	60	2	2	5		1000	3	1	1	2	2	2	2	2	2	2	2		2	1	2	2	2	2	2		2	1	2	2	2	2		1	1	1	1	1	1	1	1	1
13454	孟文奇	1	3	general	大汶河旅游开发区社区卫生服务中心		1	52	2	2	5		1800	3	1	1	2	2	2	2	2	2	2	2		2	1	2	2	2	2	2		2	1	2	2	2	2		1	1	1	1	1	1	1	1	1
13455	孟文奇	1	3	general	大汶河旅游开发区社区卫生服务中心		2	50	2	2	5		1500	3	1	1	2	2	2	2	2	2	2	2		2	1	2	2	2	2	2		2	1	2	2	2	2		1	1	1	1	1	1	1	1	1
13456	孟文奇	1	3	general	大汶河旅游开发区社区卫生服务中心		2	45	2	2	5		2000	3	1	1	2	2	2	2	2	2	2	2		2	1	2	2	2	2	2		2	1	2	2	2	2		1	1	1	1	1	1	1	1	1
13457	孟文奇	1	3	general	大汶河旅游开发区社区卫生服务中心		1	35	3	2	5		2500	2	2	2	2	2	2	2	2	2	2	2		2	1	2	2	2	2	2		2	1	2	2	2	2		1	1	1	1	1	1	1	1	1
13458	孟文奇	1	3	general	大汶河旅游开发区社区卫生服务中心		2	32	2	2	5		2500	2	2	2	2	2	2	2	2	2	2	2		2	1	2	2	2	2	2		2	1	2	2	2	2		1	2	#NULL!	#NULL!	#NULL!	#NULL!	#NULL!	#NULL!	#NULL!
13459	孟文奇	1	3	general	大汶河旅游开发区社区卫生服务中心		1	37	2	2	5		3000	1	2	2	2	2	2	2	2	2	2	2		2	1	2	2	2	2	2		2	1	2	2	2	2		1	2	#NULL!	#NULL!	#NULL!	#NULL!	#NULL!	#NULL!	#NULL!
13460	孟文奇	1	3	general	大汶河旅游开发区社区卫生服务中心		1	18	4	1	7		0	1	2	2	2	2	2	2	2	2	2	2		2	1	2	2	2	2	2		2	1	2	2	2	2		1	2	#NULL!	#NULL!	#NULL!	#NULL!	#NULL!	#NULL!	#NULL!
13461	孟文奇	1	3	general	大汶河旅游开发区社区卫生服务中心		1	45	3	2	5		4000	2	2	2	2	2	2	2	2	2	2	2		2	1	2	2	2	2	2		2	1	2	2	2	2		1	2	#NULL!	#NULL!	#NULL!	#NULL!	#NULL!	#NULL!	#NULL!
13462	孟文奇	1	3	general	大汶河旅游开发区社区卫生服务中心		1	23	2	1	5		2000	2	2	2	2	2	2	2	2	2	2	2		2	1	2	2	2	2	2		2	1	2	2	2	2		1	2	#NULL!	#NULL!	#NULL!	#NULL!	#NULL!	#NULL!	#NULL!
13463	孟文奇	1	3	general	大汶河旅游开发区社区卫生服务中心		2	35	2	2	4		3500	1	2	2	2	2	2	2	2	2	2	2		2	1	2	2	2	2	2		2	1	2	2	2	2		1	2	#NULL!	#NULL!	#NULL!	#NULL!	#NULL!	#NULL!	#NULL!
13464	孟文奇	1	3	general	大汶河旅游开发区社区卫生服务中心		1	32	2	2	5		3500	2	2	2	2	2	2	2	2	2	2	2		2	1	2	2	2	2	2		2	1	2	2	2	2		1	2	#NULL!	#NULL!	#NULL!	#NULL!	#NULL!	#NULL!	#NULL!
13465	孟文奇	1	3	general	大汶河旅游开发区社区卫生服务中心		1	40	2	2	5		4500	2	2	2	2	2	2	2	2	2	2	2		2	1	2	2	2	2	2		2	1	2	2	2	2		1	2	#NULL!	#NULL!	#NULL!	#NULL!	#NULL!	#NULL!	#NULL!
13466	孟文奇	1	3	general	大汶河旅游开发区社区卫生服务中心		1	45	2	2	5		5000	3	2	2	2	2	2	2	2	2	2	2		2	1	2	2	2	2	2		2	1	2	2	2	2		1	2	#NULL!	#NULL!	#NULL!	#NULL!	#NULL!	#NULL!	#NULL!
13467	孟文奇	1	3	general	大汶河旅游开发区社区卫生服务中心		2	37	2	2	5		4000	2	2	2	2	2	2	2	2	2	2	2		2	1	2	2	2	2	2		2	1	2	2	2	2		1	2	#NULL!	#NULL!	#NULL!	#NULL!	#NULL!	#NULL!	#NULL!
13468	柳松艺	1	3	general	潍州路街道社区卫生服务中心		2	50	2	2	8		2000	2	2	2	2	2	2	2	2	2	2	2		2	2	1	2	2	2	2		2	2	2	1	2	2		1	2	#NULL!	#NULL!	#NULL!	#NULL!	#NULL!	#NULL!	#NULL!
13469	柳松艺	1	3	general	潍州路街道社区卫生服务中心		1	24	5	2	2		2000	2	2	2	2	2	2	2	2	2	2	2		2	2	2	2	1	2	2		1	2	2	2	2	2		1	1	1	1	1	1	1	1	1
13470	柳松艺	1	3	general	潍州路街道社区卫生服务中心		2	70	2	2	8		3000	3	1	1	2	2	2	1	2	2	2	2		2	2	1	2	2	2	2		2	2	1	2	2	2		1	1	1	1	1	1	1	1	1
13471	柳松艺	1	3	general	潍州路街道社区卫生服务中心		2	24	2	2	3		4000	1	2	2	2	2	2	2	2	2	2	2		2	2	2	1	2	2	2		2	2	2	2	2	1		1	2	#NULL!	#NULL!	#NULL!	#NULL!	#NULL!	#NULL!	#NULL!
13472	柳松艺	1	3	general	潍州路街道社区卫生服务中心		1	35	4	2	2		1000	2	2	2	2	2	2	2	2	2	2	2		2	2	1	2	2	2	2		2	2	2	1	2	2		1	1	1	1	1	1	2	1	2
13473	柳松艺	1	3	general	潍州路街道社区卫生服务中心		2	25	4	1	2		4000	1	2	2	2	2	2	2	2	2	2	2		2	2	1	2	2	2	2		2	2	1	1	2	2		1	2	#NULL!	#NULL!	#NULL!	#NULL!	#NULL!	#NULL!	#NULL!
13474	柳松艺	1	3	general	潍州路街道社区卫生服务中心		1	49	3	2	3		4000	1	2	2	2	2	2	2	2	2	2	2		2	2	2	2	1	2	2		2	2	2	2	1	2		1	2	#NULL!	#NULL!	#NULL!	#NULL!	#NULL!	#NULL!	#NULL!
13475	柳松艺	1	3	general	潍州路街道社区卫生服务中心		2	30	4	2	2		3000	1	2	2	2	2	2	2	2	2	2	2		2	2	1	2	2	2	2		2	2	2	1	2	2		1	2	#NULL!	#NULL!	#NULL!	#NULL!	#NULL!	#NULL!	#NULL!
13476	柳松艺	1	3	general	潍州路街道社区卫生服务中心		1	80	1	4	8		6000	3	1	1	1	2	1	2	2	2	1	2		2	2	1	2	2	2	2		2	2	1	2	2	2		1	1	1	1	1	1	2	1	1
13477	柳松艺	1	3	general	潍州路街道社区卫生服务中心		1	49	4	2	2		6000	3	2	2	2	2	2	2	2	2	2	2		2	2	1	2	2	2	2		2	2	2	1	2	2		1	1	1	1	1	1	1	1	1
13478	柳松艺	1	3	general	潍州路街道社区卫生服务中心		1	78	3	2	8		5000	2	1	1	1	2	2	2	2	2	2	2		2	2	1	2	2	2	2		2	2	2	1	2	2		1	1	1	1	1	1	2	1	1
13479	柳松艺	1	3	general	潍州路街道社区卫生服务中心		1	45	5	2	2		4000	1	2	2	2	2	2	2	2	2	2	2		2	2	1	2	2	2	2		2	2	2	1	2	2		1	2	#NULL!	#NULL!	#NULL!	#NULL!	#NULL!	#NULL!	#NULL!
13480	柳松艺	1	3	general	潍州路街道社区卫生服务中心		1	63	4	2	2		4500	1	1	1	2	2	2	2	2	2	2	2		2	2	1	2	2	2	2		2	2	2	1	2	2		1	3	#NULL!	#NULL!	#NULL!	#NULL!	#NULL!	#NULL!	#NULL!
13481	柳松艺	1	3	general	潍州路街道社区卫生服务中心		1	68	3	2	1		5000	2	2	2	2	2	2	2	2	2	2	2		2	2	1	2	2	2	2		2	2	2	1	2	2		1	2	#NULL!	#NULL!	#NULL!	#NULL!	#NULL!	#NULL!	#NULL!
13482	柳松艺	1	3	general	潍州路街道社区卫生服务中心		2	38	5	2	2		6000	1	2	2	2	2	2	2	2	2	2	2		2	2	1	2	2	2	2		2	2	2	1	2	2		1	2	#NULL!	#NULL!	#NULL!	#NULL!	#NULL!	#NULL!	#NULL!
13483	柳松艺	1	3	general	潍州路街道社区卫生服务中心		2	48	4	2	2		4800	1	2	2	2	2	2	2	2	2	2	2		2	2	1	2	2	2	2		2	2	2	1	2	2		1	2	#NULL!	#NULL!	#NULL!	#NULL!	#NULL!	#NULL!	#NULL!
13484	柳松艺	1	3	general	潍州路街道社区卫生服务中心		2	36	5	2	2		6000	1	2	2	2	2	2	2	2	2	2	2		2	2	1	2	2	2	2		2	2	2	1	2	2		1	2	#NULL!	#NULL!	#NULL!	#NULL!	#NULL!	#NULL!	#NULL!
13485	柳松艺	1	3	general	潍州路街道社区卫生服务中心		1	56	5	2	1		5600	1	2	2	2	2	2	2	2	2	2	2		2	2	1	2	2	2	2		2	2	2	1	2	2		1	2	#NULL!	#NULL!	#NULL!	#NULL!	#NULL!	#NULL!	#NULL!
13486	柳松艺	1	3	general	潍州路街道社区卫生服务中心		1	58	4	2	1		5000	3	1	2	1	2	2	2	2	2	2	2		2	2	1	2	2	2	2		2	2	2	1	2	2		1	1	3	1	1	1	2	1	2
13487	柳松艺	1	3	general	潍州路街道社区卫生服务中心		2	39	4	1	2		4000	3	2	2	2	2	2	2	2	2	2	2		2	2	1	2	2	2	2		2	2	2	1	2	2		1	1	2	2	5	5	1	1	1
13488	柳松艺	1	3	general	潍州路街道社区卫生服务中心		2	43	4	2	2		4000	3	1	2	1	2	2	2	2	2	2	2		2	2	1	2	2	2	2		2	2	2	1	2	2		1	1	3	1	1	1	1	1	1
13489	柳松艺	1	3	general	潍州路街道社区卫生服务中心		2	39	5	2	4		5000	3	2	2	2	2	2	2	2	2	2	2		2	2	1	2	2	2	2		2	2	2	1	2	2		1	1	2	1	1	1	1	1	1
13490	柳松艺	1	3	general	潍州路街道社区卫生服务中心		1	40	5	2	2		10000	2	2	2	2	2	2	2	2	2	2	2		2	2	1	2	2	2	2		1	2	2	2	2	2		1	1	2	1	1	1	1	1	1
13491	柳松艺	1	3	general	潍州路街道社区卫生服务中心		2	55	2	2	8		3000	2	2	2	2	2	2	2	2	2	2	2		2	2	1	2	2	2	2		2	2	2	1	2	2		1	1	2	2	1	1	1	1	1
13492	柳松艺	1	3	general	潍州路街道社区卫生服务中心		2	32	5	2	2		3000	2	2	2	2	2	2	2	2	2	2	2		2	2	1	2	2	2	2		2	2	2	1	2	2		1	1	2	2	1	1	1	1	1
13493	柳松艺	1	3	general	潍州路街道社区卫生服务中心		2	40	3	2	9	0	3000	2	2	2	2	2	2	2	2	2	2	2		2	2	1	2	2	2	2		2	2	2	1	2	2		1	1	2	2	5	2	1	1	1
13494	柳松艺	1	3	general	潍州路街道社区卫生服务中心		1	70	3	3	8		3000	3	1	1	1	2	2	2	2	2	2	2		2	2	1	2	2	2	2		2	2	2	2	1	2		1	1	3	2	2	2	2	2	2
13495	柳松艺	1	3	general	潍州路街道社区卫生服务中心		2	53	5	2	8		6000	3	2	2	2	2	2	2	2	2	2	2		2	2	1	2	2	2	2		2	2	2	1	2	2		1	1	3	2	1	1	2	1	1
13496	柳松艺	1	3	general	潍州路街道社区卫生服务中心		2	71	1	2	8		2200	3	1	1	2	2	2	2	2	2	2	2		2	2	2	2	1	2	2		2	2	2	2	1	2		1	1	3	1	1	1	2	1	1
13497	柳松艺	1	3	general	潍州路街道社区卫生服务中心		1	55	5	2	2		6000	2	2	2	2	2	2	2	2	2	2	2		2	2	1	2	2	2	2		2	2	2	1	2	2		2	1	3	2	1	2	2	2	1
13498	柳松艺	1	3	general	潍州路街道社区卫生服务中心		1	49	3	2	6		3500	2	1	1	2	2	2	2	2	2	2	2		2	2	1	2	2	2	2		2	2	2	2	1	2		1	3	#NULL!	#NULL!	#NULL!	#NULL!	#NULL!	#NULL!	#NULL!
13499	柳松艺	1	3	general	潍州路街道社区卫生服务中心		2	47	4	2	2		3500	2	1	1	2	2	2	2	2	2	2	2		2	2	1	2	2	2	2		2	2	2	2	1	2		1	2	#NULL!	#NULL!	#NULL!	#NULL!	#NULL!	#NULL!	#NULL!
13500	柳松艺	1	3	general	潍州路街道社区卫生服务中心		2	45	4	2	4		3500	2	2	2	2	2	2	2	2	2	2	2		2	2	1	2	2	2	2		2	2	2	1	2	2		2	2	#NULL!	#NULL!	#NULL!	#NULL!	#NULL!	#NULL!	#NULL!
13501	柳松艺	1	3	general	潍州路街道社区卫生服务中心	少最后一页	2	74	4	2	1		4060	4	2	2	2	2	2	2	2	2	2	2		2	2	1	2	2	2	2		2	2	2	1	2	2		3	1	1	1	1	1	1	1	1
13502	柳松艺	1	3	general	潍州路街道社区卫生服务中心		1	45	4	2	4		3800	2	1	1	2	2	2	2	2	2	2	2		2	2	2	1	2	2	2		2	2	2	2	1	2		1	2	2	2	2	2	2	2	2
13503	柳松艺	1	3	general	潍州路街道社区卫生服务中心		1	77	3	2	1		4700	2	1	1	2	2	2	1	2	2	2	2		2	2	1	2	2	2	2		2	2	2	1	2	2		1	1	1	1	1	1	1	1	1
13504	柳松艺	1	3	general	潍州路街道社区卫生服务中心		2	35	4	2	9		3000	2	2	2	2	2	2	2	2	2	2	2		2	2	1	2	2	2	2		2	2	2	1	2	2		1	2	#NULL!	#NULL!	#NULL!	#NULL!	#NULL!	#NULL!	#NULL!
13505	柳松艺	1	3	general	潍州路街道社区卫生服务中心		1	59	3	2	8		5000	2	1	1	2	2	1	1	2	2	2	2		2	2	2	1	2	2	2		2	2	1	2	2	2		1	1	1	1	1	1	1	1	1
13506	柳松艺	1	3	general	潍州路街道社区卫生服务中心		1	67	4	2	8		5000	3	1	1	2	2	2	2	2	2	2	2		2	2	1	2	2	2	2		2	2	2	2	1	2		1	1	2	1	1	1	1	1	1
13507	柳松艺	1	3	general	潍州路街道社区卫生服务中心		2	57	2	2	8		4000	2	1	1	2	2	2	2	2	2	2	2		2	2	1	2	2	2	2		2	2	2	1	2	2		1	1	3	1	1	1	2	1	2
13508	柳松艺	1	3	general	潍州路街道社区卫生服务中心		2	26	5	1	7		0	1	2	2	2	2	2	2	2	2	2	2		2	2	2	2	2	2	2		1	2	2	2	2	2		1	1	3	1	1	2	3	1	2
13509	柳松艺	1	3	general	潍州路街道社区卫生服务中心		2	76	1	1	9	0	0	3	1	2	1	2	2	2	2	2	2	2		2	2	2	1	2	2	2		2	2	2	2	1	2		1	1	2	1	1	1	2	1	2
13510	柳松艺	1	3	general	潍州路街道社区卫生服务中心		2	49	4	2	2		6000	2	1	2	2	1	2	2	2	2	2	2		2	2	1	2	2	2	2		2	2	2	2	1	2		1	1	1	1	1	1	1	1	1
13511	柳松艺	1	3	general	潍州路街道社区卫生服务中心		1	53	2	1	6		4500	2	1	1	1	2	2	2	2	2	2	2		2	1	2	1	2	2	2		2	1	2	2	2	2		1	1	1	1	1	1	1	1	1
13512	柳松艺	1	3	general	潍州路街道社区卫生服务中心		2	72	1	4	9	0	0	3	1	1	2	1	1	2	2	2	2	2		2	2	2	1	2	2	2		2	1	2	2	2	2		1	1	1	1	1	1	1	1	1
13513	柳松艺	1	3	general	潍州路街道社区卫生服务中心		2	62	1	2	9	0	0	3	1	1	2	1	1	2	2	2	2	2		2	2	2	1	2	2	2		2	1	1	2	2	2		1	1	1	1	1	1	1	1	1
13514	柳松艺	1	3	general	潍州路街道社区卫生服务中心		1	70	1	4	5		0	2	2	1	1	2	2	1	2	2	2	2		2	2	2	1	2	2	2		2	1	2	2	2	2		1	1	1	1	1	1	1	1	1
13515	柳松艺	1	3	general	潍州路街道社区卫生服务中心		2	60	1	2	8		3000	2	2	2	2	2	2	2	2	2	2	2		2	2	1	2	2	2	2		2	2	2	1	2	2		1	1	3	1	2	2	1	1	1
13516	柳松艺	1	3	general	潍州路街道社区卫生服务中心		1	48	4	2	2		3000	2	2	2	2	2	2	2	2	2	2	2		2	2	1	2	2	2	2		2	2	2	1	2	2		1	1	3	1	1	1	1	1	1
13517	柳松艺	1	3	general	潍州路街道社区卫生服务中心		2	21	5	1	1		5000	2	2	2	2	2	2	2	2	2	2	2		2	2	2	1	2	2	2		2	2	2	1	2	2		1	2	#NULL!	#NULL!	#NULL!	#NULL!	#NULL!	#NULL!	#NULL!
13518	柳松艺	1	3	general	潍州路街道社区卫生服务中心		1	22	4	1	9	医护	4000	3	2	2	2	2	2	2	2	2	2	2		2	2	2	2	1	2	2		2	2	2	2	1	2		2	1	1	1	1	1	1	1	1
13519	柳松艺	1	3	general	潍州路街道社区卫生服务中心		1	22	5	1	7		0	3	2	2	2	2	2	2	2	2	2	2		2	2	2	1	2	2	2		1	2	2	2	2	2		2	1	3	2	2	2	1	1	2
13520	柳松艺	1	3	general	潍州路街道社区卫生服务中心		2	30	5	2	2		4000	2	2	2	2	2	2	2	2	2	2	2		2	2	1	2	2	2	2		2	2	2	1	2	2		1	1	1	1	1	1	1	1	1
13521	柳松艺	1	3	general	潍州路街道社区卫生服务中心		1	49	5	2	2		6000	3	1	1	2	2	2	2	2	2	2	2		2	2	1	2	2	2	2		2	2	2	1	2	2		1	3	#NULL!	#NULL!	#NULL!	#NULL!	#NULL!	#NULL!	#NULL!
13522	柳松艺	1	3	general	潍州路街道社区卫生服务中心		2	50	4	2	2		4000	2	2	2	2	2	2	2	2	2	2	2		2	2	1	2	2	2	2		2	2	2	1	2	2		1	3	#NULL!	#NULL!	#NULL!	#NULL!	#NULL!	#NULL!	#NULL!
13523	柳松艺	1	3	general	潍州路街道社区卫生服务中心		2	74	3	2	8		4200	3	1	1	2	2	1	2	1	2	2	2		2	2	2	1	2	2	2		2	2	2	1	2	2		1	1	1	1	1	1	5	5	1
13524	柳松艺	1	3	general	潍州路街道社区卫生服务中心		1	66	2	2	8		4000	3	1	1	2	2	1	2	2	2	2	2		2	2	1	2	2	2	2		2	2	2	1	2	2		1	1	2	1	1	1	5	5	1
13525	柳松艺	1	3	general	潍州路街道社区卫生服务中心		1	33	5	2	3		5000	2	2	2	2	2	2	2	2	2	2	2		2	2	1	2	2	2	2		2	2	2	1	2	2		1	1	2	2	2	2	2	2	2
13526	柳松艺	1	3	general	潍州路街道社区卫生服务中心		2	65	3	2	8		4000	2	1	2	2	2	2	2	1	2	2	2		2	2	1	2	2	2	2		2	2	2	1	2	2		1	1	2	2	1	1	2	2	1
13527	柳松艺	1	3	general	潍州路街道社区卫生服务中心		2	45	5	2	2		5000	2	2	2	2	2	2	2	2	2	2	2		2	2	1	2	2	2	2		2	2	2	1	2	2		1	2	#NULL!	#NULL!	#NULL!	#NULL!	#NULL!	#NULL!	#NULL!
13528	柳松艺	1	3	general	潍州路街道社区卫生服务中心		1	45	5	2	2		5000	2	1	1	2	2	2	2	2	2	2	2		2	2	1	2	2	2	2		2	2	2	1	2	2		1	1	3	2	2	2	1	1	1
13529	柳松艺	1	3	general	潍州路街道社区卫生服务中心		2	72	3	2	8		4000	3	1	1	2	2	1	2	1	2	2	2		2	2	1	2	2	2	2		2	2	2	1	2	2		1	1	3	2	2	2	1	1	1
13530	柳松艺	1	3	general	潍州路街道社区卫生服务中心		1	72	2	2	8		4000	3	1	1	1	2	2	2	1	2	2	2		2	2	1	2	2	2	2		2	2	2	1	2	2		1	1	2	2	1	2	1	1	1
13531	柳松艺	1	3	general	潍州路街道社区卫生服务中心		1	70	2	2	8		4000	3	1	1	2	2	2	2	2	2	2	2		2	2	1	2	2	2	2		2	2	2	1	2	2		1	1	3	1	1	1	1	1	1
13532	柳松艺	1	3	general	潍州路街道社区卫生服务中心		2	71	2	2	8		4500	3	1	1	2	2	2	2	2	2	2	2		2	2	1	2	2	2	2		2	2	2	1	2	2		1	1	3	1	1	1	1	1	1
13533	柳松艺	1	3	general	潍州路街道社区卫生服务中心		1	55	4	2	2		5000	1	2	2	2	2	2	2	2	2	2	2		2	2	1	2	2	2	2		2	2	2	1	2	2		1	1	2	2	2	1	2	1	1
13534	柳松艺	1	3	general	潍州路街道社区卫生服务中心		1	36	5	2	2		7000	2	2	2	2	2	2	2	2	2	2	2		2	2	1	2	2	2	2		2	2	2	1	2	2		1	1	2	2	2	2	2	2	1
13535	柳松艺	1	3	general	潍州路街道社区卫生服务中心		2	37	5	2	2		5000	2	2	2	2	2	2	2	2	2	2	2		2	2	1	2	2	2	2		2	2	2	1	2	2		1	1	2	2	2	2	2	2	1
13536	柳松艺	1	3	general	潍州路街道社区卫生服务中心		1	55	3	2	6		4000	3	2	2	2	2	2	2	2	2	2	2		2	2	1	2	2	2	2		2	2	2	1	2	2		1	1	1	1	1	1	1	1	1
13537	柳松艺	1	3	general	潍州路街道社区卫生服务中心		2	67	5	2	8		5000	2	1	1	2	2	2	2	2	2	2	2		2	2	1	2	2	2	2		2	2	2	1	2	2		1	1	2	2	2	2	2	2	1
13538	柳松艺	1	3	general	潍州路街道社区卫生服务中心		2	51	3	2	2		3600	2	1	1	2	2	2	2	2	2	2	2		2	2	1	2	2	2	2		2	2	2	1	2	2		1	1	2	1	2	2	1	1	2
13539	柳松艺	1	3	general	潍州路街道社区卫生服务中心		2	35	4	2	4		3000	3	2	2	2	2	2	2	2	2	2	2		2	2	1	2	2	1	2		2	2	2	1	2	2		1	1	2	1	1	1	2	1	1
13540	柳松艺	1	3	general	潍州路街道社区卫生服务中心		1	68	2	2	8		4000	3	1	2	1	2	2	2	2	2	2	2		2	2	1	2	2	2	2		2	2	2	1	2	2		1	1	2	2	1	1	1	1	1
13541	柳松艺	1	3	general	潍州路街道社区卫生服务中心		2	55	2	2	8		3000	1	2	2	2	2	2	2	2	2	2	2		2	2	1	2	2	2	2		2	2	2	1	2	2		1	1	2	2	1	2	2	1	1
13542	柳松艺	1	3	general	潍州路街道社区卫生服务中心		2	74	1	2	8		5000	2	2	2	2	2	2	2	2	2	2	2		2	2	1	2	2	2	2		2	2	2	1	2	2		1	2	#NULL!	#NULL!	#NULL!	#NULL!	#NULL!	#NULL!	#NULL!
13543	柳松艺	1	3	general	潍州路街道社区卫生服务中心		1	72	2	2	8		4700	2	1	1	2	2	2	2	2	2	2	2		2	2	1	2	2	2	2		2	2	2	1	2	2		1	3	#NULL!	#NULL!	#NULL!	#NULL!	#NULL!	#NULL!	#NULL!
13544	柳松艺	1	3	general	潍州路街道社区卫生服务中心		1	72	2	4	6		3000	3	1	1	2	2	2	2	2	2	2	2		2	2	1	2	2	2	2		2	2	2	1	2	2		2	1	1	2	2	5	1	1	2
13545	柳松艺	1	3	general	潍州路街道社区卫生服务中心		2	76	2	2	8		4100	3	1	1	1	2	2	2	2	2	2	2		2	2	1	2	2	2	2		2	2	2	1	2	2		1	1	2	5	5	5	5	2	1
13546	柳松艺	1	3	general	潍州路街道社区卫生服务中心		2	71	1	2	8		2800	3	1	1	2	2	2	2	2	2	2	2		1	2	2	2	2	2	2		2	2	2	1	2	2		1	1	3	2	1	5	1	1	1
13547	柳松艺	1	3	general	潍州路街道社区卫生服务中心		1	74	5	2	8		4000	2	1	2	2	1	2	2	2	2	2	2		2	2	1	2	2	2	2		2	2	2	1	2	2		1	1	2	2	2	2	2	2	2
11001	孟文奇	1	1	general	云门山社区卫生服务中心		1	56	2	2	3		5000	2	2	2	2	2	2	2	2	2	2	2		2	2	2	1	2	2	2		2	2	2	2	1	2		1	1	2	1	1	1	1	1	1
11002	孟文奇	1	1	general	云门山社区卫生服务中心		1	33	3	2	6		5000	1	2	2	2	2	2	2	2	2	2	2		2	1	2	2	2	2	2		2	2	2	2	2	1	0	1	3	#NULL!	#NULL!	#NULL!	#NULL!	#NULL!	#NULL!	#NULL!
11003	孟文奇	1	1	general	云门山社区卫生服务中心		2	54	3	2	4		4000	1	2	2	2	2	2	2	2	2	2	2		2	1	2	2	2	2	2		2	1	2	2	2	2		1	1	2	1	1	1	1	1	1
11004	孟文奇	1	1	general	云门山社区卫生服务中心		1	64	2	2	4		5500	2	2	2	2	2	2	2	2	2	2	2		2	1	2	2	2	2	2		2	2	2	2	2	1		1	3	#NULL!	#NULL!	#NULL!	#NULL!	#NULL!	#NULL!	#NULL!
11005	孟文奇	1	1	general	云门山社区卫生服务中心		2	39	5	2	2		5000	3	2	2	2	2	2	2	2	2	2	2		2	2	1	2	2	2	2		2	2	2	1	2	2		1	1	3	2	1	1	1	1	1
11006	孟文奇	1	1	general	云门山社区卫生服务中心		1	39	4	2	4		6000	2	2	2	2	2	2	2	2	2	2	2		2	2	2	2	1	1	2		1	2	2	2	2	2		1	1	2	2	1	1	1	1	1
11007	孟文奇	1	1	general	云门山社区卫生服务中心		2	38	4	2	4		8000	2	2	2	2	2	2	2	2	2	2	2		2	2	2	1	2	2	2		2	2	1	2	2	2		1	3	#NULL!	#NULL!	#NULL!	#NULL!	#NULL!	#NULL!	#NULL!
11008	孟文奇	1	1	general	云门山社区卫生服务中心		2	33	3	2	4		6000	2	2	2	2	2	2	2	2	2	2	2		2	1	2	2	2	2	2		2	2	2	2	1	2		1	3	#NULL!	#NULL!	#NULL!	#NULL!	#NULL!	#NULL!	#NULL!
11009	孟文奇	1	1	general	云门山社区卫生服务中心		1	36	3	2	2		5040	2	2	2	2	2	2	2	2	2	2	2		2	2	1	2	2	2	2		2	2	2	1	2	2		1	2	#NULL!	#NULL!	#NULL!	#NULL!	#NULL!	#NULL!	#NULL!
11010	孟文奇	1	1	general	云门山社区卫生服务中心		2	34	4	2	2		4115	2	1	1	2	2	2	2	2	2	2	2		2	2	1	2	2	2	2		2	2	2	1	2	2		1	2	#NULL!	#NULL!	#NULL!	#NULL!	#NULL!	#NULL!	#NULL!
11011	孟文奇	1	1	general	云门山社区卫生服务中心		2	30	3	2	2		3000	2	2	2	2	2	2	2	2	2	2	2		2	2	1	2	2	2	2		2	2	2	1	2	2		1	2	#NULL!	#NULL!	#NULL!	#NULL!	#NULL!	#NULL!	#NULL!
11012	孟文奇	1	1	general	云门山社区卫生服务中心		2	30	3	2	2		5000	4	2	2	2	2	2	2	2	2	2	2		2	2	1	2	2	2	2		2	2	2	1	2	2		1	2	#NULL!	#NULL!	#NULL!	#NULL!	#NULL!	#NULL!	#NULL!
11013	孟文奇	1	1	general	云门山社区卫生服务中心		2	31	5	2	2		4000	1	2	2	2	2	2	2	2	2	2	2		2	2	1	2	2	1	2		2	2	1	1	2	2		1	2	#NULL!	#NULL!	#NULL!	#NULL!	#NULL!	#NULL!	#NULL!
11014	孟文奇	1	1	general	云门山社区卫生服务中心		1	35	5	2	2		5000	2	2	2	2	2	2	2	2	2	2	2		2	2	1	2	2	2	2		2	2	2	1	2	2		1	1	2	1	1	1	1	1	1
11015	孟文奇	1	1	general	云门山社区卫生服务中心		2	55	2	2	9	0	2000	2	1	2	1	2	2	2	2	2	2	2		2	2	2	1	2	1	2		2	1	2	2	2	2		1	2	#NULL!	#NULL!	#NULL!	#NULL!	#NULL!	#NULL!	#NULL!
11016	孟文奇	1	1	general	云门山社区卫生服务中心		2	58	1	2	9	0	0	3	1	2	2	2	1	2	2	1	2	2		2	1	2	2	2	2	2		2	1	2	2	2	2		1	1	1	2	1	2	2	1	3
11017	孟文奇	1	1	general	云门山社区卫生服务中心		1	37	3	2	4		5000	1	2	2	2	2	2	2	2	2	2	2		2	2	2	2	1	1	2		2	2	1	2	1	2		1	1	1	2	1	2	2	1	2
11018	孟文奇	1	1	general	云门山社区卫生服务中心		2	33	5	2	2		5000	1	2	2	2	2	2	2	2	2	2	2		2	2	1	2	2	2	2		2	2	2	1	2	2		1	1	1	2	1	2	2	1	3
11019	孟文奇	1	1	general	云门山社区卫生服务中心		2	18	4	1	7		0	1	2	2	2	2	2	2	2	2	2	2		2	2	2	2	2	1	2		1	2	2	2	2	2		2	2	#NULL!	#NULL!	#NULL!	#NULL!	#NULL!	#NULL!	#NULL!
11020	孟文奇	1	1	general	云门山社区卫生服务中心		1	40	5	2	1		8000	1	2	2	2	2	2	2	2	2	2	2		2	2	1	2	2	2	2		2	2	1	2	2	2		1	1	1	2	1	1	2	2	1
11021	孟文奇	1	1	general	云门山社区卫生服务中心		1	45	3	2	3		4000	2	2	2	2	2	2	2	2	2	2	2		2	1	2	2	2	2	2		2	1	2	2	2	2		2	2	#NULL!	#NULL!	#NULL!	#NULL!	#NULL!	#NULL!	#NULL!
11022	孟文奇	1	1	general	云门山社区卫生服务中心		2	73	1	2	9	0	600	1	1	1	2	2	2	2	2	2	2	2		2	1	2	2	2	2	2		2	1	2	2	2	2		2	2	#NULL!	#NULL!	#NULL!	#NULL!	#NULL!	#NULL!	#NULL!
11023	孟文奇	1	1	general	云门山社区卫生服务中心		2	20	5	1	7		0	1	2	2	2	2	2	2	2	2	2	2		2	2	2	2	2	1	2		1	2	2	2	2	2		2	2	#NULL!	#NULL!	#NULL!	#NULL!	#NULL!	#NULL!	#NULL!
11024	孟文奇	1	1	general	云门山社区卫生服务中心		2	38	3	2	9	0	3000	2	2	2	2	2	2	2	2	2	2	2		2	2	1	2	2	2	2		2	2	2	1	1	2		1	2	#NULL!	#NULL!	#NULL!	#NULL!	#NULL!	#NULL!	#NULL!
11025	孟文奇	1	1	general	云门山社区卫生服务中心		1	65	1	2	9	0	1000	2	1	1	1	2	2	2	2	2	2	2		2	1	2	2	2	2	2		2	1	2	2	2	2		1	2	#NULL!	#NULL!	#NULL!	#NULL!	#NULL!	#NULL!	#NULL!
11026	孟文奇	1	1	general	云门山社区卫生服务中心		1	70	2	2	9	0	600	1	2	2	2	2	2	2	2	2	2	2		2	1	2	2	2	2	2		2	1	2	2	2	2		2	2	#NULL!	#NULL!	#NULL!	#NULL!	#NULL!	#NULL!	#NULL!
11027	孟文奇	1	1	general	云门山社区卫生服务中心		2	65	2	2	9	0	1500	1	2	2	2	2	2	2	2	2	2	2		2	1	2	2	2	2	2		2	1	2	2	2	2		2	3	#NULL!	#NULL!	#NULL!	#NULL!	#NULL!	#NULL!	#NULL!
11028	孟文奇	1	1	general	云门山社区卫生服务中心		1	16	3	1	7		0	1	2	2	2	2	2	2	2	2	2	2		2	1	2	2	1	2	2		1	2	2	2	2	2		1	1	2	3	1	2	1	2	1
11029	孟文奇	1	1	general	云门山社区卫生服务中心		1	17	3	1	7		0	1	2	2	2	2	2	2	2	2	2	2		2	1	2	1	1	2	2		1	2	2	2	2	2		1	1	2	3	1	2	2	1	1
11030	孟文奇	1	1	general	云门山社区卫生服务中心		2	75	3	2	8		3100	3	1	1	2	2	1	2	2	2	2	2		2	2	1	2	2	2	2		2	2	2	1	2	2		1	2	#NULL!	#NULL!	#NULL!	#NULL!	#NULL!	#NULL!	#NULL!
11031	孟文奇	1	1	general	云门山社区卫生服务中心		1	42	2	2	4		4400	2	1	1	2	2	2	2	2	2	2	2		2	2	2	1	2	2	2		2	2	2	2	1	2		1	2	#NULL!	#NULL!	#NULL!	#NULL!	#NULL!	#NULL!	#NULL!
11032	孟文奇	1	1	general	云门山社区卫生服务中心		1	65	1	2	8		3200	2	1	1	1	2	2	2	2	2	2	2		2	2	1	2	2	2	2		2	2	2	1	2	2		1	1	2	1	1	2	1	1	1
11033	孟文奇	1	1	general	云门山社区卫生服务中心		2	30	3	2	2		3500	2	2	2	2	2	2	2	2	2	2	2		2	2	1	2	2	2	2		2	2	2	1	2	2		1	2	#NULL!	#NULL!	#NULL!	#NULL!	#NULL!	#NULL!	#NULL!
11034	孟文奇	1	1	general	云门山社区卫生服务中心		2	15	3	1	7		0	1	2	2	2	2	2	2	2	2	2	2		2	1	2	2	2	2	2		1	2	2	2	2	2		1	1	2	5	1	2	2	1	1
11035	孟文奇	1	1	general	云门山社区卫生服务中心		1	45	2	2	2		5100	1	2	2	2	2	2	2	2	2	2	2		2	2	1	2	2	2	2		2	2	1	2	2	2		1	2	#NULL!	#NULL!	#NULL!	#NULL!	#NULL!	#NULL!	#NULL!
11036	孟文奇	1	1	general	云门山社区卫生服务中心		2	78	3	2	8		3000	3	1	1	2	2	1	2	2	2	2	2		2	2	1	2	2	2	2		2	2	2	1	2	2		1	1	2	1	1	1	1	1	1
11037	孟文奇	1	1	general	云门山社区卫生服务中心		1	45	2	2	4		4500	2	1	1	2	2	2	2	2	2	2	2		2	2	2	1	2	2	2		2	2	2	2	1	2		1	1	2	1	1	1	1	1	1
11038	孟文奇	1	1	general	云门山社区卫生服务中心		2	68	1	2	8		3500	2	1	1	1	2	2	2	2	2	2	2		2	2	1	2	2	2	2		2	2	2	1	2	2		1	1	2	1	1	2	1	1	1
11039	孟文奇	1	1	general	云门山社区卫生服务中心		2	57	2	2	8		2800	2	2	2	2	2	2	2	2	2	2	2		2	2	1	2	2	1	2		2	2	2	1	2	2		1	1	2	1	1	1	1	1	1
11040	孟文奇	1	1	general	云门山社区卫生服务中心		2	24	5	3	5		3200	1	2	2	2	2	2	2	2	2	2	2		2	2	1	2	2	2	2		2	2	2	1	2	2		1	1	2	1	1	1	1	1	1
11041	孟文奇	1	1	general	云门山社区卫生服务中心		2	77	1	2	8		1500	3	1	1	1	2	2	2	2	2	2	2		2	2	2	2	1	2	2		2	2	2	2	1	2		1	1	2	1	1	1	1	1	1
11042	孟文奇	1	1	general	云门山社区卫生服务中心		1	28	4	2	3		3600	1	2	2	2	2	2	2	2	2	2	2		2	2	1	2	2	1	2		2	2	2	1	2	2		1	1	2	1	1	1	1	1	1
11043	孟文奇	1	1	general	云门山社区卫生服务中心		2	32	4	2	2		3000	2	2	2	2	2	2	2	2	2	2	2		2	2	1	2	2	2	2		2	2	2	1	2	2		1	2	#NULL!	#NULL!	#NULL!	#NULL!	#NULL!	#NULL!	#NULL!
11044	孟文奇	1	1	general	云门山社区卫生服务中心		2	15	3	1	7		0	1	2	2	2	2	2	2	2	2	2	2		2	1	2	1	1	2	2		1	2	2	2	2	2		1	1	2	3	1	2	2	1	1
11045	孟文奇	1	1	general	云门山社区卫生服务中心		2	32	5	2	2		3000	2	2	2	2	2	2	2	2	2	2	2		2	2	1	2	2	2	2		2	2	2	1	2	2		1	1	2	2	1	1	1	1	1
11046	孟文奇	1	1	general	云门山社区卫生服务中心		1	35	4	2	3		4000	2	2	2	2	2	2	2	2	2	2	2		2	2	1	2	2	2	2		2	2	2	1	2	2		1	1	2	2	2	2	2	1	1
11047	孟文奇	1	1	general	云门山社区卫生服务中心		1	58	3	2	3		5000	2	1	1	2	2	2	2	2	2	2	2		2	2	1	2	2	2	2		2	2	2	1	2	2		1	1	1	1	1	1	1	1	1
11048	孟文奇	1	1	general	云门山社区卫生服务中心		2	58	2	2	8		2500	2	2	2	2	2	2	2	2	2	2	2		2	2	2	1	2	2	2		2	2	2	1	2	2		1	1	1	2	2	2	2	1	1
11049	孟文奇	1	1	general	云门山社区卫生服务中心		2	50	2	2	2		5000	1	2	2	2	2	2	2	2	2	2	2		2	2	1	2	2	2	2		2	2	1	2	2	2		1	2	#NULL!	#NULL!	#NULL!	#NULL!	#NULL!	#NULL!	#NULL!
11050	孟文奇	1	1	general	云门山社区卫生服务中心		1	40	2	2	2		4000	1	2	2	2	2	2	2	2	2	2	2		2	2	1	2	2	2	2		2	2	1	2	2	2		1	2	#NULL!	#NULL!	#NULL!	#NULL!	#NULL!	#NULL!	#NULL!
11051	孟文奇	1	1	general	云门山社区卫生服务中心		2	67	2	2	8		4000	2	2	2	2	2	2	2	2	2	2	2		2	2	1	2	2	2	2		2	2	2	1	2	2		2	2	#NULL!	#NULL!	#NULL!	#NULL!	#NULL!	#NULL!	#NULL!
11052	孟文奇	1	1	general	云门山社区卫生服务中心		1	53	3	2	6		5000	1	2	2	2	2	2	2	2	2	2	2		2	2	2	1	2	1	2		2	2	2	2	1	2		1	1	2	2	2	2	2	3	2
11053	孟文奇	1	1	general	云门山社区卫生服务中心		2	47	4	2	5		3000	1	2	2	2	2	2	2	2	2	2	2		2	2	2	1	2	2	2		2	2	2	2	1	2		2	2	#NULL!	#NULL!	#NULL!	#NULL!	#NULL!	#NULL!	#NULL!
11054	孟文奇	1	1	general	云门山社区卫生服务中心		1	59	3	2	3		5000	2	1	1	1	2	2	2	2	2	2	2		2	2	1	2	2	2	2		2	2	2	1	2	2		1	1	2	2	2	2	3	2	2
11055	孟文奇	1	1	general	云门山社区卫生服务中心		2	69	2	4	8		4000	3	1	1	1	2	2	2	2	2	2	2		2	2	1	2	2	2	2		2	2	2	1	2	2		1	1	2	2	2	2	2	3	2
11056	孟文奇	1	1	general	云门山社区卫生服务中心		1	68	2	2	5		0	2	2	2	2	2	2	2	2	2	2	2		2	2	2	1	2	2	2		2	2	2	2	1	2		2	2	#NULL!	#NULL!	#NULL!	#NULL!	#NULL!	#NULL!	#NULL!
11057	孟文奇	1	1	general	云门山社区卫生服务中心		1	72	2	2	8		7000	2	1	1	1	2	2	2	2	2	2	2		2	2	1	2	2	2	2		2	2	2	1	2	2		1	1	2	2	2	2	2	3	2
11058	孟文奇	1	1	general	云门山社区卫生服务中心		2	70	1	2	8		3800	2	1	1	2	2	2	2	2	2	2	2		2	2	1	2	2	2	2		2	2	2	1	2	2		1	1	2	2	2	2	3	2	3
11059	孟文奇	1	1	general	云门山社区卫生服务中心		2	28	5	1	1		9800	1	2	2	2	2	2	2	2	2	2	2		2	2	2	1	2	2	2		2	2	2	1	2	2		1	1	1	1	1	1	1	1	1
11060	孟文奇	1	1	general	云门山社区卫生服务中心		1	40	5	2	6		8000	1	2	2	2	2	2	2	2	2	2	2		2	2	2	1	2	2	2		2	2	2	1	2	2		1	1	1	1	1	1	1	2	1
11061	孟文奇	1	1	general	云门山社区卫生服务中心		1	52	3	2	5		6000	1	2	2	2	2	2	2	2	2	2	2		2	1	2	2	2	2	2		2	1	2	2	2	2		1	2	#NULL!	#NULL!	#NULL!	#NULL!	#NULL!	#NULL!	#NULL!
11062	孟文奇	1	1	general	云门山社区卫生服务中心		1	62	1	4	5		4000	2	2	2	2	2	2	2	2	2	2	2		2	1	2	2	2	2	2		2	1	2	2	2	2		1	3	#NULL!	#NULL!	#NULL!	#NULL!	#NULL!	#NULL!	#NULL!
11063	孟文奇	1	1	general	云门山社区卫生服务中心		1	60	2	2	5		5000	1	2	2	2	2	2	2	2	2	2	2		2	1	2	2	2	2	2		2	1	2	2	2	2		1	3	#NULL!	#NULL!	#NULL!	#NULL!	#NULL!	#NULL!	#NULL!
11064	孟文奇	1	1	general	云门山社区卫生服务中心		2	72	1	2	5		600	3	1	1	2	2	2	2	2	2	2	2		2	1	2	2	2	2	2		2	1	2	2	2	2		1	3	#NULL!	#NULL!	#NULL!	#NULL!	#NULL!	#NULL!	#NULL!
11065	孟文奇	1	1	general	云门山社区卫生服务中心		2	74	1	2	5		500	2	2	2	2	2	2	2	2	2	2	2		2	1	2	2	2	2	2		2	1	2	2	2	2		1	3	#NULL!	#NULL!	#NULL!	#NULL!	#NULL!	#NULL!	#NULL!
11066	孟文奇	1	1	general	云门山社区卫生服务中心		2	70	1	2	5		2000	3	1	1	1	2	2	2	2	2	2	2		2	1	2	2	2	2	2		2	1	2	2	2	2		1	2	#NULL!	#NULL!	#NULL!	#NULL!	#NULL!	#NULL!	#NULL!
11067	孟文奇	1	1	general	云门山社区卫生服务中心		2	45	3	2	2		6000	1	2	2	2	2	2	2	2	2	2	2		2	2	2	1	2	2	2		2	2	2	1	2	2		1	2	#NULL!	#NULL!	#NULL!	#NULL!	#NULL!	#NULL!	#NULL!
11068	孟文奇	1	1	general	云门山社区卫生服务中心		1	54	2	2	5		5000	2	2	2	2	2	2	2	2	2	2	2		2	1	2	2	2	2	2		2	1	2	2	2	2		1	2	#NULL!	#NULL!	#NULL!	#NULL!	#NULL!	#NULL!	#NULL!
11069	孟文奇	1	1	general	云门山社区卫生服务中心		1	45	2	2	5		2000	1	2	2	2	2	2	2	2	2	2	2		2	1	2	2	2	2	2		2	1	2	2	2	2		1	1	2	1	1	2	1	1	1
11070	孟文奇	1	1	general	云门山社区卫生服务中心		2	57	2	2	5		1000	2	2	2	2	2	2	2	2	2	2	2		2	1	2	2	2	2	2		2	1	2	2	2	2		1	1	2	1	1	1	1	1	1
11071	孟文奇	1	1	general	云门山社区卫生服务中心		1	45	2	2	5		2000	2	2	2	2	2	2	2	2	2	2	2		2	1	2	2	2	2	2		2	1	2	2	2	2		1	3	#NULL!	#NULL!	#NULL!	#NULL!	#NULL!	#NULL!	#NULL!
11072	孟文奇	1	1	general	云门山社区卫生服务中心		1	40	2	2	5		2400	1	2	2	2	2	2	2	2	2	2	2		2	1	2	2	2	2	2		2	1	2	2	2	2		1	3	#NULL!	#NULL!	#NULL!	#NULL!	#NULL!	#NULL!	#NULL!
11073	孟文奇	1	1	general	云门山社区卫生服务中心		2	40	2	2	5		2000	2	2	2	2	2	2	2	2	2	2	2		2	1	2	2	2	2	2		2	1	2	2	2	2		1	3	#NULL!	#NULL!	#NULL!	#NULL!	#NULL!	#NULL!	#NULL!
11074	孟文奇	1	1	general	云门山社区卫生服务中心		2	53	2	2	5		1200	2	2	2	2	2	2	2	2	2	2	2		2	1	2	2	2	2	2		2	1	2	2	2	2		1	2	#NULL!	#NULL!	#NULL!	#NULL!	#NULL!	#NULL!	#NULL!
11075	孟文奇	1	1	general	云门山社区卫生服务中心		1	50	2	2	5		2000	1	2	2	2	2	2	2	2	2	2	2		2	1	2	2	2	2	2		2	1	2	2	2	2		1	1	1	1	1	1	1	1	1
11076	孟文奇	1	1	general	云门山社区卫生服务中心		1	70	1	2	5		600	2	2	2	2	2	2	2	2	2	2	2		2	1	2	2	2	2	2		2	1	2	2	2	2		1	2	#NULL!	#NULL!	#NULL!	#NULL!	#NULL!	#NULL!	#NULL!
11077	孟文奇	1	1	general	云门山社区卫生服务中心		2	31	5	2	5		2000	2	2	2	2	2	2	2	2	2	2	2		2	1	2	2	2	2	2		2	1	2	2	2	2		1	1	1	1	1	1	1	1	1
11078	孟文奇	1	1	general	云门山社区卫生服务中心		1	60	1	2	5		1000	2	2	2	2	2	2	2	2	2	2	2		2	1	2	2	2	2	2		2	1	2	2	2	2		1	2	#NULL!	#NULL!	#NULL!	#NULL!	#NULL!	#NULL!	#NULL!
11079	柳松艺	1	1	general	益都街道社区卫生服务中心		1	68	2	2	8		4000	2	1	2	1	2	2	2	2	2	2	2		2	2	1	2	2	2	2		2	2	2	1	2	2		1	1	1	1	1	1	1	1	1
11080	柳松艺	1	1	general	益都街道社区卫生服务中心		2	30	3	2	2		4500	1	2	2	2	2	2	2	2	2	2	2		2	2	1	2	2	2	2		2	2	2	1	2	2		1	1	1	1	1	1	1	1	1
11081	柳松艺	1	1	general	益都街道社区卫生服务中心		1	35	4	2	4		5000	2	2	2	2	2	2	2	2	2	2	2		2	2	2	2	1	2	2		2	2	2	2	1	2		1	1	1	1	1	1	1	1	1
11082	柳松艺	1	1	general	益都街道社区卫生服务中心		2	70	1	2	8		3000	2	2	2	2	2	2	2	2	2	2	2		2	2	1	2	2	2	2		2	2	2	1	2	2		1	1	1	1	1	1	1	1	1
11083	柳松艺	1	1	general	益都街道社区卫生服务中心		2	47	2	2	4		3000	2	2	2	2	2	2	2	2	2	2	2		2	2	2	2	1	2	2		2	2	2	2	1	2		1	1	1	1	1	1	1	1	1
11084	柳松艺	1	1	general	益都街道社区卫生服务中心		2	40	3	2	4		3000	2	2	2	2	2	2	2	2	2	2	2		2	2	2	2	1	2	2		2	2	2	2	1	2		1	1	1	1	1	1	1	1	1
11085	柳松艺	1	1	general	益都街道社区卫生服务中心		1	65	2	2	8		3000	2	2	2	2	2	2	2	2	2	2	2		2	2	1	2	2	2	2		2	2	2	1	2	2		1	1	1	1	1	1	1	1	1
11086	柳松艺	1	1	general	益都街道社区卫生服务中心		2	70	1	2	8		3000	4	1	1	1	2	2	2	2	2	2	2		2	2	1	2	2	2	2		2	2	2	1	2	2		1	1	1	1	1	1	1	1	1
11087	柳松艺	1	1	general	益都街道社区卫生服务中心		1	72	2	2	8		3400	2	1	2	1	2	2	2	2	2	2	2		2	2	1	2	2	2	2		2	2	2	1	2	2		1	1	1	1	1	1	1	1	1
11088	柳松艺	1	1	general	益都街道社区卫生服务中心		1	34	5	2	2		6500	1	2	2	2	2	2	2	2	2	2	2		2	2	1	2	2	2	2		2	2	2	1	2	2		1	1	1	1	1	1	1	1	1
11089	柳松艺	1	1	general	益都街道社区卫生服务中心		2	34	5	2	2		5500	1	2	2	2	2	2	2	2	2	2	2		2	2	1	2	2	2	2		2	2	2	1	2	2		1	1	1	1	1	1	1	1	1
11090	柳松艺	1	1	general	益都街道社区卫生服务中心		2	28	5	2	2		5800	2	2	2	2	2	2	2	2	2	2	2		2	2	1	2	2	2	2		2	2	2	1	2	2		1	1	1	1	1	1	1	1	1
11091	柳松艺	1	1	general	益都街道社区卫生服务中心		1	72	2	2	8		3000	2	1	2	1	2	2	2	2	2	2	2		2	2	1	2	2	2	2		2	2	2	1	2	2		1	1	1	1	1	1	1	1	1
11092	柳松艺	1	1	general	益都街道社区卫生服务中心		1	72	2	2	8		300	1	1	1	1	2	2	2	2	2	2	2		2	2	1	2	2	2	2		2	2	2	1	2	2		1	1	1	1	1	1	1	1	1
11093	柳松艺	1	1	general	益都街道社区卫生服务中心		2	35	4	2	2		3000	1	2	2	2	2	2	2	2	2	2	2		2	2	2	2	1	2	2		2	2	2	2	1	2		1	1	3	1	1	1	2	2	1
11094	柳松艺	1	1	general	益都街道社区卫生服务中心		1	45	3	2	4		6000	2	2	2	2	2	2	2	2	2	2	2		2	2	2	1	1	2	2		2	1	2	2	2	2		1	1	1	1	1	1	1	1	1
11095	柳松艺	1	1	general	益都街道社区卫生服务中心		2	40	3	2	2		4500	3	2	2	2	2	2	2	2	2	2	2		2	2	1	2	2	2	2		2	2	2	1	2	2		1	1	1	1	1	1	1	1	1
11096	柳松艺	1	1	general	益都街道社区卫生服务中心		1	65	3	2	8		5000	3	1	1	1	2	2	2	2	2	2	2		2	2	1	2	2	2	2		2	2	2	1	2	2		1	1	1	2	2	1	1	1	2
11097	柳松艺	1	1	general	益都街道社区卫生服务中心		1	70	4	2	8		3000	1	1	1	2	2	2	2	2	2	2	2		2	2	1	2	2	2	2		2	2	2	1	2	2		1	1	1	1	1	1	1	1	1
11098	柳松艺	1	1	general	益都街道社区卫生服务中心		1	68	2	2	6		2600	2	1	1	2	2	2	2	2	2	2	2		2	2	1	2	2	2	2		2	2	2	1	2	2		1	1	1	1	1	1	1	1	1
11099	柳松艺	1	1	general	益都街道社区卫生服务中心		2	30	3	2	2		0	1	2	2	2	2	2	2	2	2	2	2		2	2	1	2	2	2	2		2	2	2	1	2	2		1	1	1	1	1	1	1	1	1
11100	柳松艺	1	1	general	益都街道社区卫生服务中心		1	34	5	2	2		7000	2	2	2	2	2	2	2	2	2	2	2		2	2	1	2	2	2	2		2	2	2	1	2	2		1	1	1	1	1	1	1	1	1
11101	柳松艺	1	1	general	益都街道社区卫生服务中心		1	65	2	2	6		3000	3	1	1	1	2	2	2	2	2	2	2		2	2	2	2	1	2	2		2	2	2	2	1	2		1	1	1	1	1	1	1	1	1
11102	柳松艺	1	1	general	益都街道社区卫生服务中心		2	38	5	2	2		5000	1	2	2	2	2	2	2	2	2	2	2		2	2	1	2	2	2	2		2	2	2	1	2	2		1	1	1	1	1	1	1	1	1
11103	柳松艺	1	1	general	益都街道社区卫生服务中心		2	65	2	2	9	0	2000	1	1	1	2	2	2	2	2	2	2	2		2	2	2	1	2	2	2		2	1	2	2	2	2		1	1	1	1	1	1	1	1	1
11104	柳松艺	1	1	general	益都街道社区卫生服务中心		2	67	2	2	8		3000	1	1	1	1	2	2	2	2	2	2	2		2	2	2	2	1	2	2		2	2	2	2	1	2		1	1	1	1	1	1	1	1	1
11105	柳松艺	1	1	general	益都街道社区卫生服务中心		2	45	2	2	4		3000	1	2	2	2	2	2	2	2	2	2	2		2	2	2	2	1	2	2		2	2	2	2	1	2		1	1	1	1	1	1	1	1	1
11106	柳松艺	1	1	general	益都街道社区卫生服务中心		2	32	5	2	2		6000	1	2	2	2	2	2	2	2	2	2	2		2	2	1	2	2	2	2		2	2	2	1	2	2		1	1	1	2	1	2	1	1	1
11107	柳松艺	1	1	general	益都街道社区卫生服务中心		2	80	1	2	8		2000	1	1	1	1	2	2	2	2	2	2	2		2	2	2	2	1	2	2		2	2	2	2	1	2		1	1	1	1	1	1	1	1	1
11108	柳松艺	1	1	general	益都街道社区卫生服务中心		2	55	1	2	4		5000	3	2	2	2	2	2	2	2	2	2	2		2	2	2	2	1	2	2		2	2	2	2	1	2		1	1	1	1	1	1	1	1	1
11109	柳松艺	1	1	general	益都街道社区卫生服务中心		1	65	1	2	6		5000	3	1	1	1	2	2	2	2	2	2	2		2	2	2	2	1	2	2		2	2	2	2	1	2		1	1	1	1	1	1	1	1	1
11110	柳松艺	1	1	general	益都街道社区卫生服务中心		2	70	1	2	8		2000	2	1	1	1	2	2	2	2	2	2	2		2	2	1	2	2	2	2		2	2	2	1	2	2		1	1	1	1	1	1	1	1	1
11111	柳松艺	1	1	general	益都街道社区卫生服务中心		2	50	5	2	2		5000	2	2	2	2	2	2	2	2	2	2	2		2	2	1	2	2	2	2		2	2	2	1	2	2		1	3	#NULL!	#NULL!	#NULL!	#NULL!	#NULL!	#NULL!	#NULL!
11112	柳松艺	1	1	general	益都街道社区卫生服务中心		2	30	4	2	4		3000	1	2	2	2	2	2	2	2	2	2	2		2	2	2	2	1	2	2		2	2	2	2	1	2		1	1	1	1	1	1	1	1	1
11113	柳松艺	1	1	general	益都街道社区卫生服务中心		2	27	4	2	4		3500	1	2	2	2	2	2	2	2	2	2	2		2	2	2	2	1	2	2		2	2	2	2	1	2		1	1	1	1	1	1	1	1	1
11114	柳松艺	1	1	general	益都街道社区卫生服务中心		2	30	4	2	4		3000	1	2	2	2	2	2	2	2	2	2	2		2	2	2	2	1	2	2		2	2	2	2	1	2		1	1	1	1	1	1	1	1	1
11115	柳松艺	1	1	general	益都街道社区卫生服务中心		2	32	3	2	2		5000	1	2	2	2	2	2	2	2	2	2	2		2	2	1	2	2	2	2		2	2	2	1	2	2		1	2	#NULL!	#NULL!	#NULL!	#NULL!	#NULL!	#NULL!	#NULL!
11116	柳松艺	1	1	general	益都街道社区卫生服务中心		2	30	4	2	4		3000	1	2	2	2	2	2	2	2	2	2	2		2	2	2	2	1	2	2		2	2	2	2	1	2		2	1	1	1	1	1	2	2	1
11117	柳松艺	1	1	general	益都街道社区卫生服务中心		2	32	4	2	4		3000	1	2	2	2	2	2	2	2	2	2	2		2	2	2	2	1	2	2		2	2	2	2	1	2		1	1	1	2	2	2	1	1	1
11118	柳松艺	1	1	general	益都街道社区卫生服务中心		2	30	4	2	4		3000	1	2	2	2	2	2	2	2	2	2	2		2	2	2	2	1	2	2		2	2	2	2	1	2		1	1	1	1	1	1	1	1	1
11119	柳松艺	1	1	general	益都街道社区卫生服务中心		2	27	4	2	2		4000	2	2	2	2	2	2	2	2	2	2	2		2	2	1	2	2	2	2		2	2	2	1	2	2		1	1	1	1	1	1	1	1	1
11120	柳松艺	1	1	general	益都街道社区卫生服务中心		2	30	4	2	2		4000	1	2	2	2	2	2	2	2	2	2	2		2	2	1	2	2	2	2		2	2	2	1	2	2		1	1	1	1	1	1	1	1	1
11121	柳松艺	1	1	general	益都街道社区卫生服务中心		2	40	4	2	4		3000	2	2	2	2	2	2	2	2	2	2	2		2	2	2	2	1	2	2		2	2	2	2	1	2		1	1	1	1	1	1	1	1	1
11122	柳松艺	1	1	general	益都街道社区卫生服务中心		1	34	4	2	2		4000	2	2	2	2	2	2	2	2	2	2	2		2	2	1	2	1	2	2		2	2	2	1	2	2		1	1	1	1	1	1	1	1	1
11123	柳松艺	1	1	general	益都街道社区卫生服务中心		1	42	4	2	4		4000	2	2	2	2	2	2	2	2	2	2	2		2	2	2	1	2	2	2		2	2	2	2	1	2		1	1	1	1	1	1	2	2	1
11124	柳松艺	1	1	general	益都街道社区卫生服务中心		2	32	4	2	4		3000	2	2	2	2	2	2	2	2	2	2	2		2	2	2	2	1	2	2		2	2	2	2	1	2		2	2	#NULL!	#NULL!	#NULL!	#NULL!	#NULL!	#NULL!	#NULL!
11125	柳松艺	1	1	general	益都街道社区卫生服务中心		2	38	4	2	2		4000	2	2	2	2	2	2	2	2	2	2	2		2	2	1	2	2	2	2		2	2	2	1	2	2		1	1	1	1	1	1	1	1	1
11126	柳松艺	1	1	general	益都街道社区卫生服务中心		2	25	4	2	2		4000	2	2	2	2	2	2	2	2	2	2	2		2	2	1	2	2	2	2		2	2	2	1	2	2		1	1	1	1	1	1	1	1	1
11127	柳松艺	1	1	general	益都街道社区卫生服务中心		2	27	4	2	2		4000	2	2	2	2	2	2	2	2	2	2	2		2	2	1	2	2	2	2		2	2	2	1	2	2		1	1	1	1	2	2	1	2	2
11128	柳松艺	1	1	general	益都街道社区卫生服务中心		2	30	4	2	4		3000	2	2	2	2	2	2	2	2	2	2	2		2	2	2	2	1	2	2		2	2	2	2	1	2		1	1	1	1	1	1	1	1	1
11129	柳松艺	1	1	general	益都街道社区卫生服务中心		2	26	4	2	4		4000	1	2	2	2	2	2	2	2	2	2	2		2	2	2	2	1	2	2		2	2	2	2	1	2		1	1	1	1	1	1	1	1	1
11130	柳松艺	1	1	general	益都街道社区卫生服务中心		2	32	4	2	4		4000	1	2	2	2	2	2	2	2	2	2	2		2	2	2	2	1	2	2		2	2	2	2	1	2		1	1	1	1	1	1	1	1	1
11131	柳松艺	1	1	general	益都街道社区卫生服务中心		2	33	4	2	2		4700	2	2	2	2	2	2	2	2	2	2	2		2	2	2	2	1	2	2		2	2	2	2	1	2		1	1	1	2	1	1	1	1	1
11132	柳松艺	1	1	general	益都街道社区卫生服务中心		2	27	4	2	2		4000	2	2	2	2	2	2	2	2	2	2	2		2	2	1	2	1	2	2		2	2	2	1	1	2		1	1	1	1	1	1	1	1	1
11133	柳松艺	1	1	general	益都街道社区卫生服务中心		2	32	4	2	2		5000	2	2	2	2	2	2	2	2	2	2	2		2	2	1	2	2	2	2		2	2	2	1	2	2		1	1	1	1	1	1	1	1	1
11134	柳松艺	1	1	general	益都街道社区卫生服务中心		2	40	3	2	4		6000	3	2	2	2	2	2	2	2	2	2	2		2	2	2	2	1	2	2		2	2	2	2	1	2		2	2	#NULL!	#NULL!	#NULL!	#NULL!	#NULL!	#NULL!	#NULL!
11135	柳松艺	1	1	general	益都街道社区卫生服务中心		2	30	4	2	4		4000	2	1	1	2	2	2	2	2	2	2	2		2	2	2	2	1	2	2		2	2	2	2	1	2		1	1	1	1	1	1	1	1	1
11136	柳松艺	1	1	general	益都街道社区卫生服务中心		2	26	4	2	9	无业	0	1	2	2	2	2	2	2	2	2	2	2		2	2	2	2	1	2	2		2	2	2	2	1	2		2	2	#NULL!	#NULL!	#NULL!	#NULL!	#NULL!	#NULL!	#NULL!
11137	柳松艺	1	1	general	益都街道社区卫生服务中心		2	34	4	2	2		5000	1	2	2	2	2	2	2	2	2	2	2		2	2	2	2	1	2	2		2	2	2	2	1	2		1	1	1	1	1	1	1	1	1
11138	柳松艺	1	1	general	益都街道社区卫生服务中心		1	30	3	2	2		6000	1	2	2	2	2	2	2	2	2	2	2		2	2	2	2	1	2	2		2	2	2	2	1	2		2	2	#NULL!	#NULL!	#NULL!	#NULL!	#NULL!	#NULL!	#NULL!
11139	柳松艺	1	1	general	益都街道社区卫生服务中心		1	64	2	2	8		1500	3	2	2	2	2	2	2	2	2	2	2		2	2	1	2	2	2	2		2	2	2	1	2	2		1	2	#NULL!	#NULL!	#NULL!	#NULL!	#NULL!	#NULL!	#NULL!
11140	柳松艺	1	1	general	益都街道社区卫生服务中心		2	33	5	2	2		5000	2	2	2	2	2	2	2	2	2	2	2		2	2	1	2	2	2	2		2	2	2	1	2	2		2	2	#NULL!	#NULL!	#NULL!	#NULL!	#NULL!	#NULL!	#NULL!
11141	柳松艺	1	1	general	益都街道社区卫生服务中心		2	30	4	2	2		5000	1	1	2	2	2	2	2	2	2	2	2		2	2	1	2	2	2	2		2	2	2	1	2	2		1	1	1	1	1	1	1	1	1
11142	柳松艺	1	1	general	益都街道社区卫生服务中心		1	27	4	2	4		6000	2	2	2	2	2	2	2	2	2	2	2		2	1	2	2	2	2	2		2	2	2	2	1	2		1	2	#NULL!	#NULL!	#NULL!	#NULL!	#NULL!	#NULL!	#NULL!
11143	柳松艺	1	1	general	益都街道社区卫生服务中心		1	37	4	2	6		2000	2	1	1	2	2	2	2	2	2	2	2		2	2	1	2	2	2	2		2	2	2	1	2	2		1	1	1	1	1	1	1	1	1
11144	柳松艺	1	1	general	益都街道社区卫生服务中心		2	30	4	2	2		4500	2	2	2	2	2	2	2	2	2	2	2		2	2	1	2	2	2	2		2	2	2	1	2	2		1	2	#NULL!	#NULL!	#NULL!	#NULL!	#NULL!	#NULL!	#NULL!
11145	柳松艺	1	1	general	益都街道社区卫生服务中心		2	32	4	2	2		5000	1	2	2	2	2	2	2	2	2	2	2		2	2	1	2	2	2	2		2	2	2	1	2	2		1	1	1	2	1	1	1	1	1
11146	柳松艺	1	1	general	益都街道社区卫生服务中心		1	34	4	2	4		5000	1	2	2	2	2	2	2	2	2	2	2		2	2	2	2	1	2	2		2	2	2	2	1	2		1	2	#NULL!	#NULL!	#NULL!	#NULL!	#NULL!	#NULL!	#NULL!
11147	柳松艺	1	1	general	益都街道社区卫生服务中心		1	40	4	2	4		7000	1	2	2	2	2	2	2	2	2	2	2		2	2	2	2	1	2	2		2	2	2	2	1	2		1	1	1	1	2	1	1	1	1
11148	柳松艺	1	1	general	益都街道社区卫生服务中心		2	38	5	2	2		4000	3	2	2	2	2	2	2	2	2	2	2		2	2	1	2	2	2	2		2	2	2	1	2	2		1	1	1	2	1	2	1	1	1
11149	柳松艺	1	1	general	益都街道社区卫生服务中心		2	34	5	2	2		5000	2	2	2	2	2	2	2	2	2	2	2		2	2	1	2	2	2	2		2	2	2	1	2	2		1	1	1	2	1	1	1	1	1
11150	柳松艺	1	1	general	益都街道社区卫生服务中心		1	50	2	2	4		5000	2	2	2	2	2	2	2	2	2	2	2		2	2	2	2	1	2	2		2	2	2	2	1	2		1	1	1	1	1	1	1	1	1
11151	柳松艺	1	1	general	益都街道社区卫生服务中心		2	47	3	2	4		5000	2	2	2	2	2	2	2	2	2	2	2		2	2	2	2	1	2	2		2	2	2	2	1	2		1	1	1	1	1	1	1	1	1
11152	柳松艺	1	1	general	益都街道社区卫生服务中心		1	57	2	2	4		5000	2	2	2	2	2	2	2	2	2	2	2		2	2	2	2	1	2	2		2	2	2	2	1	2		1	1	1	1	1	1	1	1	1
11153	柳松艺	1	1	general	益都街道社区卫生服务中心		2	76	1	2	9	无业	1000	4	1	1	1	2	2	2	2	2	2	2		2	2	2	2	1	2	2		2	2	2	2	1	2		1	1	1	1	1	2	2	2	2
11154	柳松艺	1	1	general	益都街道社区卫生服务中心		1	56	3	2	4		5000	2	2	2	2	2	2	2	2	2	2	2		2	2	2	2	1	2	2		2	2	2	2	1	2		1	1	1	1	1	1	1	1	1
11155	柳松艺	1	1	general	益都街道社区卫生服务中心		1	51	3	2	2		5000	2	2	2	2	2	2	2	2	2	2	2		2	2	1	2	2	2	2		2	2	2	1	2	2		1	1	1	1	1	1	2	2	2
11156	柳松艺	1	1	general	益都街道社区卫生服务中心		1	47	2	2	4		3000	2	2	2	2	2	2	2	2	2	2	2		2	2	2	2	1	2	2		2	2	2	2	1	2		1	1	1	1	1	1	1	1	2
11157	柳松艺	1	1	general	益都街道社区卫生服务中心		2	64	2	2	9	无业	1000	2	2	2	2	2	2	2	2	2	2	2		2	2	2	2	1	2	2		2	2	2	2	1	2		1	1	1	1	1	1	1	1	1
11158	柳松艺	1	1	general	益都街道社区卫生服务中心		1	30	5	2	2		5000	1	2	2	2	2	2	2	2	2	2	2		2	2	1	2	2	2	2		2	2	2	1	2	2		1	1	1	1	1	1	1	1	1
11159	柳松艺	1	1	general	益都街道社区卫生服务中心		2	32	4	2	2		5000	2	2	2	2	2	2	2	2	2	2	2		2	2	1	2	2	2	2		2	2	2	1	2	2		1	1	1	1	1	1	1	1	1
11160	柳松艺	1	1	general	益都街道社区卫生服务中心		2	70	1	2	9	无业	1000	2	1	1	2	2	2	2	2	2	2	2		2	2	2	2	1	2	2		2	2	2	2	1	2		1	1	1	1	1	1	1	1	1
11161	柳松艺	1	1	general	益都街道社区卫生服务中心		1	68	1	2	8		3000	4	2	2	2	2	2	2	2	2	2	2		2	2	1	2	2	2	2		2	2	2	1	2	2		1	1	1	1	1	1	1	1	1
11162	柳松艺	1	1	general	益都街道社区卫生服务中心		2	60	2	2	9	无业	2000	2	2	2	2	2	2	2	2	2	2	2		2	2	2	2	1	2	2		2	2	2	2	1	2		1	1	1	1	1	1	1	1	1
11163	柳松艺	1	1	general	益都街道社区卫生服务中心		2	56	2	2	5		3000	2	1	1	1	2	2	2	2	2	2	2		2	2	2	1	2	2	2		2	2	1	2	2	2		1	1	1	1	1	1	1	1	1
11164	柳松艺	1	1	general	益都街道社区卫生服务中心		1	65	3	2	2		5000	2	1	1	1	2	2	2	2	2	2	2		2	2	1	2	2	2	2		2	2	2	1	2	2		1	1	1	1	1	1	1	1	1
11165	柳松艺	1	1	general	益都街道社区卫生服务中心		2	63	2	2	5		3000	2	2	2	2	2	2	2	2	2	2	2		2	2	1	2	2	2	2		2	2	2	1	2	2		1	1	1	1	1	1	1	1	1
11166	柳松艺	1	1	general	益都街道社区卫生服务中心		2	60	1	2	5		1600	2	2	2	2	2	2	2	2	2	2	2		2	2	2	2	1	2	2		2	2	2	2	1	2		1	1	1	1	1	1	1	1	1
11167	柳松艺	1	1	general	益都街道社区卫生服务中心		2	65	1	2	9	0	1000	2	1	1	2	2	2	2	2	2	2	2		2	2	2	2	1	2	2		2	2	2	2	1	2		1	1	1	1	1	1	1	1	1
11168	柳松艺	1	1	general	益都街道社区卫生服务中心		2	65	2	2	8		2800	2	2	2	2	2	2	2	2	2	2	2		2	2	1	2	2	2	2		2	2	2	1	2	2		1	1	1	1	1	1	1	1	1
11169	柳松艺	1	1	general	益都街道社区卫生服务中心		1	56	2	2	6		7000	2	2	2	2	2	2	2	2	2	2	2		2	1	2	2	2	2	2		2	2	2	2	1	2		1	1	1	1	1	1	1	1	1
11170	柳松艺	1	1	general	益都街道社区卫生服务中心		2	60	2	2	5		2000	2	1	1	2	2	2	2	2	2	2	2		2	2	2	1	1	2	2		2	2	2	2	1	2		1	1	1	1	1	1	1	1	1
11171	柳松艺	1	1	general	益都街道社区卫生服务中心		1	29	5	2	3		6500	1	2	2	2	2	2	2	2	2	2	2		2	2	1	2	2	2	2		2	2	2	1	2	2		1	1	1	1	1	1	2	2	2
11172	柳松艺	1	1	general	益都街道社区卫生服务中心		2	34	5	2	2		7200	1	2	2	2	2	2	2	2	2	2	2		2	2	1	2	2	2	2		2	2	2	1	2	2		1	1	1	1	1	1	1	1	1
11173	柳松艺	1	1	general	益都街道社区卫生服务中心		1	34	5	2	2		6000	2	2	2	2	2	2	2	2	2	2	2		2	2	1	2	2	2	2		2	2	2	1	2	2		1	1	1	1	1	1	1	1	1
11174	柳松艺	1	1	general	益都街道社区卫生服务中心		1	30	5	2	2		5000	2	2	2	2	2	2	2	2	2	2	2		2	2	1	2	2	2	2		2	2	2	1	2	2		1	1	1	1	1	1	1	1	1
11175	柳松艺	1	1	general	益都街道社区卫生服务中心		2	60	3	2	4		3000	2	2	2	2	2	2	2	2	2	2	2		2	2	2	2	1	2	2		2	2	2	2	1	2		1	1	1	1	1	1	1	1	1
11176	柳松艺	1	1	general	益都街道社区卫生服务中心		1	38	5	2	2		5600	1	1	2	2	1	2	2	2	2	2	2		2	2	1	2	2	2	2		2	2	2	1	2	2		1	1	1	1	1	1	1	1	1
11177	柳松艺	1	1	general	益都街道社区卫生服务中心		2	34	5	2	2		6500	1	2	2	2	2	2	2	2	2	2	2		2	2	1	2	2	2	2		2	2	2	1	2	2		1	1	1	1	1	1	1	1	1
11178	柳松艺	1	1	general	益都街道社区卫生服务中心		2	34	5	2	2		6800	1	2	2	2	2	2	2	2	2	2	2		2	2	1	2	2	2	2		2	2	2	1	2	2		1	1	1	1	1	1	1	1	1
11179	柳松艺	1	1	general	益都街道社区卫生服务中心		2	38	5	2	2		6500	1	2	2	2	2	2	2	2	2	2	2		2	2	1	2	2	2	2		2	2	2	1	2	2		1	1	1	1	1	1	1	1	1
11180	柳松艺	1	1	general	益都街道社区卫生服务中心		2	30	5	2	2		6000	1	2	2	2	2	2	2	2	2	2	2		2	2	1	2	2	2	2		2	2	2	1	2	2		1	1	1	1	1	1	1	1	1
11181	柳松艺	1	1	general	益都街道社区卫生服务中心		1	28	5	2	2		7000	1	2	2	2	2	2	2	2	2	2	2		2	2	1	2	2	2	2		2	2	2	1	2	2		1	1	1	1	1	1	1	1	1
11182	柳松艺	1	1	general	益都街道社区卫生服务中心		2	34	5	2	2		6000	2	2	2	2	2	2	2	2	2	2	2		2	2	1	2	2	2	2		2	2	2	1	2	2		1	1	1	1	1	1	1	1	1
11183	柳松艺	1	1	general	益都街道社区卫生服务中心		2	42	5	2	2		6800	1	2	2	2	2	2	2	2	2	2	2		2	2	1	2	2	2	2		2	2	2	1	2	2		1	1	1	1	1	1	1	1	1
11184	孟文奇	1	1	general		庙子中心卫生院	1	60	2	2	5		3000	3	2	2	2	2	2	2	2	2	2	2		2	1	2	2	2	2	2		2	1	2	2	2	2		1	1	1	1	1	1	1	1	1
11185	孟文奇	1	1	general		庙子中心卫生院	2	62	2	2	5		1000	1	2	2	2	2	2	2	2	2	2	2		2	1	2	2	2	2	2		2	1	2	2	2	2		1	1	1	1	1	1	1	1	1
11186	孟文奇	1	1	general		庙子中心卫生院	1	38	3	2	5		2000	1	2	2	2	2	2	2	2	2	2	2		2	1	2	2	2	2	2		2	1	2	2	2	2		1	1	1	1	1	1	1	1	1
11187	孟文奇	1	1	general		庙子中心卫生院	2	45	3	2	5		2000	1	2	2	2	2	2	2	2	2	2	2		2	1	2	2	2	2	2		2	1	2	2	2	2		1	1	1	1	1	1	1	1	1
11188	孟文奇	1	1	general		庙子中心卫生院	1	35	2	2	2		3000	1	1	1	2	2	2	2	2	2	2	2		1	2	2	2	2	2	2		2	1	2	2	2	2		1	1	1	1	1	1	1	1	1
11189	孟文奇	1	1	general		庙子中心卫生院	2	36	2	2	5		1000	1	2	2	2	2	2	2	2	2	2	2		2	1	2	2	2	2	2		2	1	2	2	2	2		1	2	#NULL!	#NULL!	#NULL!	#NULL!	#NULL!	#NULL!	#NULL!
11190	孟文奇	1	1	general		庙子中心卫生院	1	72	2	2	5		3000	2	2	2	2	2	2	2	2	2	2	2		2	2	2	1	2	2	2		2	2	2	2	1	2		1	2	#NULL!	#NULL!	#NULL!	#NULL!	#NULL!	#NULL!	#NULL!
11191	孟文奇	1	1	general		庙子中心卫生院	1	57	3	2	5		3000	2	1	2	2	2	1	2	2	2	2	2		2	2	2	2	1	2	2		2	2	2	2	1	2		1	1	1	1	1	1	1	1	1
11192	孟文奇	1	1	general		庙子中心卫生院	1	67	1	4	8		300	1	2	2	2	2	2	2	2	2	2	2		2	2	1	2	2	2	2		1	2	2	2	2	2		1	1	1	1	1	1	1	1	1
11193	孟文奇	1	1	general		庙子中心卫生院	2	55	2	2	6		2000	1	1	1	2	2	2	2	2	2	2	2		2	1	2	2	2	2	2		2	2	1	2	2	2		1	1	1	1	1	1	1	1	1
11194	孟文奇	1	1	general		庙子中心卫生院	1	58	2	2	6		2000	2	1	1	2	2	2	2	2	2	2	2		2	1	2	2	2	2	2		2	1	2	2	2	2		1	1	1	1	1	1	1	1	1
11195	孟文奇	1	1	general		庙子中心卫生院	1	45	2	2	3		7000	1	2	2	2	2	2	2	2	2	2	2		2	2	1	2	2	2	2		2	2	2	1	2	2		1	1	1	1	1	1	1	1	1
11196	孟文奇	1	1	general		庙子中心卫生院	2	30	5	2	1		5500	1	2	2	2	2	2	2	2	2	2	2		2	2	2	1	2	2	2		2	2	2	1	2	2		1	1	1	1	1	1	1	1	1
11197	孟文奇	1	1	general		庙子中心卫生院	2	38	5	2	2		8200	1	2	2	2	2	2	2	2	2	2	2		2	2	1	2	2	2	2		2	2	2	1	2	2		1	1	1	1	1	1	1	1	1
11198	孟文奇	1	1	general		庙子中心卫生院	2	29	5	1	6		3800	1	2	2	2	2	2	2	2	2	2	2		2	2	2	1	2	2	2		2	2	2	1	2	2		1	1	1	1	1	1	1	1	1
11199	孟文奇	1	1	general		庙子中心卫生院	2	32	4	2	5		5200	1	2	2	2	2	2	2	2	2	2	2		2	2	2	1	2	2	2		2	2	2	1	2	2		1	1	1	1	1	1	1	1	1
11200	孟文奇	1	1	general		庙子中心卫生院	1	26	4	2	2		4000	1	2	2	2	2	2	2	2	2	2	2		2	2	1	2	2	2	2		2	2	2	1	2	2		1	1	1	1	1	1	1	1	2
11201	孟文奇	1	1	general		庙子中心卫生院	2	35	4	2	2		4700	3	1	2	2	1	2	2	2	2	2	2		2	2	1	2	2	2	2		2	2	2	1	2	2		1	1	1	1	1	1	1	1	1
11202	孟文奇	1	1	general		庙子中心卫生院	1	40	4	2	3		4900	3	2	2	2	2	2	2	2	2	2	2		2	2	1	2	2	2	2		2	2	2	1	2	2		1	1	1	1	1	1	1	1	1
11203	孟文奇	1	1	general		庙子中心卫生院	2	47	3	2	9		3000	3	2	2	2	2	2	2	2	2	2	2		2	1	2	2	2	2	2		2	1	2	2	2	2		1	3	#NULL!	#NULL!	#NULL!	#NULL!	#NULL!	#NULL!	#NULL!
11204	孟文奇	1	1	general		庙子中心卫生院	1	51	3	2	8		5700	3	1	2	1	1	2	2	2	2	2	2		2	2	1	2	2	1	2		2	2	2	2	2	1		1	1	3	2	1	5	5	5	5
11205	孟文奇	1	1	general		庙子中心卫生院	2	28	5	1	1		4200	2	2	2	2	2	2	2	2	2	2	2		2	2	2	1	2	2	2		2	2	2	2	1	2		3	2	#NULL!	#NULL!	#NULL!	#NULL!	#NULL!	#NULL!	#NULL!
11206	孟文奇	1	1	general		庙子中心卫生院	1	30	5	2	1		4000	1	2	2	2	2	2	2	2	2	2	2		2	2	1	2	2	2	2		2	2	2	1	2	2		5	3	#NULL!	#NULL!	#NULL!	#NULL!	#NULL!	#NULL!	#NULL!
11207	孟文奇	1	1	general		庙子中心卫生院	2	32	5	2	2		3800	2	2	2	2	2	2	2	2	2	2	2		2	2	2	1	2	2	2		2	2	2	2	1	2		2	2	#NULL!	#NULL!	#NULL!	#NULL!	#NULL!	#NULL!	#NULL!
11208	孟文奇	1	1	general		庙子中心卫生院	1	74	1	2	5		0	2	2	2	2	2	2	2	2	2	2	2		2	1	2	2	2	2	2		1	2	2	2	2	2		1	1	1	1	1	1	1	1	1
11209	孟文奇	1	1	general		庙子中心卫生院	2	39	1	2	9	0	0	2	2	2	2	2	2	2	2	2	2	2		2	1	2	2	2	2	2		2	2	2	2	1	2		1	2	#NULL!	#NULL!	#NULL!	#NULL!	#NULL!	#NULL!	#NULL!
11210	孟文奇	1	1	general		庙子中心卫生院	1	28	5	1	1		20000	1	2	2	2	2	2	2	2	2	2	2		2	2	1	2	2	2	2		2	2	2	1	2	2		1	2	#NULL!	#NULL!	#NULL!	#NULL!	#NULL!	#NULL!	#NULL!
11211	孟文奇	1	1	general		庙子中心卫生院	1	72	3	2	8		4000	3	1	1	2	2	2	2	2	2	2	2		2	2	1	2	2	2	2		2	2	2	1	2	2		1	1	1	1	1	1	1	1	1
11212	孟文奇	1	1	general		庙子中心卫生院	1	55	2	4	5		2000	3	1	1	1	2	2	2	2	2	2	2		2	1	2	2	2	2	2		2	1	2	2	2	2		1	1	1	1	1	1	1	1	1
11213	孟文奇	1	1	general		庙子中心卫生院	2	44	2	2	9	0	2000	3	2	2	2	2	2	2	2	2	2	2		2	1	2	2	2	2	2		2	1	2	2	2	2		1	1	1	1	1	1	1	1	1
11214	孟文奇	1	1	general		庙子中心卫生院	2	21	3	1	9	0	0	1	2	2	2	2	2	2	2	2	2	2		2	1	2	2	2	2	2		1	2	2	2	2	2		1	2	#NULL!	#NULL!	#NULL!	#NULL!	#NULL!	#NULL!	#NULL!
11215	孟文奇	1	1	general		庙子中心卫生院	1	26	2	2	5		0	2	2	2	2	2	2	2	2	2	2	2		2	1	2	2	2	2	2		2	2	2	2	1	2		1	2	#NULL!	#NULL!	#NULL!	#NULL!	#NULL!	#NULL!	#NULL!
11216	孟文奇	1	1	general		庙子中心卫生院	2	50	1	2	5		0	1	2	2	2	2	2	2	2	2	2	2		2	2	2	1	2	2	2		2	2	2	2	1	2		1	1	1	1	1	1	1	1	1
11217	孟文奇	1	1	general		庙子中心卫生院	1	65	2	2	5		2000	2	2	2	2	2	2	2	2	2	2	2		2	1	2	2	2	2	2		2	1	2	2	2	2		1	1	1	1	2	2	1	1	2
11218	孟文奇	1	1	general		庙子中心卫生院	2	65	1	2	5		1000	2	2	2	2	2	2	2	2	2	2	2		2	1	2	2	2	2	2		2	1	2	2	2	2		1	1	1	1	1	1	1	1	1
11219	孟文奇	1	1	general		庙子中心卫生院	1	30	3	2	5		250	2	2	2	2	2	2	2	2	2	2	2		2	1	2	2	2	2	2		2	1	2	2	2	2		1	1	2	1	1	1	1	1	1
11220	孟文奇	1	1	general		庙子中心卫生院	1	50	3	2	5		3000	2	2	2	2	2	2	2	2	2	2	2		2	1	2	2	2	2	2		2	1	2	2	2	2		1	1	1	1	1	1	1	1	1
11221	孟文奇	1	1	general		庙子中心卫生院	2	40	2	2	5		2000	2	2	2	2	2	2	2	2	2	2	2		2	1	2	2	2	2	2		2	1	2	2	2	2		1	1	2	1	1	1	1	1	1
11222	孟文奇	1	1	general		庙子中心卫生院	1	40	5	2	2		3600	1	2	2	2	2	2	2	2	2	2	2		2	2	1	2	2	2	2		2	2	2	1	2	2		1	1	2	1	1	1	1	1	1
11223	孟文奇	1	1	general		庙子中心卫生院	2	40	2	2	5		1500	2	2	2	2	2	2	2	2	2	2	2		2	1	2	2	2	2	2		2	1	2	2	2	2		1	1	2	1	1	1	1	1	1
11224	孟文奇	1	1	general		庙子中心卫生院	2	35	2	2	5		2500	2	2	2	2	2	2	2	2	2	2	2		2	1	2	2	2	2	2		2	1	2	2	2	2		1	1	2	1	1	1	1	1	1
11225	孟文奇	1	1	general		庙子中心卫生院	2	60	3	2	8		1800	2	2	2	2	2	2	2	2	2	2	2		2	2	1	2	2	2	2		2	2	2	1	2	2		1	1	1	1	1	1	1	1	1
11226	孟文奇	1	1	general		庙子中心卫生院	1	40	3	2	2		4000	1	2	2	2	2	2	2	2	2	2	2		2	1	2	2	2	2	2		2	2	2	2	1	2		1	1	1	1	1	1	1	1	1
11227	孟文奇	1	1	general		庙子中心卫生院	1	50	2	2	4		2000	2	2	2	2	2	2	2	2	2	2	2		2	1	2	2	2	2	2		2	1	2	2	2	2		1	1	2	2	1	1	1	1	1
11228	孟文奇	1	1	general		庙子中心卫生院	1	22	4	2	5		2000	1	2	2	2	2	2	2	2	2	2	2		2	1	2	2	2	2	2		2	1	2	2	2	2		1	2	#NULL!	#NULL!	#NULL!	#NULL!	#NULL!	#NULL!	#NULL!
11229	孟文奇	1	1	general		庙子中心卫生院	2	21	4	2	7		0	1	2	2	2	2	2	2	2	2	2	2		2	1	2	2	2	2	2		1	2	2	2	2	2		1	3	#NULL!	#NULL!	#NULL!	#NULL!	#NULL!	#NULL!	#NULL!
11230	孟文奇	1	1	general		庙子中心卫生院	2	25	5	2	5		2000	1	2	2	2	2	2	2	2	2	2	2		2	1	2	2	2	2	2		2	1	2	2	2	2		1	2	#NULL!	#NULL!	#NULL!	#NULL!	#NULL!	#NULL!	#NULL!
11231	孟文奇	1	1	general		庙子中心卫生院	2	48	2	2	5		2000	1	2	2	2	2	2	2	2	2	2	2		2	1	2	2	2	2	2		2	1	2	2	2	2		1	2	#NULL!	#NULL!	#NULL!	#NULL!	#NULL!	#NULL!	#NULL!
11232	孟文奇	1	1	general		庙子中心卫生院	2	50	2	2	2		3000	1	1	2	2	2	2	2	2	2	2	2		2	1	2	2	2	2	2		2	2	2	1	2	2		1	2	#NULL!	#NULL!	#NULL!	#NULL!	#NULL!	#NULL!	#NULL!
11233	孟文奇	1	1	general		庙子中心卫生院	2	56	1	2	5		100	2	2	2	2	2	2	2	2	2	2	2		2	1	2	2	2	2	2		1	2	2	2	2	2		1	2	#NULL!	#NULL!	#NULL!	#NULL!	#NULL!	#NULL!	#NULL!
11234	孟文奇	1	1	general		庙子中心卫生院	2	55	2	2	5		100	2	2	2	2	2	2	2	2	2	2	2		2	1	2	2	2	2	2		1	2	2	2	2	2		2	2	#NULL!	#NULL!	#NULL!	#NULL!	#NULL!	#NULL!	#NULL!
11235	孟文奇	1	1	general		庙子中心卫生院	1	53	3	2	6		4000	2	2	2	2	2	2	2	2	2	2	2		2	1	2	2	2	2	2		2	1	2	2	2	2		2	1	2	2	2	2	2	2	2
11236	孟文奇	1	1	general		庙子中心卫生院	2	22	5	1	7		0	1	2	2	2	2	2	2	2	2	2	2		2	1	2	2	2	2	2		1	2	2	2	2	2		2	2	#NULL!	#NULL!	#NULL!	#NULL!	#NULL!	#NULL!	#NULL!
11237	孟文奇	1	1	general		庙子中心卫生院	2	47	2	2	5		2000	2	2	2	2	2	2	2	2	2	2	2		2	1	2	2	2	2	2		2	2	2	2	1	2		1	1	1	1	1	1	1	1	1
11238	孟文奇	1	1	general		庙子中心卫生院	2	29	2	2	5		3000	2	2	2	2	2	2	2	2	2	2	2		2	1	2	2	2	2	2		2	1	2	2	2	2		1	2	#NULL!	#NULL!	#NULL!	#NULL!	#NULL!	#NULL!	#NULL!
11239	孟文奇	1	1	general		庙子中心卫生院	1	27	2	2	1		4000	1	2	2	2	2	2	2	2	2	2	2		2	1	2	2	2	2	2		2	1	2	2	2	2		1	1	1	1	1	1	1	1	1
11240	孟文奇	1	1	general		庙子中心卫生院	2	53	2	1	5		2000	1	2	2	2	2	2	2	2	2	2	2		2	1	2	2	2	2	2		2	1	2	2	2	2		1	1	1	1	1	1	1	1	1
11241	孟文奇	1	1	general		庙子中心卫生院	1	32	3	2	1		3000	1	2	2	2	2	2	2	2	2	2	2		2	1	2	2	2	2	2		2	1	2	2	2	2		1	2	#NULL!	#NULL!	#NULL!	#NULL!	#NULL!	#NULL!	#NULL!
11242	孟文奇	1	1	general		庙子中心卫生院	1	54	1	2	5		200	1	2	2	2	2	2	2	2	2	2	2		2	1	2	2	2	2	2		2	1	2	2	2	2		1	2	#NULL!	#NULL!	#NULL!	#NULL!	#NULL!	#NULL!	#NULL!
11243	孟文奇	1	1	general		庙子中心卫生院	1	58	2	2	5		3000	2	2	2	2	2	2	2	2	2	2	2		2	1	2	2	2	2	2		2	1	2	2	2	2		1	2	#NULL!	#NULL!	#NULL!	#NULL!	#NULL!	#NULL!	#NULL!
11244	孟文奇	1	1	general		庙子中心卫生院	2	53	2	2	5		2000	3	2	2	2	2	2	2	2	2	2	2		2	1	2	2	2	2	2		2	1	2	2	2	2		1	2	#NULL!	#NULL!	#NULL!	#NULL!	#NULL!	#NULL!	#NULL!
11245	孟文奇	1	1	general		庙子中心卫生院	1	28	3	2	5		3000	1	2	2	2	2	2	2	2	2	2	2		2	1	2	2	2	2	2		2	1	2	2	2	2		1	1	1	1	1	1	1	1	1
11246	孟文奇	1	1	general		庙子中心卫生院	1	65	3	2	5		1000	1	2	2	2	2	2	2	2	2	2	2		2	1	2	2	2	2	2		2	1	2	2	2	2		1	1	1	1	1	1	1	1	1
11247	孟文奇	1	1	general		庙子中心卫生院	1	27	3	2	5		4000	2	2	2	2	2	2	2	2	2	2	2		2	2	1	2	2	2	2		2	2	1	2	2	2		1	1	1	2	1	1	2	1	2
11248	孟文奇	1	1	general		庙子中心卫生院	2	60	3	4	5		2500	3	1	1	1	2	2	2	2	2	2	2		2	1	2	2	2	2	2		2	1	2	2	2	2		1	1	1	1	2	2	1	2	2
11249	孟文奇	1	1	general		庙子中心卫生院	1	55	2	2	5		2500	2	2	2	2	2	2	2	2	2	2	2		2	1	2	2	2	2	2		2	1	2	2	2	2		1	1	1	1	2	2	2	1	2
11250	孟文奇	1	1	general		庙子中心卫生院	2	44	2	2	2		3000	3	1	1	2	2	2	2	2	2	2	2		2	1	2	2	2	2	2		2	2	2	2	1	2		1	1	2	5	5	5	2	3	4
11251	孟文奇	1	1	general		庙子中心卫生院	2	36	5	2	2		6000	2	2	2	2	2	2	2	2	2	2	2		2	2	1	2	2	2	2		2	2	2	1	2	2		2	1	2	2	3	2	2	2	3
11252	孟文奇	1	1	general		庙子中心卫生院	2	53	2	4	5		3000	2	2	2	2	2	2	2	2	2	2	2		2	1	2	2	2	2	2		2	2	2	2	1	2		1	2	#NULL!	#NULL!	#NULL!	#NULL!	#NULL!	#NULL!	#NULL!
11253	孟文奇	1	1	general		庙子中心卫生院	1	70	2	2	1		1800	3	1	2	2	2	2	2	1	2	2	2		2	1	2	2	2	2	2		2	2	2	2	1	2		2	1	2	1	2	2	2	3	2
11254	孟文奇	1	1	general		庙子中心卫生院	2	49	2	2	5		2000	4	1	2	2	2	2	2	1	2	2	2		2	1	2	2	2	2	2		2	2	2	2	1	2		2	1	2	1	2	2	2	3	2
11255	孟文奇	1	1	general		庙子中心卫生院	1	35	3	3	4		3000	2	2	2	2	2	2	2	2	2	2	2		2	1	2	2	2	2	2		2	2	2	2	1	2		2	1	2	2	3	2	2	2	3
11256	孟文奇	1	1	general		庙子中心卫生院	1	52	2	2	6		5000	3	1	1	2	2	2	2	2	2	2	2		2	1	2	2	2	2	2		2	2	2	2	1	2		1	1	2	1	3	2	2	3	2
11257	孟文奇	1	1	general		庙子中心卫生院	1	56	3	2	5		2600	3	2	2	2	2	2	2	2	2	2	2		2	1	2	2	2	2	2		2	2	2	2	1	2		1	1	2	2	4	3	2	2	3
11258	孟文奇	1	1	general		庙子中心卫生院	1	50	4	2	5		5000	1	2	2	2	2	2	2	2	2	2	2		2	1	2	2	2	2	2		2	1	2	2	2	2		1	1	2	2	2	1	1	1	2
11259	孟文奇	1	1	general		庙子中心卫生院	2	40	3	2	5		2000	3	2	2	2	2	2	2	2	2	2	2		2	1	2	2	2	2	2		2	1	2	2	2	2		1	1	2	2	2	1	1	1	2
11260	孟文奇	1	1	general		庙子中心卫生院	1	50	2	2	6		2200	2	2	2	2	2	2	2	2	2	2	2		2	1	2	2	2	2	2		2	1	2	2	2	2		1	1	1	1	1	1	1	1	1
11261	孟文奇	1	1	general		庙子中心卫生院	1	39	2	2	3		1900	1	2	2	2	2	2	2	2	2	2	2		2	1	2	2	2	2	2		2	2	2	2	1	2		1	1	1	1	1	1	1	1	1
11262	孟文奇	1	1	general		庙子中心卫生院	1	43	2	2	5		3900	1	2	2	2	2	2	2	2	2	2	2		2	1	2	2	2	2	2		2	1	2	2	2	2		1	2	#NULL!	#NULL!	#NULL!	#NULL!	#NULL!	#NULL!	#NULL!
11263	孟文奇	1	1	general		庙子中心卫生院	1	36	4	2	1		4000	1	2	2	2	2	2	2	2	2	2	2		2	1	2	2	2	2	2		2	1	2	2	2	2		1	1	1	1	1	1	1	1	1
11264	孟文奇	1	1	general		庙子中心卫生院	2	45	2	2	5		2500	1	2	2	2	2	2	2	2	2	2	2		2	1	2	2	2	2	2		2	2	2	1	2	2		1	2	#NULL!	#NULL!	#NULL!	#NULL!	#NULL!	#NULL!	#NULL!
11265	孟文奇	1	1	general		庙子中心卫生院	1	41	2	2	2		3500	1	1	1	2	2	2	2	2	2	2	2		2	1	2	2	2	2	2		2	1	2	2	2	2		1	2	#NULL!	#NULL!	#NULL!	#NULL!	#NULL!	#NULL!	#NULL!
11266	孟文奇	1	1	general		庙子中心卫生院	1	38	1	2	2		6000	1	2	2	2	2	2	2	2	2	2	2		2	1	2	2	2	2	2		2	1	2	2	2	2		1	2	#NULL!	#NULL!	#NULL!	#NULL!	#NULL!	#NULL!	#NULL!
11267	孟文奇	1	1	general		庙子中心卫生院	2	44	2	2	5		2100	1	2	2	2	2	2	2	2	2	2	2		2	2	2	2	1	2	2		2	2	2	2	1	2		1	2	#NULL!	#NULL!	#NULL!	#NULL!	#NULL!	#NULL!	#NULL!
11268	孟文奇	1	1	general		庙子中心卫生院	1	52	2	2	5		24000	3	1	2	2	2	2	2	2	1	2	2		2	1	2	2	2	2	2		2	2	2	2	1	2		1	1	1	1	1	1	1	1	1
11269	孟文奇	1	1	general		庙子中心卫生院	2	51	2	2	2		600	4	1	1	2	2	2	2	2	2	2	2		2	1	2	2	2	2	2		2	1	2	2	2	2		1	1	2	1	1	1	1	2	2
11270	孟文奇	1	1	general		庙子中心卫生院	2	20	4	1	7		0	2	2	2	2	2	2	2	2	2	2	2		2	1	2	2	2	2	2		2	1	2	2	2	2		1	1	1	2	1	1	2	2	3
11271	孟文奇	1	1	general		庙子中心卫生院	2	38	2	2	5		2000	2	2	2	2	2	2	2	2	2	2	2		2	1	2	2	2	2	2		2	1	2	2	2	2		1	1	1	2	1	2	1	1	1
11272	孟文奇	1	1	general		庙子中心卫生院	2	39	2	2	9	0	500	3	2	2	2	2	2	2	2	2	2	2		2	1	2	2	2	2	2		2	2	2	2	1	2		1	2	#NULL!	#NULL!	#NULL!	#NULL!	#NULL!	#NULL!	#NULL!
11273	孟文奇	1	1	general		庙子中心卫生院	1	55	3	2	4		3000	3	2	2	2	2	2	2	2	2	2	2		2	1	2	2	2	2	2		2	2	2	2	1	2		1	2	#NULL!	#NULL!	#NULL!	#NULL!	#NULL!	#NULL!	#NULL!
11274	孟文奇	1	1	general		庙子中心卫生院	1	60	1	2	8		3000	3	1	1	2	2	2	2	2	2	2	2		2	2	1	2	2	2	2		2	2	2	1	2	2		1	1	1	1	1	1	1	1	1
11275	孟文奇	1	1	general		庙子中心卫生院	1	53	1	2	5		1000	1	2	2	2	2	2	2	2	2	2	2		2	1	2	2	2	2	2		2	1	2	2	2	2		1	1	1	1	1	1	1	1	1
11276	孟文奇	1	1	general		庙子中心卫生院	1	53	1	2	5		4000	3	1	2	1	2	2	2	2	2	2	2		2	1	2	2	2	2	2		2	1	2	2	2	2		1	1	1	1	1	1	1	1	1
11277	柳松艺	1	1	general		王府卫生院	1	55	2	2	5		2000	2	1	1	2	2	2	2	2	2	2	2		2	1	2	2	2	2	2		2	1	2	2	2	2		1	2	#NULL!	#NULL!	#NULL!	#NULL!	#NULL!	#NULL!	#NULL!
11278	柳松艺	1	1	general		王府卫生院	2	49	2	2	5		0	2	1	1	2	2	2	2	2	2	2	2		2	1	2	2	2	2	2		2	1	2	2	2	2		1	2	#NULL!	#NULL!	#NULL!	#NULL!	#NULL!	#NULL!	#NULL!
11279	柳松艺	1	1	general		王府卫生院	1	71	1	4	5		500	3	1	1	1	2	2	2	2	2	2	2		2	1	2	2	2	2	2		2	1	2	2	2	2		3	2	#NULL!	#NULL!	#NULL!	#NULL!	#NULL!	#NULL!	#NULL!
11280	柳松艺	1	1	general		王府卫生院	1	47	2	1	4		3800	2	2	2	2	2	2	2	2	2	2	2		2	1	2	2	2	2	2		2	1	2	2	2	2		3	1	2	5	5	5	5	1	2
11281	柳松艺	1	1	general		王府卫生院	1	67	1	2	9	0	800	3	2	2	2	2	2	2	2	2	2	2		2	2	2	2	2	2	1		2	2	1	2	2	2		3	1	2	5	5	5	5	1	2
11282	柳松艺	1	1	general		王府卫生院	2	59	2	2	5		500	2	1	2	1	2	2	2	2	2	2	2		2	1	2	2	2	2	2		2	1	2	2	2	2		1	2	#NULL!	#NULL!	#NULL!	#NULL!	#NULL!	#NULL!	#NULL!
11283	柳松艺	1	1	general		王府卫生院	2	60	2	2	5		3000	2	2	2	2	2	2	2	2	2	2	2		2	1	2	2	2	2	2		2	1	2	2	2	2		1	2	#NULL!	#NULL!	#NULL!	#NULL!	#NULL!	#NULL!	#NULL!
11284	柳松艺	1	1	general		王府卫生院	1	53	2	2	5		1500	2	1	1	2	2	2	2	2	2	2	2		2	1	2	2	2	2	2		2	1	2	2	2	2		1	2	#NULL!	#NULL!	#NULL!	#NULL!	#NULL!	#NULL!	#NULL!
11285	柳松艺	1	1	general		王府卫生院	2	51	2	2	5		1000	2	1	2	1	2	2	2	2	2	2	2		2	1	2	2	2	2	2		2	1	2	2	2	2		1	2	#NULL!	#NULL!	#NULL!	#NULL!	#NULL!	#NULL!	#NULL!
11286	柳松艺	1	1	general		王府卫生院	1	62	2	2	5		500	2	1	1	2	2	2	2	2	2	2	2		2	1	2	2	2	2	2		2	1	2	2	2	2		1	2	#NULL!	#NULL!	#NULL!	#NULL!	#NULL!	#NULL!	#NULL!
11287	柳松艺	1	1	general		王府卫生院	1	68	2	2	5		1000	2	1	2	2	1	2	2	2	2	2	2		2	1	2	2	2	2	2		2	1	2	2	2	2		1	2	#NULL!	#NULL!	#NULL!	#NULL!	#NULL!	#NULL!	#NULL!
11288	柳松艺	1	1	general		王府卫生院	2	43	3	3	9	0	1000	3	2	2	2	2	2	2	2	2	2	2		2	2	2	2	2	2	1		2	2	1	2	2	2		3	1	2	5	5	5	5	1	2
11289	柳松艺	1	1	general		王府卫生院	1	62	2	2	5		500	2	1	1	1	2	2	2	2	2	2	2		2	1	2	2	2	2	2		2	1	2	2	2	2		1	2	#NULL!	#NULL!	#NULL!	#NULL!	#NULL!	#NULL!	#NULL!
11290	柳松艺	1	1	general		王府卫生院	1	58	2	2	5		5000	2	1	2	1	2	2	2	2	2	2	2		2	2	2	2	1	2	2		2	2	2	2	1	2		1	1	1	1	1	1	1	1	1
11291	柳松艺	1	1	general		王府卫生院	1	52	2	2	5		1000	2	1	1	2	2	2	2	2	2	2	2		2	1	2	2	2	2	2		2	1	2	2	2	2		1	2	#NULL!	#NULL!	#NULL!	#NULL!	#NULL!	#NULL!	#NULL!
11292	柳松艺	1	1	general		王府卫生院	2	60	1	2	5		3000	1	2	2	2	2	2	2	2	2	2	2		2	2	2	2	1	2	2		2	2	2	2	1	2		1	2	#NULL!	#NULL!	#NULL!	#NULL!	#NULL!	#NULL!	#NULL!
11293	柳松艺	1	1	general		王府卫生院	1	52	1	2	1		1300	2	2	2	2	2	2	2	2	2	2	2		2	1	2	2	2	2	2		1	2	2	2	2	2		1	2	#NULL!	#NULL!	#NULL!	#NULL!	#NULL!	#NULL!	#NULL!
11294	柳松艺	1	1	general		王府卫生院	2	36	3	2	5		1800	2	2	2	2	2	2	2	2	2	2	2		2	1	2	2	2	2	2		2	1	2	2	2	2		1	1	2	3	1	1	2	2	2
11295	柳松艺	1	1	general		王府卫生院	1	72	1	2	5		1500	2	1	1	2	2	2	2	2	2	2	2		2	1	2	2	2	2	2		1	2	2	2	2	2		1	2	#NULL!	#NULL!	#NULL!	#NULL!	#NULL!	#NULL!	#NULL!
11296	柳松艺	1	1	general		王府卫生院	2	38	1	2	5		4800	2	2	2	2	2	2	2	2	2	2	2		2	1	2	2	2	2	2		2	1	2	2	2	2		5	1	2	2	1	3	1	2	2
11297	柳松艺	1	1	general		王府卫生院	2	56	1	2	5		1200	3	2	2	2	2	2	2	2	2	2	2		2	1	2	2	2	2	2		2	1	2	2	2	2		2	1	3	3	3	1	2	1	1
11298	柳松艺	1	1	general		王府卫生院	2	42	2	2	5		3000	2	2	2	2	2	2	2	2	2	2	2		2	1	2	2	2	2	2		2	1	2	2	2	2		3	1	1	2	2	1	2	2	2
11299	柳松艺	1	1	general		王府卫生院	1	44	3	2	2		3000	1	2	2	2	2	2	2	2	2	2	2		2	1	2	2	2	2	2		2	1	2	2	2	2		1	2	#NULL!	#NULL!	#NULL!	#NULL!	#NULL!	#NULL!	#NULL!
11300	柳松艺	1	1	general		王府卫生院	2	45	3	2	2		3000	1	2	2	2	2	2	2	2	2	2	2		2	1	2	2	2	2	2		2	1	2	2	2	2		1	2	#NULL!	#NULL!	#NULL!	#NULL!	#NULL!	#NULL!	#NULL!
11301	柳松艺	1	1	general		王府卫生院	2	48	2	2	5		2000	3	2	2	2	2	2	2	2	2	2	2		2	1	2	2	2	2	2		2	1	2	2	2	2		1	1	1	1	1	1	1	1	1
11302	柳松艺	1	1	general		王府卫生院	1	45	2	2	9	0	3000	1	2	2	2	2	2	2	2	2	2	2		2	1	2	2	2	2	2		2	1	2	2	2	2		1	1	1	1	1	1	1	1	1
11303	柳松艺	1	1	general		王府卫生院	1	66	1	2	8		1500	2	1	2	2	2	2	2	1	2	2	2		2	2	1	2	2	2	2		2	2	2	1	2	2		1	1	1	2	1	1	1	1	1
11304	柳松艺	1	1	general		王府卫生院	1	59	2	2	5		3000	2	2	2	2	2	2	2	2	2	2	2		2	1	2	2	2	2	2		2	1	2	2	2	2		1	2	#NULL!	#NULL!	#NULL!	#NULL!	#NULL!	#NULL!	#NULL!
11305	柳松艺	1	1	general		王府卫生院	2	48	3	2	2		2000	2	2	2	2	2	2	2	2	2	2	2		2	1	2	2	2	2	2		2	1	2	2	2	2		1	1	2	1	1	1	2	1	1
11306	柳松艺	1	1	general		王府卫生院	1	58	2	2	9	0	0	2	2	2	2	2	2	2	2	2	2	2		2	1	2	2	2	2	2		2	1	2	2	2	2		1	1	1	1	1	1	2	1	1
11307	柳松艺	1	1	general		王府卫生院	1	31	2	2	2		5000	1	2	2	2	2	2	2	2	2	2	2		2	1	2	2	2	2	2		2	1	2	2	2	2		1	1	2	2	1	2	1	1	1
11308	柳松艺	1	1	general		王府卫生院	1	58	3	2	2		2000	2	2	2	2	2	2	2	2	2	2	2		2	1	2	2	2	2	2		2	1	2	2	2	2		1	2	#NULL!	#NULL!	#NULL!	#NULL!	#NULL!	#NULL!	#NULL!
11309	柳松艺	1	1	general		王府卫生院	1	42	3	2	9	0	3500	1	2	2	2	2	2	2	2	2	2	2		2	1	2	2	2	2	2		2	1	2	2	2	2		1	2	#NULL!	#NULL!	#NULL!	#NULL!	#NULL!	#NULL!	#NULL!
11310	柳松艺	1	1	general		王府卫生院	2	50	2	2	9	0	2000	1	2	2	2	2	2	2	2	2	2	2		2	1	2	2	2	2	2		2	1	2	2	2	2		1	2	#NULL!	#NULL!	#NULL!	#NULL!	#NULL!	#NULL!	#NULL!
11311	柳松艺	1	1	general		王府卫生院	1	34	3	2	2		4000	1	2	2	2	2	2	2	2	2	2	2		2	1	2	2	2	2	2		2	1	2	2	2	2		1	2	#NULL!	#NULL!	#NULL!	#NULL!	#NULL!	#NULL!	#NULL!
11312	柳松艺	1	1	general		王府卫生院	2	54	1	2	9	0	2000	1	2	2	2	2	2	2	2	2	2	2		2	1	2	2	2	2	2		2	1	2	2	2	2		1	2	#NULL!	#NULL!	#NULL!	#NULL!	#NULL!	#NULL!	#NULL!
11313	柳松艺	1	1	general		王府卫生院	2	47	1	2	9	0	2300	1	2	2	2	2	2	2	2	2	2	2		2	1	2	2	2	2	2		2	1	2	2	2	2		1	2	#NULL!	#NULL!	#NULL!	#NULL!	#NULL!	#NULL!	#NULL!
11314	柳松艺	1	1	general		王府卫生院	2	65	1	2	9	0	500	2	2	2	2	2	2	2	2	2	2	2		2	1	2	2	2	2	2		2	1	2	2	2	2		1	2	#NULL!	#NULL!	#NULL!	#NULL!	#NULL!	#NULL!	#NULL!
11315	柳松艺	1	1	general		王府卫生院	1	60	1	2	9	0	500	2	1	2	1	2	2	2	2	2	2	2		2	1	2	2	2	2	2		2	1	2	2	2	2		2	2	#NULL!	#NULL!	#NULL!	#NULL!	#NULL!	#NULL!	#NULL!
11316	柳松艺	1	1	general		王府卫生院	1	45	2	2	9	0	3000	1	2	2	2	2	2	2	2	2	2	2		2	1	2	2	2	2	2		2	1	2	2	2	2		2	2	#NULL!	#NULL!	#NULL!	#NULL!	#NULL!	#NULL!	#NULL!
11317	柳松艺	1	1	general		王府卫生院	1	53	1	2	9	0	1500	2	1	1	2	2	2	2	2	2	2	2		2	1	2	2	2	2	2		2	1	2	2	2	2		1	2	#NULL!	#NULL!	#NULL!	#NULL!	#NULL!	#NULL!	#NULL!
11318	柳松艺	1	1	general		王府卫生院	2	41	3	2	2		1000	1	2	2	2	2	2	2	2	2	2	2		2	1	2	2	2	2	2		2	2	1	2	2	2		1	2	#NULL!	#NULL!	#NULL!	#NULL!	#NULL!	#NULL!	#NULL!
11319	柳松艺	1	1	general		王府卫生院	1	45	2	2	5		5000	2	2	2	2	2	2	2	2	2	2	2		2	1	2	2	2	2	2		2	1	2	2	2	2		1	2	#NULL!	#NULL!	#NULL!	#NULL!	#NULL!	#NULL!	#NULL!
11320	柳松艺	1	1	general		王府卫生院	1	63	2	2	5		3000	2	2	2	2	2	2	2	2	2	2	2		2	1	2	2	2	2	2		2	1	2	2	2	2		1	2	#NULL!	#NULL!	#NULL!	#NULL!	#NULL!	#NULL!	#NULL!
11321	柳松艺	1	1	general		王府卫生院	2	43	2	2	5		1500	2	2	2	2	2	2	2	2	2	2	2		2	1	2	2	2	2	2		2	1	2	2	2	2		1	2	#NULL!	#NULL!	#NULL!	#NULL!	#NULL!	#NULL!	#NULL!
11322	柳松艺	1	1	general		王府卫生院	1	78	1	2	5		0	3	2	2	2	2	2	2	2	2	2	2		2	1	2	2	2	2	2		2	1	2	2	2	2		1	2	#NULL!	#NULL!	#NULL!	#NULL!	#NULL!	#NULL!	#NULL!
11323	柳松艺	1	1	general		王府卫生院	2	25	3	2	5		5000	1	2	2	2	2	2	2	2	2	2	2		2	1	2	2	2	2	2		2	1	2	2	2	2		1	2	#NULL!	#NULL!	#NULL!	#NULL!	#NULL!	#NULL!	#NULL!
11324	柳松艺	1	1	general		王府卫生院	2	49	2	1	5		3000	1	1	1	2	2	2	2	2	2	2	2		2	2	2	2	1	2	2		2	2	2	2	1	2		2	1	1	2	1	1	1	1	1
11325	柳松艺	1	1	general		王府卫生院	1	38	3	2	5		5000	1	2	2	2	2	2	2	2	2	2	2		2	1	2	2	2	2	2		2	2	2	2	1	2		2	1	1	2	2	2	2	2	2
11326	柳松艺	1	1	general		王府卫生院	2	42	1	2	5		3000	2	2	2	2	2	2	2	2	2	2	2		1	2	2	2	2	2	2		2	2	2	2	1	2		1	1	1	1	1	2	2	2	2
11327	柳松艺	1	1	general		王府卫生院	2	44	1	2	5		3000	1	2	2	2	2	2	2	2	2	2	2		2	2	2	2	1	2	2		2	2	2	2	1	2		1	2	#NULL!	#NULL!	#NULL!	#NULL!	#NULL!	#NULL!	#NULL!
11328	柳松艺	1	1	general		王府卫生院	2	28	4	2	4		4500	1	2	2	2	2	2	2	2	2	2	2		2	2	2	2	1	2	2		2	2	2	2	1	2		1	2	#NULL!	#NULL!	#NULL!	#NULL!	#NULL!	#NULL!	#NULL!
11329	柳松艺	1	1	general		王府卫生院	2	66	2	2	5		7000	2	2	2	2	2	2	2	2	2	2	2		2	1	2	2	2	2	2		2	1	2	2	2	2		1	2	#NULL!	#NULL!	#NULL!	#NULL!	#NULL!	#NULL!	#NULL!
11330	柳松艺	1	1	general		王府卫生院	2	82	1	4	5		400	3	1	1	2	2	2	2	2	2	2	2		2	1	2	2	2	2	2		2	1	2	2	2	2		1	2	#NULL!	#NULL!	#NULL!	#NULL!	#NULL!	#NULL!	#NULL!
11331	柳松艺	1	1	general		王府卫生院	1	46	2	2	5		4000	2	2	2	2	2	2	2	2	2	2	2		2	2	2	1	2	2	2		2	2	2	2	1	2		1	2	#NULL!	#NULL!	#NULL!	#NULL!	#NULL!	#NULL!	#NULL!
11332	柳松艺	1	1	general		王府卫生院	2	81	1	4	5		150	3	1	1	2	2	2	2	1	2	2	2		2	2	1	2	2	2	2		2	2	2	2	1	2		1	1	1	1	1	1	1	1	1
11333	柳松艺	1	1	general		王府卫生院	1	59	2	2	5		6000	1	2	2	2	2	2	2	2	2	2	2		2	1	2	2	2	2	2		2	1	2	2	2	2		1	2	#NULL!	#NULL!	#NULL!	#NULL!	#NULL!	#NULL!	#NULL!
11334	柳松艺	1	1	general		王府卫生院	1	56	3	2	5		5000	2	2	2	2	2	2	2	2	2	2	2		2	1	2	2	2	2	2		2	1	2	2	2	2		1	2	#NULL!	#NULL!	#NULL!	#NULL!	#NULL!	#NULL!	#NULL!
11335	柳松艺	1	1	general		王府卫生院	1	63	1	2	5		3000	1	2	2	2	2	2	2	2	2	2	2		2	1	2	2	2	2	2		2	1	2	2	2	2		1	2	#NULL!	#NULL!	#NULL!	#NULL!	#NULL!	#NULL!	#NULL!
11336	柳松艺	1	1	general		王府卫生院	1	41	2	2	5		4000	2	2	2	2	2	2	2	2	2	2	2		2	1	2	2	2	2	2		2	1	2	2	2	2		1	2	#NULL!	#NULL!	#NULL!	#NULL!	#NULL!	#NULL!	#NULL!
11337	柳松艺	1	1	general		王府卫生院	1	41	3	2	5		200	3	1	1	2	2	2	2	2	2	2	2		2	1	2	2	2	2	2		2	1	2	2	2	2		1	2	#NULL!	#NULL!	#NULL!	#NULL!	#NULL!	#NULL!	#NULL!
11338	柳松艺	1	1	general		王府卫生院	2	41	3	2	5		200	3	2	2	2	2	2	2	2	2	2	2		2	1	2	2	2	2	2		2	1	2	2	2	2		1	2	#NULL!	#NULL!	#NULL!	#NULL!	#NULL!	#NULL!	#NULL!
11339	柳松艺	1	1	general		王府卫生院	1	31	3	2	5		200	3	2	2	2	2	2	2	2	2	2	2		2	1	2	2	2	2	2		2	1	2	2	2	2		1	2	#NULL!	#NULL!	#NULL!	#NULL!	#NULL!	#NULL!	#NULL!
11340	柳松艺	1	1	general		王府卫生院	1	50	3	2	5		200	3	2	2	2	2	2	2	2	2	2	2		2	1	2	2	2	2	2		2	1	2	2	2	2		1	2	#NULL!	#NULL!	#NULL!	#NULL!	#NULL!	#NULL!	#NULL!
11341	柳松艺	1	1	general		王府卫生院	2	60	3	2	5		1000	3	2	2	2	2	2	2	2	2	2	2		2	1	2	2	2	2	2		2	1	2	2	2	2		1	2	#NULL!	#NULL!	#NULL!	#NULL!	#NULL!	#NULL!	#NULL!
11342	柳松艺	1	1	general		王府卫生院	1	41	3	2	5		2000	3	1	2	1	2	2	2	2	2	2	2		2	1	2	2	2	2	2		2	1	2	2	2	2		1	2	#NULL!	#NULL!	#NULL!	#NULL!	#NULL!	#NULL!	#NULL!
11343	柳松艺	1	1	general		王府卫生院	1	70	3	2	5		200	3	2	2	2	2	2	2	2	2	2	2		2	1	2	2	2	2	2		2	1	2	2	2	2		1	2	#NULL!	#NULL!	#NULL!	#NULL!	#NULL!	#NULL!	#NULL!
11344	柳松艺	1	1	general		王府卫生院	1	50	2	2	5		3000	2	2	2	2	2	2	2	2	2	2	2		2	1	2	2	2	2	2		2	1	2	2	2	2		1	2	#NULL!	#NULL!	#NULL!	#NULL!	#NULL!	#NULL!	#NULL!
11345	柳松艺	1	1	general		王府卫生院	1	55	2	2	5		3000	2	2	2	2	2	2	2	2	2	2	2		2	1	2	2	2	2	2		2	1	2	2	2	2		1	2	#NULL!	#NULL!	#NULL!	#NULL!	#NULL!	#NULL!	#NULL!
11346	柳松艺	1	1	general		王府卫生院	2	58	2	2	5		2000	2	2	2	2	2	2	2	2	2	2	2		2	1	2	2	2	2	2		2	1	2	2	2	2		1	2	#NULL!	#NULL!	#NULL!	#NULL!	#NULL!	#NULL!	#NULL!
11347	柳松艺	1	1	general		王府卫生院	2	53	2	2	5		2000	2	2	2	2	2	2	2	2	2	2	2		2	1	2	2	2	2	2		2	1	2	2	2	2		1	2	#NULL!	#NULL!	#NULL!	#NULL!	#NULL!	#NULL!	#NULL!
11348	柳松艺	1	1	general		王府卫生院	2	41	4	2	4		2000	2	2	2	2	2	2	2	2	2	2	2		2	1	2	2	2	2	2		2	1	2	2	2	2		1	1	2	2	2	2	1	1	1
11349	柳松艺	1	1	general		王府卫生院	1	56	2	2	5		3000	2	2	2	2	2	2	2	2	2	2	2		2	1	2	2	2	2	2		2	1	2	2	2	2		1	2	#NULL!	#NULL!	#NULL!	#NULL!	#NULL!	#NULL!	#NULL!
11350	柳松艺	1	1	general		王府卫生院	1	48	2	2	5		5000	2	2	2	2	2	2	2	2	2	2	2		2	1	2	2	2	2	2		1	2	2	2	2	2		1	2	#NULL!	#NULL!	#NULL!	#NULL!	#NULL!	#NULL!	#NULL!
11351	柳松艺	1	1	general		王府卫生院	2	45	2	2	5		2000	2	2	2	2	2	2	2	2	2	2	2		2	1	2	2	2	2	2		1	2	2	2	2	2		2	2	#NULL!	#NULL!	#NULL!	#NULL!	#NULL!	#NULL!	#NULL!
11352	柳松艺	1	1	general		王府卫生院	1	69	1	2	5		500	3	2	2	2	2	2	2	2	2	2	2		2	1	2	2	2	2	2		2	1	2	2	2	2		2	2	#NULL!	#NULL!	#NULL!	#NULL!	#NULL!	#NULL!	#NULL!
11353	柳松艺	1	1	general		王府卫生院	2	28	3	2	4		2000	1	2	2	2	2	2	2	2	2	2	2		2	1	2	2	2	2	2		1	2	2	2	2	2		1	2	#NULL!	#NULL!	#NULL!	#NULL!	#NULL!	#NULL!	#NULL!
11354	柳松艺	1	1	general		王府卫生院	1	45	2	2	6		3000	1	1	1	2	2	2	2	2	2	2	2		2	2	1	2	2	2	2		2	2	2	1	2	2		1	1	1	2	1	1	2	2	2
11355	柳松艺	1	1	general		王府卫生院	1	49	2	3	6		5000	2	1	1	2	2	2	2	2	2	2	2		2	1	2	2	2	2	2		2	1	2	2	2	2		1	1	1	2	2	2	1	1	1
11356	柳松艺	1	1	general		王府卫生院	1	47	1	2	5		3500	1	2	2	2	2	2	2	2	2	2	2		2	2	2	2	1	2	2		2	2	2	2	1	2		1	2	#NULL!	#NULL!	#NULL!	#NULL!	#NULL!	#NULL!	#NULL!
11357	柳松艺	1	1	general		王府卫生院	1	32	3	2	5		4000	1	2	2	2	2	2	2	2	2	2	2		2	2	2	2	1	2	2		2	2	2	2	1	2		1	2	#NULL!	#NULL!	#NULL!	#NULL!	#NULL!	#NULL!	#NULL!
11358	柳松艺	1	1	general		王府卫生院	2	53	1	2	5		3000	1	1	1	2	2	2	2	2	2	2	2		2	2	2	2	1	2	2		2	2	2	2	1	2		1	1	2	1	2	1	2	2	2
11359	柳松艺	1	1	general		王府卫生院	2	44	1	2	5		4000	1	2	2	2	2	2	2	2	2	2	2		2	2	2	2	1	2	2		2	2	2	2	1	2		1	1	1	1	1	1	1	1	1
11360	柳松艺	1	1	general		王府卫生院	2	15	2	1	7		0	1	2	2	2	2	2	2	2	2	2	2		2	2	2	2	1	2	2		2	2	2	2	1	2		1	2	#NULL!	#NULL!	#NULL!	#NULL!	#NULL!	#NULL!	#NULL!
11361	柳松艺	1	1	general		王府卫生院	1	45	2	2	5		4000	1	2	2	2	2	2	2	2	2	2	2		2	2	2	2	1	2	2		2	2	2	2	1	2		1	1	1	2	2	1	1	1	1
11362	柳松艺	1	1	general		邵庄卫生院	1	64	3	2	1		1500	1	2	2	2	2	2	2	2	2	2	2		2	1	2	2	2	2	2		1	2	2	2	2	2		1	2	#NULL!	#NULL!	#NULL!	#NULL!	#NULL!	#NULL!	#NULL!
11363	柳松艺	1	1	general		邵庄卫生院	1	50	2	2	5		1600	1	2	2	2	2	2	2	2	2	2	2		2	1	2	2	2	2	2		2	1	2	2	2	2		1	2	#NULL!	#NULL!	#NULL!	#NULL!	#NULL!	#NULL!	#NULL!
11364	柳松艺	1	1	general		邵庄卫生院	2	40	4	2	5		1400	1	2	2	2	2	2	2	2	2	2	2		2	2	1	2	2	2	2		2	2	2	1	2	2		1	2	#NULL!	#NULL!	#NULL!	#NULL!	#NULL!	#NULL!	#NULL!
11365	柳松艺	1	1	general		邵庄卫生院	1	52	2	2	5		1500	1	1	1	2	2	2	2	2	2	2	2		2	1	2	2	2	2	2		2	1	2	2	2	2		1	2	#NULL!	#NULL!	#NULL!	#NULL!	#NULL!	#NULL!	#NULL!
11366	柳松艺	1	1	general		邵庄卫生院	2	55	1	2	5		1400	2	2	2	2	2	2	2	2	2	2	2		2	1	2	2	2	2	2		2	1	2	2	2	2		2	2	#NULL!	#NULL!	#NULL!	#NULL!	#NULL!	#NULL!	#NULL!
11367	柳松艺	1	1	general		邵庄卫生院	2	42	3	2	5		1400	2	1	2	1	2	2	2	2	2	2	2		2	1	2	2	2	2	2		2	1	2	2	2	2		2	2	#NULL!	#NULL!	#NULL!	#NULL!	#NULL!	#NULL!	#NULL!
11368	柳松艺	1	1	general		邵庄卫生院	2	58	1	2	5		1000	2	2	2	2	2	2	2	2	2	2	2		2	1	2	2	2	2	2		1	2	2	2	2	2		1	1	1	2	2	1	2	1	2
11369	柳松艺	1	1	general		邵庄卫生院	2	32	3	2	2		3000	1	2	2	2	2	2	2	2	2	2	2		2	2	1	2	2	2	2		2	1	2	2	1	2		2	2	#NULL!	#NULL!	#NULL!	#NULL!	#NULL!	#NULL!	#NULL!
11370	柳松艺	1	1	general		邵庄卫生院	1	68	1	4	5		500	3	1	2	2	1	2	2	2	2	2	2		2	1	2	2	2	2	2		2	2	2	2	1	2		1	1	1	1	2	1	2	2	2
11371	柳松艺	1	1	general		邵庄卫生院	1	48	3	2	5		3000	3	2	2	2	2	2	2	2	2	2	2		2	1	2	2	2	2	2		2	2	2	2	1	2		1	2	#NULL!	#NULL!	#NULL!	#NULL!	#NULL!	#NULL!	#NULL!
11372	柳松艺	1	1	general		邵庄卫生院	2	67	1	2	5		800	3	2	2	2	2	2	2	2	2	2	2		2	1	2	2	2	2	2		2	2	2	2	1	2		1	2	#NULL!	#NULL!	#NULL!	#NULL!	#NULL!	#NULL!	#NULL!
11373	柳松艺	1	1	general		邵庄卫生院	1	71	1	2	9	0	500	3	1	1	2	2	2	2	2	2	2	2		2	1	2	2	2	2	2		2	1	2	2	2	2		1	1	3	2	1	5	2	2	1
11374	柳松艺	1	1	general		邵庄卫生院	2	54	2	2	5		1000	2	2	2	2	2	2	2	2	2	2	2		2	1	2	2	2	2	2		2	1	2	2	2	2		1	2	#NULL!	#NULL!	#NULL!	#NULL!	#NULL!	#NULL!	#NULL!
11375	柳松艺	1	1	general		邵庄卫生院	1	59	2	2	5		500	2	2	2	2	2	2	2	2	2	2	2		2	1	2	2	2	2	2		2	1	2	2	2	2		1	2	#NULL!	#NULL!	#NULL!	#NULL!	#NULL!	#NULL!	#NULL!
11376	柳松艺	1	1	general		邵庄卫生院	1	53	2	2	5		2000	2	2	2	2	2	2	2	2	2	2	2		2	1	2	2	2	2	2		2	1	2	2	2	2		1	2	#NULL!	#NULL!	#NULL!	#NULL!	#NULL!	#NULL!	#NULL!
11377	柳松艺	1	1	general		邵庄卫生院	1	62	2	2	5		1000	3	2	2	2	2	2	2	2	2	2	2		2	1	2	2	2	2	2		2	1	2	2	2	2		1	2	#NULL!	#NULL!	#NULL!	#NULL!	#NULL!	#NULL!	#NULL!
11378	柳松艺	1	1	general		邵庄卫生院	1	62	2	2	5		1200	2	2	2	2	2	2	2	2	2	2	2		2	1	2	2	2	2	2		2	1	2	2	2	2		1	2	#NULL!	#NULL!	#NULL!	#NULL!	#NULL!	#NULL!	#NULL!
11379	柳松艺	1	1	general		邵庄卫生院	1	41	3	2	5		1500	1	2	2	2	2	2	2	2	2	2	2		2	1	2	2	2	2	2		2	1	2	2	2	2		1	2	#NULL!	#NULL!	#NULL!	#NULL!	#NULL!	#NULL!	#NULL!
11380	柳松艺	1	1	general		邵庄卫生院	1	16	3	2	2		3500	1	2	2	2	2	2	2	2	2	2	2		2	1	2	2	2	2	2		1	2	2	2	2	2		1	1	1	2	2	2	2	1	2
11381	柳松艺	1	1	general		邵庄卫生院	1	57	2	2	5		2000	2	2	2	2	2	2	2	2	2	2	2		2	1	2	2	2	2	2		2	1	2	2	2	2		1	2	#NULL!	#NULL!	#NULL!	#NULL!	#NULL!	#NULL!	#NULL!
11382	柳松艺	1	1	general		邵庄卫生院	2	56	3	2	9	0	1300	3	2	2	2	2	2	2	2	2	2	2		2	1	2	2	2	2	2		2	1	2	2	2	2		2	1	1	1	1	1	1	1	1
11383	柳松艺	1	1	general		邵庄卫生院	1	60	1	2	9	0	1200	3	2	2	2	2	2	2	2	2	2	2		2	1	2	2	2	2	2		2	1	2	2	2	2		2	1	1	1	1	1	1	1	1
11384	柳松艺	1	1	general		邵庄卫生院	1	51	2	2	5		1000	3	2	2	2	2	2	2	2	2	2	2		2	1	2	2	2	2	2		2	1	2	2	2	2		1	2	#NULL!	#NULL!	#NULL!	#NULL!	#NULL!	#NULL!	#NULL!
11385	柳松艺	1	1	general		邵庄卫生院	2	50	2	2	5		2000	2	2	2	2	2	2	2	2	2	2	2		2	1	2	2	2	2	2		2	1	2	2	2	2		1	1	1	1	1	1	2	1	1
11386	柳松艺	1	1	general		邵庄卫生院	1	55	3	2	6		1200	2	2	2	2	2	2	2	2	2	2	2		2	1	2	2	2	2	2		2	1	2	2	2	2		1	2	#NULL!	#NULL!	#NULL!	#NULL!	#NULL!	#NULL!	#NULL!
11387	柳松艺	1	1	general		邵庄卫生院	1	52	2	2	5		3000	2	2	2	2	2	2	2	2	2	2	2		2	1	2	2	2	2	2		2	1	2	2	2	2		1	2	#NULL!	#NULL!	#NULL!	#NULL!	#NULL!	#NULL!	#NULL!
11388	孟文奇	1	1	general		邵庄卫生院	2	56	2	2	5		0	2	2	2	2	2	2	2	2	2	2	2		2	1	2	2	2	2	2		2	1	2	2	2	2		1	2	#NULL!	#NULL!	#NULL!	#NULL!	#NULL!	#NULL!	#NULL!
11389	孟文奇	1	1	general		邵庄卫生院	1	52	2	2	5		1200	2	2	2	2	2	2	2	2	2	2	2		2	1	2	2	2	2	2		2	1	2	2	2	2		1	1	1	1	1	1	1	1	1
11390	孟文奇	1	1	general		邵庄卫生院	2	51	2	2	5		1000	2	2	2	2	2	2	2	2	2	2	2		2	1	2	2	2	2	2		2	1	2	2	2	2		1	1	1	1	1	1	1	1	1
11391	孟文奇	1	1	general		邵庄卫生院	2	52	2	2	5		1000	3	2	2	2	2	2	2	2	2	2	2		2	1	2	2	2	2	2		2	1	2	2	2	2		1	2	#NULL!	#NULL!	#NULL!	#NULL!	#NULL!	#NULL!	#NULL!
11392	孟文奇	1	1	general		邵庄卫生院	1	62	2	2	9		1800	2	2	2	2	2	2	2	2	2	2	2		2	1	2	2	2	2	2		2	1	2	2	2	2		1	1	1	1	1	1	1	1	1
11393	孟文奇	1	1	general		邵庄卫生院	1	30	2	2	9	0	2500	1	2	2	2	2	2	2	2	2	2	2		2	1	2	2	2	2	2		1	2	2	2	2	2		1	2	#NULL!	#NULL!	#NULL!	#NULL!	#NULL!	#NULL!	#NULL!
11394	孟文奇	1	1	general		邵庄卫生院	2	54	2	2	5		500	3	1	2	1	2	2	2	2	2	2	2		2	1	2	2	2	2	2		1	2	2	2	2	2		1	2	#NULL!	#NULL!	#NULL!	#NULL!	#NULL!	#NULL!	#NULL!
11395	孟文奇	1	1	general		邵庄卫生院	1	45	1	2	9	0	4000	1	2	2	2	2	2	2	2	2	2	2		2	1	2	2	2	2	2		1	2	2	2	2	2		1	1	3	2	2	3	5	2	5
11396	孟文奇	1	1	general		邵庄卫生院	2	19	4	1	7		0	1	2	2	2	2	2	2	2	2	2	2		1	2	2	2	2	2	2		2	2	2	2	2	1	0	2	2	#NULL!	#NULL!	#NULL!	#NULL!	#NULL!	#NULL!	#NULL!
11397	孟文奇	1	1	general		邵庄卫生院	2	44	2	2	9	0	3500	2	2	2	2	2	2	2	2	2	2	2		2	2	2	1	2	2	2		2	2	2	2	2	1	0	1	1	2	1	1	1	1	1	1
11398	孟文奇	1	1	general		邵庄卫生院	1	61	4	2	8		6000	3	1	1	1	2	2	2	2	2	2	2		2	2	1	2	2	2	2		2	2	2	1	2	2		1	1	1	2	1	3	2	2	1
11399	孟文奇	1	1	general		邵庄卫生院	1	73	2	2	5		3000	3	1	1	2	2	2	2	2	2	2	2		2	1	2	2	2	2	2		1	2	2	2	2	2		2	1	1	2	2	2	2	2	4
11400	孟文奇	1	1	general		邵庄卫生院	1	60	2	4	9	0	800	2	2	2	2	2	2	2	2	2	2	2		2	1	2	2	2	2	2		2	1	2	2	2	2		1	1	1	2	2	2	1	2	1
11401	孟文奇	1	1	general		邵庄卫生院	1	60	2	2	6		2000	1	2	2	2	2	2	2	2	2	2	2		2	1	2	2	2	2	2		2	1	2	2	2	2		1	2	#NULL!	#NULL!	#NULL!	#NULL!	#NULL!	#NULL!	#NULL!
11402	孟文奇	1	1	general		邵庄卫生院	1	54	2	2	4		3000	2	1	2	2	2	2	1	2	2	2	2		2	1	2	2	2	2	2		2	1	2	2	2	2		1	1	1	1	1	1	1	1	1
11403	孟文奇	1	1	general		邵庄卫生院	2	50	2	2	5		1800	2	2	2	2	2	2	2	2	2	2	2		2	1	2	2	2	2	2		2	1	2	2	2	2		1	1	2	2	1	2	1	1	2
11404	孟文奇	1	1	general		邵庄卫生院	2	35	2	2	4		3500	2	2	2	2	2	2	2	2	2	2	2		2	1	2	2	2	2	2		2	1	2	2	2	2		1	3	#NULL!	#NULL!	#NULL!	#NULL!	#NULL!	#NULL!	#NULL!
11405	孟文奇	1	1	general		邵庄卫生院	1	40	3	2	5		3500	2	2	2	2	2	2	2	2	2	2	2		2	1	2	2	2	2	2		1	2	2	2	2	2		2	1	3	2	2	1	2	2	2
11406	孟文奇	1	1	general		邵庄卫生院	2	56	2	2	5		4000	2	2	2	2	2	2	2	2	2	2	2		2	1	2	2	2	2	2		2	1	2	2	2	2		1	2	#NULL!	#NULL!	#NULL!	#NULL!	#NULL!	#NULL!	#NULL!
11407	孟文奇	1	1	general		邵庄卫生院	2	16	3	1	2		7000	2	2	2	2	2	2	2	2	2	2	2		2	2	1	2	2	2	2		2	2	2	2	2	1	0	1	1	1	2	2	1	1	1	1
11408	孟文奇	1	1	general		邵庄卫生院	2	50	3	4	5		3000	2	2	2	2	2	2	2	2	2	2	2		2	2	1	2	2	2	2		2	2	2	1	2	2		1	1	2	2	5	2	2	1	2
11409	孟文奇	1	1	general		邵庄卫生院	2	39	3	2	2		3000	2	2	2	2	2	2	2	2	2	2	2		2	1	2	2	2	2	2		2	1	2	2	2	2		1	2	#NULL!	#NULL!	#NULL!	#NULL!	#NULL!	#NULL!	#NULL!
11410	孟文奇	1	1	general		邵庄卫生院	1	43	2	2	6		5000	2	2	2	2	2	2	2	2	2	2	2		2	1	2	2	2	2	2		2	1	2	2	2	2		1	1	1	1	1	1	1	2	2
11411	孟文奇	1	1	general		邵庄卫生院	1	16	4	1	7		4000	1	2	2	2	2	2	2	2	2	2	2		2	1	2	2	2	2	2		2	1	2	2	2	2		1	1	2	2	3	4	1	1	1
11412	孟文奇	1	1	general		邵庄卫生院	1	42	3	2	2		4000	2	2	2	2	2	2	2	2	2	2	2		2	2	2	1	2	2	2		2	2	2	1	2	2		1	3	#NULL!	#NULL!	#NULL!	#NULL!	#NULL!	#NULL!	#NULL!
11413	孟文奇	1	1	general		邵庄卫生院	2	41	2	2	6		5000	1	2	2	2	2	2	2	2	2	2	2		2	1	2	2	2	2	2		2	1	2	2	2	2		1	1	1	1	2	2	2	4	4
11414	孟文奇	1	1	general		邵庄卫生院	2	65	1	2	5		600	3	2	2	2	2	2	2	2	2	2	2		2	1	2	2	2	2	2		2	1	2	2	2	2		1	1	2	2	1	2	1	2	1
11415	孟文奇	1	1	general		邵庄卫生院	1	36	2	2	5		3000	2	2	2	2	2	2	2	2	2	2	2		2	1	2	2	2	2	2		1	2	2	2	2	2		2	2	#NULL!	#NULL!	#NULL!	#NULL!	#NULL!	#NULL!	#NULL!
11416	孟文奇	1	1	general		邵庄卫生院	1	70	2	2	8		4000	2	2	2	2	2	2	2	2	2	2	2		2	1	2	2	2	2	2		2	1	2	2	2	2		1	1	1	1	1	1	2	3	4
11417	孟文奇	1	1	general		邵庄卫生院	2	18	3	1	2		2000	2	2	2	2	2	2	2	2	2	2	2		2	2	1	2	2	2	2		1	2	2	2	2	2		1	1	1	1	1	2	1	1	1
11418	孟文奇	1	1	general		邵庄卫生院	1	27	4	1	3		3500	1	2	2	2	2	2	2	2	2	2	2		2	2	1	2	2	2	2		1	2	2	2	2	2		1	1	1	1	1	2	1	1	1
11419	孟文奇	1	1	general		邵庄卫生院	2	70	1	2	5		0	3	1	1	2	2	2	2	2	2	2	2		2	1	2	2	2	2	2		2	1	2	2	2	2		1	1	1	1	1	2	2	2	2
11420	孟文奇	1	1	general		邵庄卫生院	2	49	2	2	5		6000	3	2	2	2	2	2	2	2	2	2	2		2	2	2	2	1	2	2		2	2	2	1	2	2		2	2	#NULL!	#NULL!	#NULL!	#NULL!	#NULL!	#NULL!	#NULL!
11421	孟文奇	1	1	general		邵庄卫生院	2	69	2	2	8		5000	2	1	1	2	2	2	2	2	2	2	2		2	1	2	2	2	2	2		2	1	2	2	2	2		1	1	1	1	2	2	2	4	1
11422	孟文奇	1	1	general		邵庄卫生院	1	67	3	2	5		1000	2	1	2	1	2	2	2	2	2	2	2		2	1	2	2	2	2	2		2	2	2	2	1	2		1	1	1	2	1	2	2	1	1
11423	孟文奇	1	1	general		邵庄卫生院	1	45	2	2	5		5000	2	2	2	2	2	2	2	2	2	2	2		2	2	2	2	1	2	2		2	2	2	2	1	2		1	2	#NULL!	#NULL!	#NULL!	#NULL!	#NULL!	#NULL!	#NULL!
11424	孟文奇	1	1	general		邵庄卫生院	2	40	2	2	5		1500	2	2	2	2	2	2	2	2	2	2	2		2	1	2	2	2	2	2		2	1	2	2	2	2		2	2	#NULL!	#NULL!	#NULL!	#NULL!	#NULL!	#NULL!	#NULL!
11425	孟文奇	1	1	general		邵庄卫生院	1	40	2	2	5		4500	1	2	2	2	2	2	2	2	2	2	2		2	1	2	2	2	2	2		2	1	2	2	2	2		2	2	#NULL!	#NULL!	#NULL!	#NULL!	#NULL!	#NULL!	#NULL!
11426	孟文奇	1	1	general		邵庄卫生院	1	47	2	2	5		5000	2	2	2	2	2	2	2	2	2	2	2		2	1	2	2	2	2	2		2	1	2	2	2	2		1	2	#NULL!	#NULL!	#NULL!	#NULL!	#NULL!	#NULL!	#NULL!
11427	孟文奇	1	1	general		邵庄卫生院	1	49	2	2	5		5000	2	2	2	2	2	2	2	2	2	2	2		2	1	2	2	2	2	2		2	1	2	2	2	2		2	2	#NULL!	#NULL!	#NULL!	#NULL!	#NULL!	#NULL!	#NULL!
11428	孟文奇	1	1	general		邵庄卫生院	2	46	2	2	5		2000	2	1	1	2	2	2	2	2	2	2	2		2	1	2	2	2	2	2		2	1	2	2	2	2		2	1	1	1	1	1	1	1	1
11429	孟文奇	1	1	general		邵庄卫生院	2	62	3	2	5		2500	3	1	1	1	2	2	2	2	2	2	2		2	1	2	2	2	2	2		2	1	2	2	2	2		1	1	2	2	2	2	1	1	1
11430	孟文奇	1	1	general		邵庄卫生院	1	63	2	2	5		3000	2	1	1	1	2	2	2	2	2	2	2		2	1	2	2	2	2	2		2	1	2	2	2	2		1	1	2	2	1	2	1	1	1
11431	孟文奇	1	1	general		邵庄卫生院	2	50	2	2	5		2200	2	1	1	2	2	2	2	2	2	2	2		2	1	2	2	2	2	2		2	1	2	2	2	2		1	1	2	2	2	2	1	1	2
11432	孟文奇	1	1	general		邵庄卫生院	2	51	2	2	5		2000	3	2	2	2	2	2	2	2	2	2	2		2	1	2	2	2	2	2		2	1	2	2	2	2		1	1	1	1	1	1	1	1	1
11433	孟文奇	1	1	general		邵庄卫生院	2	47	2	2	5		3100	2	1	2	1	2	2	2	2	2	2	2		2	1	2	2	2	2	2		2	1	2	2	2	2		1	2	#NULL!	#NULL!	#NULL!	#NULL!	#NULL!	#NULL!	#NULL!
11434	孟文奇	1	1	general		邵庄卫生院	1	54	2	1	5		5000	2	2	2	2	2	2	2	2	2	2	2		2	1	2	2	2	2	2		2	1	2	2	2	2		1	1	1	1	1	2	1	1	1
11435	孟文奇	1	1	general		邵庄卫生院	1	63	3	2	5		700	3	1	1	2	2	2	2	2	2	2	2		2	1	2	2	2	2	2		2	1	2	2	2	2		2	1	2	2	2	2	2	2	2
11436	孟文奇	1	1	general		邵庄卫生院	2	46	2	2	5		3000	2	2	2	2	2	2	2	2	2	2	2		2	1	2	2	2	2	2		2	1	2	2	2	2		1	1	1	1	1	1	1	1	1
11437	孟文奇	1	1	general		邵庄卫生院	2	57	2	2	5		500	2	1	2	2	1	2	2	2	2	2	2		2	1	2	2	2	2	2		2	1	2	2	2	2		1	2	#NULL!	#NULL!	#NULL!	#NULL!	#NULL!	#NULL!	#NULL!
11438	孟文奇	1	1	general		邵庄卫生院	2	54	2	2	5		300	2	2	2	2	2	2	2	2	2	2	2		2	1	2	2	2	2	2		2	1	2	2	2	2		1	2	#NULL!	#NULL!	#NULL!	#NULL!	#NULL!	#NULL!	#NULL!
11439	孟文奇	1	1	general		邵庄卫生院	2	56	2	2	5		400	3	1	2	1	2	2	2	2	2	2	2		2	1	2	2	2	2	2		2	1	2	2	2	2		1	1	3	1	1	2	2	2	1
11440	孟文奇	1	1	general		邵庄卫生院	1	59	3	2	5		2800	2	1	1	2	2	2	2	2	2	2	2		2	1	2	2	2	2	2		2	1	2	2	2	2		1	2	#NULL!	#NULL!	#NULL!	#NULL!	#NULL!	#NULL!	#NULL!
11441	孟文奇	1	1	general		邵庄卫生院	2	51	2	4	5		2100	2	2	2	2	2	2	2	2	2	2	2		2	1	2	2	2	2	2		2	1	2	2	2	2		1	1	3	2	1	2	2	2	2
11442	柳松艺	1	1	general		王府卫生院	2	77	1	2	5		0	3	2	2	2	2	2	2	2	2	2	2		2	1	2	2	2	2	2		2	1	2	2	2	2		1	2	#NULL!	#NULL!	#NULL!	#NULL!	#NULL!	#NULL!	#NULL!
11443	赵春文	1	1	general	城关街道社区卫生服务中心		2	55	3	2	2	0	2500	3	2	2	2	2	2	2	2	2	2	2	0	2	2	1	2	2	2	2	.	2	2	2	1	2	2	0	1	1	2	2	1	1	1	1	1
11444	赵春文	1	1	general	城关街道社区卫生服务中心		1	63	3	2	2	0	3000	3	2	2	2	2	2	2	2	2	2	2	0	2	2	1	2	2	2	2	.	2	2	2	1	2	2	0	1	1	2	2	1	1	1	1	1
11445	赵春文	1	1	general	城关街道社区卫生服务中心		2	57	3	2	2	0	3000	3	2	2	2	2	2	2	2	2	2	2	0	2	2	1	2	2	2	2	.	2	2	2	1	2	2	0	1	1	2	2	1	1	1	1	1
11446	赵春文	1	1	general	城关街道社区卫生服务中心		2	54	2	2	4	0	4000	3	2	2	2	2	2	2	2	2	2	2	0	2	1	2	2	2	2	2	.	2	1	2	2	2	2	0	1	1	2	1	1	1	1	2	2
11447	赵春文	1	1	general	城关街道社区卫生服务中心		1	31	5	2	2	0	4000	2	2	2	2	2	2	2	2	2	2	2	0	2	2	1	2	2	2	2	.	2	2	2	1	2	2	0	1	1	2	2	1	1	1	1	1
11448	赵春文	1	1	general	城关街道社区卫生服务中心		2	33	4	2	2	0	3500	2	2	2	2	2	2	2	2	2	2	2	0	2	2	1	2	2	2	2	.	2	2	2	1	2	2	0	1	1	2	2	1	1	1	1	1
11449	赵春文	1	1	general	城关街道社区卫生服务中心		2	24	4	1	7	0	0	1	2	2	2	2	2	2	2	2	2	2	0	2	2	2	1	2	2	2	.	1	2	2	2	2	2	0	1	2	#NULL!	#NULL!	#NULL!	#NULL!	#NULL!	#NULL!	#NULL!
11450	赵春文	1	1	general	城关街道社区卫生服务中心		1	30	4	1	3	0	3000	1	2	2	2	2	2	2	2	2	2	2	0	2	2	1	2	2	2	2	.	2	2	2	1	2	2	0	1	1	1	1	1	1	1	1	1
11451	赵春文	1	1	general	城关街道社区卫生服务中心		2	27	5	2	2	0	3000	1	2	2	2	2	2	2	2	2	2	2	0	2	2	1	2	2	2	2	.	2	2	2	1	2	2	0	1	2	#NULL!	#NULL!	#NULL!	#NULL!	#NULL!	#NULL!	#NULL!
11452	赵春文	1	1	general	城关街道社区卫生服务中心		2	30	4	2	3	0	5000	2	2	2	2	2	2	2	2	2	2	2	0	2	2	1	2	2	2	2	.	2	2	2	1	2	2	0	2	1	2	1	1	1	1	1	1
11453	赵春文	1	1	general	城关街道社区卫生服务中心		2	29	5	1	4	0	3700	1	2	2	2	2	2	2	2	2	2	2	0	2	2	2	2	1	2	2	.	1	2	2	2	2	2	0	2	1	1	2	2	2	2	1	2
11454	赵春文	1	1	general	城关街道社区卫生服务中心		2	29	5	1	2	0	4000	3	2	2	2	2	2	2	2	2	2	2	0	2	2	1	2	2	2	2	.	2	2	2	1	2	2	0	3	1	2	3	2	2	2	2	2
11455	赵春文	1	1	general	城关街道社区卫生服务中心		2	57	2	2	5	0	0	2	2	2	2	2	2	2	2	2	2	2	0	2	1	2	2	2	2	2	.	2	1	2	2	2	2	0	1	2	#NULL!	#NULL!	#NULL!	#NULL!	#NULL!	#NULL!	#NULL!
11456	赵春文	1	1	general	城关街道社区卫生服务中心		1	27	4	1	2	0	4000	2	2	2	2	2	2	2	2	2	2	2	0	2	2	1	2	2	2	2	.	2	2	2	1	2	2	0	1	2	#NULL!	#NULL!	#NULL!	#NULL!	#NULL!	#NULL!	#NULL!
11457	赵春文	1	1	general	城关街道社区卫生服务中心		1	55	2	2	4	0	3000	3	2	2	2	2	2	2	2	2	2	2	0	2	1	2	2	2	2	2	.	2	1	2	2	2	2	0	1	1	1	1	1	1	1	1	1
11458	赵春文	1	1	general	城关街道社区卫生服务中心		1	72	1	2	8	0	1500	3	1	2	1	2	2	2	2	2	2	2	0	2	2	2	2	1	2	2	.	2	2	2	2	1	2	0	1	1	1	1	1	1	1	1	1
11459	赵春文	1	1	general	城关街道社区卫生服务中心		2	64	2	2	9	0	0	4	1	1	1	1	2	2	2	2	2	2	0	1	2	2	2	2	2	2	.	1	2	2	2	2	2	0	1	1	1	1	1	1	1	1	1
11460	赵春文	1	1	general	城关街道社区卫生服务中心		1	27	4	2	2	0	4000	2	2	2	2	2	2	2	2	2	2	2	0	2	2	1	2	2	2	2	.	2	2	2	1	2	2	0	1	2	#NULL!	#NULL!	#NULL!	#NULL!	#NULL!	#NULL!	#NULL!
11461	赵春文	1	1	general	城关街道社区卫生服务中心		2	30	5	1	2	0	4500	2	2	2	2	2	2	2	2	2	2	2	0	2	2	1	2	2	2	2	.	2	2	2	1	2	2	0	1	2	#NULL!	#NULL!	#NULL!	#NULL!	#NULL!	#NULL!	#NULL!
11462	赵春文	1	1	general	城关街道社区卫生服务中心		1	27	4	2	9	0	1000	2	2	2	2	2	2	2	2	2	2	2	0	2	2	2	1	2	2	2	.	2	2	2	2	1	2	0	1	1	1	1	1	1	1	1	1
11463	赵春文	1	1	general	城关街道社区卫生服务中心		1	46	5	2	2	0	6500	3	2	2	2	2	2	2	2	2	2	2	0	2	2	1	2	2	2	2	.	2	2	1	2	2	2	0	1	1	2	2	1	1	1	1	1
11464	赵春文	1	1	general	城关街道社区卫生服务中心		2	45	5	2	1	0	6000	2	2	2	2	2	2	2	2	2	2	2	0	2	2	1	2	2	2	2	.	2	2	2	1	2	2	0	1	1	2	2	1	1	1	1	1
11465	赵春文	1	1	general	城关街道社区卫生服务中心		1	20	5	1	7	0	0	1	2	2	2	2	2	2	2	2	2	2	0	2	2	2	2	1	2	2	.	1	2	2	2	2	2	0	1	1	2	1	1	1	1	1	1
11466	赵春文	1	1	general	城关街道社区卫生服务中心		1	69	2	2	8	0	6000	3	1	1	2	2	2	2	2	2	2	2	0	2	2	2	1	2	2	2	.	2	2	2	1	2	2	0	1	1	2	2	1	2	5	5	5
11467	赵春文	1	1	general	城关街道社区卫生服务中心		1	47	5	2	1	0	10000	2	2	2	2	2	2	2	2	2	2	2	0	2	2	1	2	2	2	2	.	2	2	2	1	2	2	0	5	3	#NULL!	#NULL!	#NULL!	#NULL!	#NULL!	#NULL!	#NULL!
11468	赵春文	1	1	general	城关街道社区卫生服务中心		2	37	4	2	2	0	5000	2	2	2	2	2	2	2	2	2	2	2	0	2	2	1	2	2	2	2	.	2	2	2	1	2	2	0	1	3	#NULL!	#NULL!	#NULL!	#NULL!	#NULL!	#NULL!	#NULL!
11469	赵春文	1	1	general	城关街道社区卫生服务中心		1	73	1	4	5	0	800	3	2	2	2	2	2	2	2	2	2	2	0	2	2	2	1	2	2	2	.	1	2	2	2	2	2	0	1	2	#NULL!	#NULL!	#NULL!	#NULL!	#NULL!	#NULL!	#NULL!
11470	赵春文	1	1	general	城关街道社区卫生服务中心		2	67	2	2	9	0	0	2	2	2	2	2	2	2	2	2	2	2	0	2	2	2	1	2	2	2	.	1	2	2	2	2	2	0	1	2	#NULL!	#NULL!	#NULL!	#NULL!	#NULL!	#NULL!	#NULL!
11471	赵春文	1	1	general	城关街道社区卫生服务中心		2	24	5	1	1	0	5800	1	2	2	2	2	2	2	2	2	2	2	0	2	2	1	2	2	2	2	.	2	2	2	1	2	2	0	1	2	#NULL!	#NULL!	#NULL!	#NULL!	#NULL!	#NULL!	#NULL!
11472	赵春文	1	1	general	城关街道社区卫生服务中心		2	45	4	2	2	0	6000	1	2	2	2	2	2	2	2	2	2	2	0	2	2	1	2	2	2	2	.	2	2	2	1	2	2	0	1	2	#NULL!	#NULL!	#NULL!	#NULL!	#NULL!	#NULL!	#NULL!
11473	赵春文	1	1	general	城关街道社区卫生服务中心		1	60	3	3	9	0	0	5	1	1	1	2	1	2	2	2	2	2	0	2	2	2	1	2	2	2	.	1	2	2	2	2	2	0	1	2	#NULL!	#NULL!	#NULL!	#NULL!	#NULL!	#NULL!	#NULL!
11474	赵春文	1	1	general	城关街道社区卫生服务中心		2	65	2	2	2	0	3000	3	1	1	1	2	2	2	2	2	2	2	0	2	2	2	1	2	2	2	.	2	2	2	2	1	2	0	1	1	2	2	2	1	1	1	1
11475	赵春文	1	1	general	城关街道社区卫生服务中心		2	55	2	2	2	0	4000	3	1	1	2	2	2	2	2	2	2	2	0	2	2	2	1	2	2	2	.	2	2	2	2	1	2	0	1	1	3	2	5	2	1	1	1
11476	赵春文	1	1	general	城关街道社区卫生服务中心		1	40	4	2	3	0	5000	2	2	2	2	2	2	2	2	2	2	2	0	2	2	1	2	2	2	2	.	2	2	2	1	2	2	0	1	1	1	1	1	1	1	1	1
11477	赵春文	1	1	general	城关街道社区卫生服务中心		1	65	2	4	2	0	5000	3	1	1	1	2	2	2	2	2	2	2	0	2	2	2	1	2	2	2	.	2	2	2	2	1	2	0	1	1	3	1	1	1	1	1	1
11478	赵春文	1	1	general	城关街道社区卫生服务中心		2	80	2	4	8	0	5000	4	1	1	1	1	2	2	2	2	2	2	0	2	2	1	2	2	2	2	.	2	1	2	2	2	2	0	1	1	1	2	2	5	5	5	1
11479	赵春文	1	1	general	城关街道社区卫生服务中心		1	78	2	4	8	0	4000	3	1	1	1	2	2	2	2	2	2	2	0	2	2	1	2	2	2	2	.	2	1	2	2	2	2	0	1	1	1	2	3	1	1	1	2
11480	赵春文	1	1	general	城关街道社区卫生服务中心		2	64	2	2	8	0	5000	3	1	1	2	2	2	2	2	2	2	2	0	2	2	1	2	2	2	2	.	1	2	2	2	2	2	0	1	1	1	1	1	1	1	1	1
11481	赵春文	1	1	general	城关街道社区卫生服务中心		1	32	2	2	8	0	5000	2	2	2	2	2	2	2	2	2	2	2	0	2	1	2	2	2	2	2	.	1	2	2	2	2	2	0	1	1	1	2	3	3	5	1	1
11482	赵春文	1	1	general	城关街道社区卫生服务中心		2	23	4	1	4	0	4000	1	2	2	2	2	2	2	2	2	2	2	0	2	2	1	2	2	2	2	.	2	2	2	2	1	2	0	1	2	#NULL!	#NULL!	#NULL!	#NULL!	#NULL!	#NULL!	#NULL!
11483	赵春文	1	1	general	城关街道社区卫生服务中心		2	33	5	2	2	0	5000	1	2	2	2	2	2	2	2	2	2	2	0	2	2	1	2	2	2	2	.	2	2	2	1	2	2	0	1	2	#NULL!	#NULL!	#NULL!	#NULL!	#NULL!	#NULL!	#NULL!
11484	赵春文	1	1	general	城关街道社区卫生服务中心		2	80	2	2	8	0	5500	3	1	2	1	2	2	2	2	2	2	2	0	2	2	1	2	2	2	2	.	2	2	2	1	2	2	0	1	2	#NULL!	#NULL!	#NULL!	#NULL!	#NULL!	#NULL!	#NULL!
11485	赵春文	1	1	general	城关街道社区卫生服务中心		1	81	3	2	8	0	8000	4	1	1	2	2	1	2	2	2	2	2	0	2	2	1	2	2	2	2	.	2	2	2	1	2	2	0	1	1	1	2	1	1	1	1	1
11486	赵春文	1	1	general	城关街道社区卫生服务中心		2	58	2	2	8	0	3200	2	1	1	2	2	2	2	2	2	2	2	0	2	2	1	2	2	2	2	.	2	2	2	1	2	2	0	1	2	#NULL!	#NULL!	#NULL!	#NULL!	#NULL!	#NULL!	#NULL!
11487	赵春文	1	1	general	城关街道社区卫生服务中心		1	62	3	2	8	0	4200	4	1	1	1	2	2	2	2	2	2	1	糖尿病肾病	2	2	1	2	2	2	2	.	2	2	2	1	2	2	0	1	2	#NULL!	#NULL!	#NULL!	#NULL!	#NULL!	#NULL!	#NULL!
11488	赵春文	1	1	general	城关街道社区卫生服务中心		2	65	1	2	9	无	0	3	1	1	1	2	2	2	2	2	2	2	0	2	2	2	1	2	2	2	.	1	2	2	2	2	2	0	1	2	#NULL!	#NULL!	#NULL!	#NULL!	#NULL!	#NULL!	#NULL!
11489	赵春文	1	1	general	城关街道社区卫生服务中心		1	67	3	2	8	0	3800	2	1	1	2	2	2	2	2	2	2	2	0	2	2	1	2	2	2	2	.	2	2	2	1	2	2	0	2	2	#NULL!	#NULL!	#NULL!	#NULL!	#NULL!	#NULL!	#NULL!
11490	赵春文	1	1	general	城关街道社区卫生服务中心		2	69	2	2	8	0	3900	2	2	2	2	2	2	2	2	2	2	2	0	2	2	1	2	2	2	2	.	2	2	2	1	2	2	0	1	2	#NULL!	#NULL!	#NULL!	#NULL!	#NULL!	#NULL!	#NULL!
11491	赵春文	1	1	general	城关街道社区卫生服务中心		1	30	4	2	1	0	3000	1	2	2	2	2	2	2	2	2	2	2	0	2	1	2	2	2	2	2	.	2	2	2	2	1	2	0	1	2	#NULL!	#NULL!	#NULL!	#NULL!	#NULL!	#NULL!	#NULL!
11492	赵春文	1	1	general	城关街道社区卫生服务中心		2	29	5	2	2	0	2500	1	2	2	2	2	2	2	2	2	2	2	0	2	2	2	2	1	2	2	.	2	2	2	2	1	2	0	1	1	1	2	1	4	1	1	1
11493	赵春文	1	1	general	城关街道社区卫生服务中心		2	24	4	1	7	0	0	1	2	2	2	2	2	2	2	2	2	2	0	2	2	2	1	2	2	2	.	2	2	2	2	1	2	0	1	2	#NULL!	#NULL!	#NULL!	#NULL!	#NULL!	#NULL!	#NULL!
11494	赵春文	1	1	general	城关街道社区卫生服务中心		2	60	3	2	1	0	5200	1	2	2	2	2	2	2	2	2	2	2	0	2	2	1	2	2	2	2	.	2	2	2	1	2	2	0	1	2	#NULL!	#NULL!	#NULL!	#NULL!	#NULL!	#NULL!	#NULL!
11495	赵春文	1	1	general	城关街道社区卫生服务中心		2	50	3	2	2	0	5000	3	2	2	2	2	2	2	2	2	2	2	0	2	2	2	2	1	2	2	.	2	2	2	2	1	2	0	1	1	3	2	1	1	1	1	1
11496	赵春文	1	1	general	城关街道社区卫生服务中心		1	30	5	2	1	0	4500	1	2	2	2	2	2	2	2	2	2	2	0	2	2	1	2	2	2	2	.	2	2	1	1	2	2	0	1	2	#NULL!	#NULL!	#NULL!	#NULL!	#NULL!	#NULL!	#NULL!
11497	赵春文	1	1	general	城关街道社区卫生服务中心		2	30	5	2	3	0	3600	1	2	2	2	2	2	2	2	2	2	2	0	2	2	1	2	2	2	2	.	2	2	1	1	2	2	0	1	3	#NULL!	#NULL!	#NULL!	#NULL!	#NULL!	#NULL!	#NULL!
11498	赵春文	1	1	general	城关街道社区卫生服务中心		2	27	5	2	1	0	4000	2	2	2	2	2	2	2	2	2	2	2	0	2	2	1	2	2	2	2	.	2	2	2	1	2	2	0	1	2	#NULL!	#NULL!	#NULL!	#NULL!	#NULL!	#NULL!	#NULL!
11499	赵春文	1	1	general	城关街道社区卫生服务中心		1	25	5	2	9	0	4500	1	2	2	2	2	2	2	2	2	2	2	0	2	2	1	2	2	2	2	.	2	2	2	1	2	2	0	1	2	#NULL!	#NULL!	#NULL!	#NULL!	#NULL!	#NULL!	#NULL!
11500	赵春文	1	1	general	城关街道社区卫生服务中心		1	26	5	1	4	0	8000	1	2	2	2	2	2	2	2	2	2	2	0	2	2	1	2	2	2	2	.	2	2	2	1	2	2	0	1	1	2	2	1	1	1	1	1
11501	赵春文	1	1	general	城关街道社区卫生服务中心		2	29	5	1	9	0	4000	1	2	2	2	2	2	2	2	2	2	2	0	2	2	1	2	2	2	2	.	1	2	2	2	2	2	0	1	2	#NULL!	#NULL!	#NULL!	#NULL!	#NULL!	#NULL!	#NULL!
11502	赵春文	1	1	general	城关街道社区卫生服务中心		1	69	2	3	8	0	5000	2	1	1	2	2	2	2	2	2	2	2	0	2	2	1	2	2	2	2	.	1	2	2	2	2	2	0	1	1	1	1	1	1	1	2	1
11503	赵春文	1	1	general	城关街道社区卫生服务中心		1	59	3	2	8	0	6000	2	2	2	2	2	2	2	2	2	2	2	0	2	2	1	2	2	2	2	.	1	2	2	2	2	2	0	2	1	1	1	1	3	3	2	2
11504	赵春文	1	1	general	城关街道社区卫生服务中心		2	40	5	2	1	0	6200	1	2	2	2	2	2	2	2	2	2	2	0	2	2	1	2	2	2	2	.	2	2	1	1	2	2	0	3	2	#NULL!	#NULL!	#NULL!	#NULL!	#NULL!	#NULL!	#NULL!
11505	赵春文	1	1	general	城关街道社区卫生服务中心		1	72	1	4	5	0	300	2	2	2	2	2	2	2	2	2	2	2	0	2	2	2	1	2	2	2	.	2	2	2	2	1	2	0	1	1	1	2	1	2	1	1	1
11506	赵春文	1	1	general	城关街道社区卫生服务中心		2	58	5	2	1	0	12000	2	2	2	2	2	2	2	2	2	2	2	0	2	2	1	2	2	1	2	.	2	2	1	1	2	2	0	1	2	#NULL!	#NULL!	#NULL!	#NULL!	#NULL!	#NULL!	#NULL!
11507	赵春文	1	1	general	城关街道社区卫生服务中心		1	68	4	2	2	0	7800	4	1	1	1	2	1	2	2	2	2	2	0	2	2	1	2	2	2	2	.	2	2	2	1	2	2	0	1	2	#NULL!	#NULL!	#NULL!	#NULL!	#NULL!	#NULL!	#NULL!
11508	赵春文	1	1	general	城关街道社区卫生服务中心		2	80	3	4	8	0	6300	2	1	1	1	2	2	2	2	2	2	2	0	2	2	1	2	2	2	2	.	2	2	2	1	2	2	0	1	2	#NULL!	#NULL!	#NULL!	#NULL!	#NULL!	#NULL!	#NULL!
11509	赵春文	1	1	general	城关街道社区卫生服务中心		2	71	2	2	5	0	3200	3	1	1	2	2	1	2	2	2	2	2	0	2	2	1	2	2	2	2	.	2	2	2	1	2	2	0	1	2	#NULL!	#NULL!	#NULL!	#NULL!	#NULL!	#NULL!	#NULL!
11510	赵春文	1	1	general	城关街道社区卫生服务中心		2	66	2	2	2	0	6300	2	2	2	2	2	2	2	2	2	2	2	0	2	2	1	2	2	2	2	.	2	2	2	1	2	2	0	1	3	#NULL!	#NULL!	#NULL!	#NULL!	#NULL!	#NULL!	#NULL!
11511	赵春文	1	1	general	城关街道社区卫生服务中心		1	70	1	2	2	0	0	3	1	1	2	2	2	2	2	2	2	2	0	1	2	2	2	2	2	2	.	1	2	2	2	2	2	0	1	1	1	1	1	1	1	1	1
11512	赵春文	1	1	general	城关街道社区卫生服务中心		2	64	2	2	9	0	1500	3	1	2	1	2	2	2	2	2	2	2	0	2	1	2	2	2	2	2	.	2	1	2	2	2	2	0	1	2	#NULL!	#NULL!	#NULL!	#NULL!	#NULL!	#NULL!	#NULL!
11513	赵春文	1	1	general	城关街道社区卫生服务中心		1	60	2	2	9	0	0	2	2	2	2	2	2	2	2	2	2	2	0	2	2	1	2	2	2	2	.	2	2	2	1	2	2	0	1	3	#NULL!	#NULL!	#NULL!	#NULL!	#NULL!	#NULL!	#NULL!
11514	赵春文	1	1	general	城关街道社区卫生服务中心		2	62	1	2	9	0	0	3	1	1	1	2	2	2	2	2	2	2	0	2	1	2	2	2	2	2	.	2	1	2	2	2	2	0	1	3	#NULL!	#NULL!	#NULL!	#NULL!	#NULL!	#NULL!	#NULL!
11515	赵春文	1	1	general	城关街道社区卫生服务中心		1	60	2	2	9	0	0	2	1	1	2	2	2	2	2	2	2	2	0	2	1	2	2	2	2	2	.	2	2	2	1	2	2	0	1	2	#NULL!	#NULL!	#NULL!	#NULL!	#NULL!	#NULL!	#NULL!
11516	赵春文	1	1	general	城关街道社区卫生服务中心		2	28	4	2	3	0	4000	3	2	2	2	2	2	2	2	2	2	2	0	2	2	1	2	2	2	2	.	2	2	2	1	2	2	0	1	1	1	2	1	1	1	1	1
11517	赵春文	1	1	general	城关街道社区卫生服务中心		2	23	4	1	3	0	4000	1	2	2	2	2	2	2	2	2	2	2	0	2	2	2	2	1	2	2	.	2	2	2	2	1	2	0	1	1	1	2	1	2	1	1	1
11518	赵春文	1	1	general	城关街道社区卫生服务中心		2	50	4	2	2	0	6000	2	2	2	2	2	2	2	2	2	2	2	0	2	2	1	2	2	2	2	.	2	2	2	1	2	2	0	1	1	3	3	4	3	3	3	5
11519	赵春文	1	1	general	城关街道社区卫生服务中心		2	33	5	2	2	0	5000	2	2	2	2	2	2	2	2	2	2	2	0	2	2	1	2	2	1	2	.	2	2	2	1	2	2	0	1	1	2	2	3	2	5	5	5
11520	赵春文	1	1	general	城关街道社区卫生服务中心		1	40	4	2	2	0	8000	2	2	2	2	2	2	2	2	2	2	2	0	2	2	1	2	2	2	2	.	2	2	2	1	2	2	0	1	1	2	2	5	5	5	5	5
11521	赵春文	1	1	general	城关街道社区卫生服务中心		2	29	5	1	3	0	5000	2	2	2	2	2	2	2	2	2	2	2	0	2	2	1	2	2	2	2	.	2	2	2	1	2	2	0	2	1	3	2	1	5	5	2	5
11522	赵春文	1	1	general	城关街道社区卫生服务中心		2	40	5	2	2	0	6500	3	2	2	2	2	2	2	2	2	2	2	0	2	2	1	2	2	2	2	.	2	2	2	1	2	2	0	2	1	3	2	1	5	5	2	5
11523	赵春文	1	1	general	城关街道社区卫生服务中心		2	50	3	2	4	0	4000	3	2	2	2	2	2	2	2	2	2	2	0	2	2	1	2	2	2	2	.	2	2	2	1	2	2	0	2	1	3	2	2	5	2	2	2
11524	赵春文	1	1	general	城关街道社区卫生服务中心		2	50	4	2	8	0	4000	1	2	2	2	2	2	2	2	2	2	2	0	2	2	1	2	2	2	2	.	2	2	2	1	2	2	0	1	1	2	2	1	1	1	1	1
11525	赵春文	1	1	general	城关街道社区卫生服务中心		2	36	4	2	2	0	5000	1	2	2	2	2	2	2	2	2	2	2	0	2	2	1	2	2	2	2	.	2	2	2	1	2	2	0	1	1	1	2	1	2	1	1	1
11526	赵春文	1	1	general	城关街道社区卫生服务中心		2	28	5	2	1	0	4000	1	2	2	2	2	2	2	2	2	2	2	0	2	2	1	2	2	2	2	.	2	2	2	1	2	2	0	1	3	#NULL!	#NULL!	#NULL!	#NULL!	#NULL!	#NULL!	#NULL!
11527	赵春文	1	1	general	城关街道社区卫生服务中心		2	35	5	2	1	0	4000	2	2	2	2	2	2	2	2	2	2	2	0	2	2	1	2	2	2	2	.	2	2	2	1	2	2	0	1	2	#NULL!	#NULL!	#NULL!	#NULL!	#NULL!	#NULL!	#NULL!
11528	赵春文	1	1	general	城关街道社区卫生服务中心		1	35	4	2	4	0	6000	2	1	1	2	2	2	2	2	2	2	2	0	2	2	1	2	2	2	2	.	2	2	2	1	2	2	0	1	2	#NULL!	#NULL!	#NULL!	#NULL!	#NULL!	#NULL!	#NULL!
11529	赵春文	1	1	general	城关街道社区卫生服务中心		2	30	3	1	2	0	3000	1	2	2	2	2	2	2	2	2	2	2	0	2	2	1	2	2	2	2	.	2	2	2	1	2	2	0	1	2	#NULL!	#NULL!	#NULL!	#NULL!	#NULL!	#NULL!	#NULL!
11530	赵春文	1	1	general	城关街道社区卫生服务中心		2	46	4	2	1	0	6000	1	2	2	2	2	2	2	2	2	2	2	0	2	2	1	2	2	2	2	.	2	2	2	1	2	2	0	1	1	2	1	1	1	1	1	1
11531	赵春文	1	1	general	城关街道社区卫生服务中心		1	47	5	2	1	0	6000	1	2	2	2	2	2	2	2	2	2	2	0	2	2	1	2	2	2	2	.	2	2	2	1	2	2	0	1	1	2	1	1	1	1	1	1
11532	赵春文	1	1	general	城关街道社区卫生服务中心		1	70	1	2	3	0	5000	2	2	2	2	2	2	2	2	2	2	2	0	2	2	1	2	2	2	2	.	2	2	2	1	2	2	0	1	1	2	1	1	1	1	1	1
11533	赵春文	1	1	general	城关街道社区卫生服务中心		2	58	1	2	5	0	2000	3	2	2	2	2	2	2	2	2	2	2	0	2	2	2	1	2	2	2	.	2	1	2	2	2	2	0	1	1	1	1	1	1	1	1	1
11534	赵春文	1	1	general	城关街道社区卫生服务中心		1	33	5	2	2	0	5000	1	2	2	2	2	2	2	2	2	2	2	0	2	2	1	2	2	2	2	.	2	2	2	1	2	2	0	1	1	2	2	2	2	1	1	1
11535	赵春文	1	1	general	城关街道社区卫生服务中心		2	27	5	2	3	0	4800	2	2	2	2	2	2	2	2	2	2	2	0	2	2	1	2	2	2	2	.	2	2	2	1	2	2	0	1	2	#NULL!	#NULL!	#NULL!	#NULL!	#NULL!	#NULL!	#NULL!
11536	赵春文	1	1	general	城关街道社区卫生服务中心		1	49	3	2	5	0	5000	2	2	2	2	2	2	2	2	2	2	2	0	2	2	2	1	2	2	2	.	1	2	2	2	2	2	0	1	1	3	2	2	1	2	1	1
11537	赵春文	1	1	general	城关街道社区卫生服务中心		2	22	4	1	2	0	1200	2	2	2	2	2	2	2	2	2	2	2	0	2	2	2	1	2	2	2	.	1	2	2	2	2	2	0	1	1	3	1	1	1	1	1	1
11538	赵春文	1	1	general	城关街道社区卫生服务中心		1	52	4	2	2	0	3000	1	2	2	2	2	2	2	2	2	2	2	0	2	2	1	2	2	2	2	.	2	2	2	1	2	2	0	1	2	#NULL!	#NULL!	#NULL!	#NULL!	#NULL!	#NULL!	#NULL!
11539	赵春文	1	1	general	城关街道社区卫生服务中心		2	50	2	2	5	0	4000	2	2	2	2	2	2	2	2	2	2	2	0	2	2	2	1	2	2	2	.	1	2	2	2	2	2	0	1	1	3	1	1	1	5	1	1
11540	赵春文	1	1	general	城关街道社区卫生服务中心		2	78	3	2	8	0	2900	1	2	2	2	2	2	2	2	2	2	2	0	2	2	1	2	2	2	2	.	2	2	2	1	2	2	0	1	1	1	1	1	1	1	1	1
11541	赵春文	1	1	general	城关街道社区卫生服务中心		2	72	1	2	9	无	270	3	1	1	2	2	2	2	2	2	2	2	0	2	2	2	1	2	2	2	.	2	2	2	2	1	2	0	1	2	#NULL!	#NULL!	#NULL!	#NULL!	#NULL!	#NULL!	#NULL!
11542	赵春文	1	1	general	城关街道社区卫生服务中心		1	80	1	2	8	0	3000	3	2	2	2	2	2	2	2	2	2	2	0	2	2	1	2	2	2	2	.	2	2	2	1	2	2	0	1	1	2	2	2	3	3	2	2
12242	李子鑫	1	2	general	张氏街道社区卫生服务中心		2	32	4	2	1		3000	1	2	2	2	2	2	2	2	2	2	2		2	2	1	2	2	2	2		2	2	2	2	2	1		1	1	3	2	2	2	5	2	2
12243	李子鑫	1	2	general	张氏街道社区卫生服务中心		2	37	2	2	9		5000	2	2	2	2	2	2	2	2	2	2	2		2	1	2	2	2	2	2		1	2	2	2	2	2		1	1	3	1	1	1	2	1	1
12244	李子鑫	1	2	general	电力社区卫生服务中心		1	35	4	2	4		80000	3	1	2	1	2	2	2	2	2	2	2		2	1	2	2	2	2	2		2	2	2	2	1	2		1	1	2	2	1	1	1	1	1
12245	李子鑫	1	2	general	张氏街道社区卫生服务中心		2	48	3	2	9		2000	2	2	2	2	2	2	2	2	2	2	2		2	2	1	2	2	2	2		2	2	2	1	2	2		1	1	1	2	1	2	1	1	1
12246	李子鑫	1	2	general	张氏街道社区卫生服务中心		2	20	5	1	7		3000	2	2	2	2	2	2	2	2	2	2	2		2	2	2	2	1	2	2		1	2	2	2	2	2		1	1	1	2	1	1	2	1	1
12247	李子鑫	1	2	general	张氏街道社区卫生服务中心		2	65	3	2	8		2600	2	2	2	2	2	2	2	2	2	2	2		2	2	1	2	2	2	2		2	2	2	1	2	2		1	1	2	2	1	2	2	2	2
12248	李子鑫	1	2	general	张氏街道社区卫生服务中心		2	52	5	2	1		5000	2	1	2	2	2	2	2	2	2	2	1	血脂高	2	2	1	2	2	2	2		2	2	2	1	2	2		1	1	1	1	1	1	1	2	1
12249	李子鑫	1	2	general	张氏街道社区卫生服务中心		2	41	3	2	2		4000	1	2	2	2	2	2	2	2	2	2	2		2	1	2	2	2	2	2		1	2	2	2	2	2		1	1	1	1	1	1	1	1	1
12250	李子鑫	1	2	general	张氏街道社区卫生服务中心		2	30	5	2	1		5000	1	2	2	2	2	2	2	2	2	2	2		2	2	1	2	2	2	2		1	2	2	2	2	2		1	1	1	1	1	1	1	1	1
12251	李子鑫	1	2	general	张氏街道社区卫生服务中心		2	50	2	2	9		2000	1	2	2	2	2	2	2	2	2	2	2		2	1	2	2	2	2	2		1	2	2	2	2	2		1	1	2	1	1	1	1	1	1
12252	李子鑫	1	2	general	张氏街道社区卫生服务中心		1	40	5	2	1		2000	2	2	2	2	2	2	2	2	2	2	2		2	2	1	2	2	2	2		2	2	2	1	2	2		1	1	1	5	1	1	1	1	1
12253	李子鑫	1	2	general	张氏街道社区卫生服务中心		2	31	3	2	4		8000	2	2	2	2	2	2	2	2	2	2	2		2	2	1	2	2	2	2		2	2	2	1	1	2		1	1	1	2	2	2	2	2	2
12254	李子鑫	1	2	general	张氏街道社区卫生服务中心		2	62	1	2	8		4000	3	1	1	1	2	2	2	2	2	2	2		2	1	2	2	2	2	2		2	2	2	1	2	2		1	1	3	1	2	1	1	1	1
12255	李子鑫	1	2	general	张氏街道社区卫生服务中心		2	63	1	2	9		0	4	1	2	1	2	2	1	2	2	2	2		2	2	2	1	2	2	2		1	2	2	2	2	2		1	1	2	2	3	2	2	2	2
12256	李子鑫	1	2	general	张氏街道社区卫生服务中心		1	40	4	2	6		5000	2	2	2	2	2	2	2	2	2	2	2		2	2	1	2	2	2	2		2	2	1	2	2	2		2	1	2	2	2	3	2	3	3
12257	李子鑫	1	2	general	张氏街道社区卫生服务中心		1	69	2	2	8		4000	2	2	2	2	2	2	2	2	2	2	2		2	2	1	2	2	2	2		2	2	2	1	2	2		1	1	1	1	1	1	1	1	1
12258	李子鑫	1	2	general	张氏街道社区卫生服务中心		2	67	2	2	8		3000	1	2	2	2	2	2	2	2	2	2	2		2	1	2	2	2	2	2		2	1	2	2	2	2		1	1	1	1	1	1	1	1	1
12259	李子鑫	1	2	general	张氏街道社区卫生服务中心		1	56	2	2	5		4000	2	2	2	2	2	2	2	2	2	2	2		2	2	2	1	2	2	2		2	1	2	2	2	2		1	1	1	2	1	2	1	1	1
12260	李子鑫	1	2	general	张氏街道社区卫生服务中心		1	64	1	2	5		2000	3	2	2	2	2	2	2	2	2	2	2		2	1	2	2	2	2	2		2	1	2	2	2	2		1	1	1	1	1	1	1	1	1
12261	李子鑫	1	2	general	张氏街道社区卫生服务中心		1	50	3	2	2		3800	3	1	1	1	2	2	2	2	2	2	2		2	2	1	2	2	2	2		2	2	2	2	1	2		1	1	2	2	2	2	2	1	1
12262	李子鑫	1	2	general	张氏街道社区卫生服务中心		1	25	4	1	2		5000	1	2	2	2	2	2	2	2	2	2	2		2	2	1	2	2	2	2		2	2	2	1	2	2		1	1	3	1	1	1	1	1	1
12263	李子鑫	1	2	general	张氏街道社区卫生服务中心		2	28	4	1	2		6000	1	2	2	2	2	2	2	2	2	2	2		2	2	1	2	2	2	2		2	2	2	1	2	2		1	1	3	2	1	1	1	1	2
12264	李子鑫	1	2	general	张氏街道社区卫生服务中心		1	76	2	2	8		5000	4	1	1	2	2	2	2	1	2	2	2		2	2	2	2	1	2	2		2	2	2	1	2	2		1	1	2	2	2	1	2	2	2
12265	李子鑫	1	2	general	张氏街道社区卫生服务中心		1	40	3	2	6		6000	1	2	2	2	2	2	2	2	2	2	2		2	2	1	2	2	2	2		2	2	2	1	2	2		1	1	1	2	1	1	1	1	2
12266	李子鑫	1	2	general	张氏街道社区卫生服务中心		2	44	4	2	1		5500	3	2	2	2	2	2	2	2	2	2	2		2	2	3	2	2	2	2		2	2	2	1	2	2		1	1	3	2	1	1	1	1	2
12267	李子鑫	1	2	general	张氏街道社区卫生服务中心		2	40	4	2	1		5000	3	2	2	2	2	2	2	2	2	2	2		2	2	1	2	2	2	2		2	2	2	1	2	2		1	1	3	2	1	1	1	1	2
12268	李子鑫	1	2	general	张氏街道社区卫生服务中心		1	30	5	2	2		6000	1	2	2	2	2	2	2	2	2	2	2		2	2	1	2	2	2	2		2	2	2	1	2	2		1	1	1	1	1	1	1	1	1
12269	李子鑫	1	2	general	张氏街道社区卫生服务中心		2	29	4	2	4		4500	1	2	2	2	2	2	2	2	2	2	2		2	2	1	2	2	2	2		2	2	2	1	2	2		1	1	3	5	2	2	2	1	1
12270	李子鑫	1	2	general	张氏街道社区卫生服务中心		1	35	4	2	2		5000	1	2	2	2	2	2	2	2	2	2	2		2	2	1	2	2	2	2		2	2	2	1	2	2		1	1	1	2	1	2	1	1	1
12271	李子鑫	1	2	general	张氏街道社区卫生服务中心		1	30	4	1	2		4000	1	2	2	2	2	2	2	2	2	2	2		2	2	1	2	2	2	2		2	2	2	1	2	2		1	1	1	2	1	2	1	1	1
12272	李子鑫	1	2	general	张氏街道社区卫生服务中心		2	32	4	2	3		3000	3	2	2	2	2	2	2	2	2	2	2		2	2	1	2	2	2	2		2	2	2	1	2	2		1	1	2	2	2	1	2	1	1
12273	李子鑫	1	2	general	张氏街道社区卫生服务中心		2	42	3	2	1		8000	2	2	2	2	2	2	2	2	2	2	2		2	2	1	2	2	2	2		2	2	2	1	2	2		1	1	1	2	2	2	2	2	1
12274	李子鑫	1	2	general	张氏街道社区卫生服务中心		1	69	2	2	8		7000	3	2	2	2	2	2	2	2	2	2	2		2	2	1	2	2	1	2		2	2	2	1	2	2		1	1	3	5	5	1	1	1	2
12275	李子鑫	1	2	general	张氏街道社区卫生服务中心		1	65	1	2	8		3000	3	1	1	1	2	2	2	2	2	2	2		2	2	1	2	2	2	2		2	2	2	1	2	2		1	1	1	1	1	1	1	1	1
12276	李子鑫	1	2	general	张氏街道社区卫生服务中心		2	71	1	2	8		3000	4	1	1	1	2	2	2	2	2	2	2		2	2	1	2	2	2	2		2	2	2	1	2	2		1	1	1	1	1	1	1	1	1
12277	李子鑫	1	2	general	张氏街道社区卫生服务中心		1	67	2	2	8		8000	2	1	1	1	2	2	2	2	2	2	2		2	2	1	2	2	2	2		2	2	2	1	2	2		1	1	1	1	1	1	1	1	1
12278	李子鑫	1	2	general	张氏街道社区卫生服务中心		2	69	3	2	8		10000	2	2	2	2	2	2	2	2	2	2	2		2	2	1	2	2	2	2		2	2	2	1	2	2		1	1	1	1	1	1	1	1	1
12279	李子鑫	1	2	general	张氏街道社区卫生服务中心		2	32	4	2	3		5000	2	2	2	2	2	2	2	2	2	2	2		2	2	1	2	2	2	2		2	2	2	1	2	2		1	1	1	2	1	2	1	1	1
12280	李子鑫	1	2	general	张氏街道社区卫生服务中心		2	64	1	2	8		3000	4	1	1	2	2	2	2	2	1	2	2		2	2	2	2	1	2	2		2	2	2	2	1	2		1	1	1	2	1	2	1	1	1
12281	李子鑫	1	2	general	张氏街道社区卫生服务中心		2	36	4	2	2		4500	1	2	2	2	2	2	2	2	2	2	2		2	2	1	2	2	2	2		2	2	2	1	2	2		1	1	2	5	2	5	1	1	1
12282	李子鑫	1	2	general	张氏街道社区卫生服务中心		1	40	4	2	2		5000	2	2	2	2	2	2	2	2	2	2	2		2	2	1	2	2	2	2		2	2	2	1	2	2		1	1	1	2	2	1	1	1	1
12283	李子鑫	1	2	general	张氏街道社区卫生服务中心		1	50	3	2	4		5000	3	1	2	1	2	2	2	2	2	2	2		2	2	1	2	2	2	2		2	2	2	1	2	2		1	1	3	2	2	1	1	1	1
12284	李子鑫	1	2	general	张氏街道社区卫生服务中心		2	50	2	2	8		4800	2	1	1	2	2	2	2	2	2	2	2		2	2	1	2	2	2	2		2	2	2	1	2	2		1	1	2	2	5	2	2	1	2
12285	李子鑫	1	2	general	张氏街道社区卫生服务中心		1	30	3	1	2		5000	2	2	2	2	2	2	2	2	2	2	2		2	2	1	2	2	2	2		1	2	2	2	2	2		5	1	1	1	2	1	2	1	1
12286	李子鑫	1	2	general	张氏街道社区卫生服务中心		2	35	5	2	2		6000	2	2	2	2	2	2	2	2	2	2	2		2	2	1	2	2	2	2		2	2	2	1	2	2		5	1	1	1	5	1	1	1	1
12287	李子鑫	1	2	general	张氏街道社区卫生服务中心		2	35	5	2	2		5000	1	2	2	2	2	2	2	2	2	2	2		2	2	1	2	2	2	2		2	2	1	2	2	2		1	2	#NULL!	#NULL!	#NULL!	#NULL!	#NULL!	#NULL!	#NULL!
12288	李子鑫	1	2	general	张氏街道社区卫生服务中心		1	56	3	2	3		4500	1	1	1	2	2	2	2	2	2	2	2		2	2	1	2	2	2	2		2	2	1	2	2	2		1	2	#NULL!	#NULL!	#NULL!	#NULL!	#NULL!	#NULL!	#NULL!
12289	李子鑫	1	2	general	张氏街道社区卫生服务中心		2	49	4	2	2		6000	1	2	2	2	2	2	2	2	2	2	2		2	2	1	2	2	2	2		2	2	1	2	2	2		1	2	#NULL!	#NULL!	#NULL!	#NULL!	#NULL!	#NULL!	#NULL!
12290	李子鑫	1	2	general	张氏街道社区卫生服务中心		2	37	4	2	6		5000	1	2	2	2	2	2	2	2	2	2	2		2	2	2	2	1	2	2		2	2	2	2	1	2		1	1	2	3	2	2	1	1	1
12291	李子鑫	1	2	general	张氏街道社区卫生服务中心		1	42	3	2	9		5000	2	2	2	2	2	2	2	2	2	2	2		2	2	1	2	2	2	2		2	2	2	1	2	2		1	1	2	3	2	2	1	1	1
12292	李子鑫	1	2	general	张氏街道社区卫生服务中心		2	40	4	2	6		5000	2	2	2	2	2	2	2	2	2	2	2		2	2	1	2	2	2	2		2	2	2	1	2	2		1	1	2	3	2	2	1	1	2
12293	李子鑫	1	2	general	张氏街道社区卫生服务中心		1	30	5	2	4		5500	2	2	2	2	2	2	2	2	2	2	2		2	2	1	2	2	2	2		2	2	2	1	2	2		1	1	2	3	2	2	1	1	1
12294	李子鑫	1	2	general	张氏街道社区卫生服务中心		1	27	5	2	5		4000	2	2	2	2	2	2	2	2	2	2	2		2	2	1	2	2	2	2		2	2	2	1	2	2		1	1	2	3	2	2	1	1	1
12295	李子鑫	1	2	general	张氏街道社区卫生服务中心		2	32	4	2	9		3000	2	2	2	2	2	2	2	2	2	2	2		2	2	1	2	2	2	2		2	2	2	1	2	2		1	1	2	3	2	2	1	1	1
12296	李子鑫	1	2	general	张氏街道社区卫生服务中心		2	35	4	2	9		2500	2	2	2	2	2	2	2	2	2	2	2		2	2	1	2	2	2	2		2	2	2	1	2	2		1	1	2	3	2	2	1	1	1
12297	李子鑫	1	2	general	张氏街道社区卫生服务中心		2	42	4	2	6		3700	1	2	2	2	2	2	2	2	2	2	2		2	2	2	2	1	2	2		2	2	2	2	1	2		1	1	1	1	1	1	1	1	1
12298	李子鑫	1	2	general	张氏街道社区卫生服务中心		2	45	4	2	3		5800	3	2	2	2	2	2	2	2	2	2	2		2	2	2	2	1	2	2		1	2	2	2	2	2		1	3	#NULL!	#NULL!	#NULL!	#NULL!	#NULL!	#NULL!	#NULL!
12299	李子鑫	1	2	general	张氏街道社区卫生服务中心		2	38	4	1	4		3500	3	2	2	2	2	2	2	2	2	2	2		2	2	2	2	1	2	2		1	2	2	2	2	2		1	3	#NULL!	#NULL!	#NULL!	#NULL!	#NULL!	#NULL!	#NULL!
12300	李子鑫	1	2	general	张氏街道社区卫生服务中心		1	56	3	2	8		3000	3	1	1	2	2	2	2	2	2	2	2		2	1	2	2	2	2	2		2	1	2	2	2	2		1	3	#NULL!	#NULL!	#NULL!	#NULL!	#NULL!	#NULL!	#NULL!
12301	李子鑫	1	2	general	张氏街道社区卫生服务中心		1	48	5	2	2		6600	1	2	2	2	2	2	2	2	2	2	2		2	2	2	2	1	2	2		1	2	2	2	2	2		1	3	#NULL!	#NULL!	#NULL!	#NULL!	#NULL!	#NULL!	#NULL!
12302	李子鑫	1	2	general	张氏街道社区卫生服务中心		2	30	5	2	1		4500	2	2	2	2	2	2	2	2	2	2	2		2	2	1	2	2	2	2		1	2	2	2	2	2		1	3	#NULL!	#NULL!	#NULL!	#NULL!	#NULL!	#NULL!	#NULL!
12303	李子鑫	1	2	general	张氏街道社区卫生服务中心		2	65	1	4	8		4000	4	1	2	1	2	2	2	1	2	2	2		2	2	1	2	2	2	2		2	2	2	1	2	2		1	1	3	2	2	2	1	1	2
12304	李子鑫	1	2	general	张氏街道社区卫生服务中心		1	56	3	2	2		3800	1	1	1	2	2	2	2	2	2	2	2		2	2	1	2	2	2	2		2	2	2	1	2	2		1	1	1	2	1	2	1	1	1
12305	李子鑫	1	2	general	张氏街道社区卫生服务中心		2	30	4	2	2		5000	1	2	2	2	2	2	2	2	2	2	2		2	2	1	2	2	2	2		2	2	2	1	2	2		1	1	1	1	1	1	1	1	1
12306	李子鑫	1	2	general	张氏街道社区卫生服务中心		2	42	4	2	2		3200	1	2	2	2	2	2	2	2	2	2	2		2	1	2	2	2	2	2		1	2	2	2	2	2		1	2	#NULL!	#NULL!	#NULL!	#NULL!	#NULL!	#NULL!	#NULL!
12307	李子鑫	1	2	general	张氏街道社区卫生服务中心		1	32	5	2	3		5200	1	2	2	2	2	2	2	2	2	2	2		2	2	1	2	2	2	2		2	2	2	1	2	2		1	2	#NULL!	#NULL!	#NULL!	#NULL!	#NULL!	#NULL!	#NULL!
12308	李子鑫	1	2	general	张氏街道社区卫生服务中心		2	67	2	2	9		1800	3	1	1	1	2	1	2	2	2	2	2		2	1	2	2	2	2	2		1	2	2	2	2	2		1	1	3	2	1	2	1	1	1
12309	李子鑫	1	2	general	张氏街道社区卫生服务中心		1	69	2	2	8		4200	2	1	1	1	2	2	2	2	2	2	2		2	2	1	2	2	2	2		2	2	1	2	2	2		1	1	1	3	1	2	1	1	1
12310	李子鑫	1	2	general	张氏街道社区卫生服务中心		2	67	1	2	8		2000	2	2	2	2	2	2	2	2	2	2	2		2	2	1	2	2	2	2		2	2	2	1	2	2		1	1	1	1	1	1	1	1	1
12311	李子鑫	1	2	general	张氏街道社区卫生服务中心		1	71	1	2	8		2000	3	1	1	1	2	2	2	2	2	2	2		2	1	2	2	2	2	2		2	1	2	2	2	2		1	1	1	1	1	1	1	1	1
12312	李子鑫	1	2	general	张氏街道社区卫生服务中心		1	52	2	2	5		3000	2	2	2	2	2	2	2	2	2	2	2		2	1	2	2	2	2	2		2	1	2	2	2	2		1	1	1	1	1	1	1	1	1
12313	李子鑫	1	2	general	张氏街道社区卫生服务中心		1	47	2	2	5		4000	2	2	2	2	2	2	2	2	2	2	2		2	2	1	2	2	2	2		2	2	2	1	2	2		1	1	1	1	1	1	1	1	1
12314	李子鑫	1	2	general	张氏街道社区卫生服务中心		2	63	1	2	8		2000	2	1	1	2	2	2	2	2	2	2	2		2	1	2	2	2	2	2		2	1	2	2	2	2		1	1	1	1	1	1	1	1	1
12315	李子鑫	1	2	general	张氏街道社区卫生服务中心		1	49	3	4	1		5000	2	2	2	2	2	2	2	2	2	2	2		2	2	1	2	2	2	2		2	2	1	1	2	2		1	1	1	1	1	1	1	1	1
12316	李子鑫	1	2	general	张氏街道社区卫生服务中心		2	61	2	2	8		2000	2	1	2	1	2	2	2	2	2	2	2		2	2	1	2	2	2	2		2	2	2	1	2	2		1	1	1	1	1	1	1	1	1
12317	李子鑫	1	2	general	张氏街道社区卫生服务中心		2	54	2	2	5		2000	2	2	2	2	2	2	2	2	2	2	2		2	1	2	2	2	2	2		2	1	2	2	2	2		1	1	1	1	1	1	1	1	1
12318	李子鑫	1	2	general	张氏街道社区卫生服务中心		1	28	4	2	6		3500	1	2	2	2	2	2	2	2	2	2	2		2	2	1	2	2	2	2		2	2	2	1	2	2		1	1	3	2	2	3	2	5	5
12319	李子鑫	1	2	general	张氏街道社区卫生服务中心		2	68	1	2	8		2000	2	2	2	2	2	2	2	2	2	2	2		2	1	2	2	2	2	2		2	1	2	2	2	2		1	1	1	1	1	1	1	1	1
12320	李子鑫	1	2	general	张氏街道社区卫生服务中心		1	66	2	2	8		3000	2	2	2	2	2	2	2	2	2	2	2		2	2	1	2	2	2	2		2	2	2	1	2	2		1	1	1	1	1	1	1	1	1
12321	李子鑫	1	2	general	张氏街道社区卫生服务中心		2	67	1	2	8		3000	1	1	1	2	2	2	2	2	2	2	2		2	2	1	2	2	2	2		2	2	2	1	2	2		1	1	1	1	1	1	1	1	1
12322	李子鑫	1	2	general	张氏街道社区卫生服务中心		1	67	1	2	8		3000	2	2	2	2	2	2	2	2	2	2	2		2	2	1	2	2	2	2		2	2	2	1	2	2		1	1	1	1	1	1	1	1	1
12323	李子鑫	1	2	general	张氏街道社区卫生服务中心		1	68	1	2	8		3000	1	1	1	2	2	2	2	2	2	2	2		2	2	1	2	2	2	2		2	2	2	1	2	2		1	1	1	1	1	1	1	1	1
12324	李子鑫	1	2	general	张氏街道社区卫生服务中心		2	67	1	2	8		10000	1	1	1	2	2	2	2	2	2	2	2		2	2	1	2	2	2	2		2	2	2	1	2	2		1	1	1	1	1	1	1	1	1
12325	李子鑫	1	2	general	张氏街道社区卫生服务中心		1	41	3	2	1		2000	1	1	1	2	2	2	2	2	2	2	2		2	2	1	2	2	2	2		2	2	2	1	2	2		1	1	1	1	1	1	1	1	1
12326	李子鑫	1	2	general	张氏街道社区卫生服务中心		2	56	2	2	8		3000	1	1	1	1	2	2	2	2	2	2	2		2	2	1	2	2	2	2		2	2	2	1	2	2		1	1	1	1	1	1	1	1	1
12327	李子鑫	1	2	general	张氏街道社区卫生服务中心		1	58	2	2	5		1000	1	1	1	2	2	2	2	2	2	2	2		2	1	2	2	2	2	2		2	1	2	2	2	2		1	1	1	1	1	1	1	1	1
12328	李子鑫	1	2	general	张氏街道社区卫生服务中心		1	65	2	2	5		3000	1	2	2	2	2	2	2	2	2	2	2		2	1	2	2	2	2	2		2	1	2	2	2	2		1	1	1	1	1	1	1	1	1
12329	李子鑫	1	2	general	张氏街道社区卫生服务中心		2	71	2	2	8		3000	1	1	1	1	2	2	2	2	2	2	2		2	2	1	2	2	2	2		2	2	2	1	2	2		1	1	1	1	1	1	1	1	1
12330	李子鑫	1	2	general	电力社区卫生服务中心		2	70	2	1	8		2000	2	1	1	2	2	2	2	2	2	2	2		2	2	2	1	2	2	2		1	2	2	2	2	2		1	2	#NULL!	#NULL!	#NULL!	#NULL!	#NULL!	1	2
12331	李子鑫	1	2	general	电力社区卫生服务中心		2	45	3	2	4		4000	1	1	1	2	2	2	2	2	2	2	2		2	2	1	2	2	2	2		2	2	2	1	2	2		1	2	#NULL!	#NULL!	#NULL!	#NULL!	#NULL!	2	1
12332	李子鑫	1	2	general	电力社区卫生服务中心		1	60	3	2	8		5000	2	1	1	2	2	2	2	2	2	2	2		2	2	1	2	2	2	2		2	2	2	1	2	2		1	2	#NULL!	#NULL!	#NULL!	#NULL!	#NULL!	2	2
12333	李子鑫	1	2	general	电力社区卫生服务中心		1	70	3	2	8		5000	2	1	1	1	2	2	2	2	2	2	2		2	2	1	2	2	2	2		2	2	2	1	2	2		1	1	3	1	2	2	2	2	2
12334	李子鑫	1	2	general	电力社区卫生服务中心		2	49	2	2	8		3600	2	2	2	2	2	2	2	2	2	2	2		2	2	2	2	1	2	2		2	2	2	1	2	2		1	1	3	2	3	5	2	1	2
12335	李子鑫	1	2	general	电力社区卫生服务中心		2	35	5	2	3		6000	2	2	2	2	2	2	2	2	2	2	2		2	1	2	2	2	2	2		2	2	2	1	2	2		1	3	#NULL!	#NULL!	#NULL!	#NULL!	#NULL!	#NULL!	#NULL!
12336	李子鑫	1	2	general	电力社区卫生服务中心		2	42	3	2	3		6000	2	2	2	2	2	2	2	2	2	2	2		2	2	2	1	2	2	2		2	2	2	1	2	2		2	2	#NULL!	#NULL!	#NULL!	#NULL!	#NULL!	#NULL!	#NULL!
12337	李子鑫	1	2	general	电力社区卫生服务中心		2	30	4	2	4		5000	2	2	2	2	2	2	2	2	2	2	2		2	1	2	2	2	2	2		2	2	2	1	2	2		2	3	#NULL!	#NULL!	#NULL!	#NULL!	#NULL!	#NULL!	#NULL!
12338	李子鑫	1	2	general	电力社区卫生服务中心		2	33	3	2	3		3000	2	2	2	2	2	2	2	2	2	2	2		2	1	2	2	2	2	2		2	1	2	2	2	2		1	3	#NULL!	#NULL!	#NULL!	#NULL!	#NULL!	#NULL!	#NULL!
12339	李子鑫	1	2	general	电力社区卫生服务中心		2	35	3	2	4		4000	2	2	2	2	2	2	2	2	2	2	2		2	2	1	2	2	2	2		2	2	2	1	2	2		1	1	2	2	3	2	2	2	2
24001	李子鑫	2	4	good		济南市历城区彩石镇卫生院	2	28	4	2	2		3000	2	2	2	2	2	2	2	2	2	2	2		2	2	1	2	2	2	2		2	2	2	1	2	2		1	2	#NULL!	#NULL!	#NULL!	#NULL!	#NULL!	#NULL!	#NULL!
24002	李子鑫	2	4	good		济南市历城区彩石镇卫生院	2	32	5	2	2		3500	3	2	2	2	2	2	2	2	2	2	2		2	2	1	2	2	1	2		2	2	2	1	2	2		2	1	1	2	2	2	2	1	1
24003	李子鑫	2	4	good		济南市历城区彩石镇卫生院	2	31	4	2	2		2000	2	2	2	2	2	2	2	2	2	2	2		2	2	1	2	2	2	2		2	2	2	1	2	2		1	1	3	2	1	2	1	1	1
24004	李子鑫	2	4	good		济南市历城区彩石镇卫生院	2	39	4	2	2		2000	3	2	2	2	2	2	2	2	2	2	2		2	2	1	2	2	2	2		2	2	2	1	2	2		2	1	2	2	2	2	2	2	2
24005	李子鑫	2	4	good		济南市历城区彩石镇卫生院	2	30	4	1	2		4200	2	2	2	2	2	2	2	2	2	2	2		2	2	1	2	2	2	2		2	2	2	1	2	2		2	2	#NULL!	#NULL!	#NULL!	#NULL!	#NULL!	#NULL!	#NULL!
24006	李子鑫	2	4	good		济南市历城区彩石镇卫生院	1	65	1	2	5		1200	3	1	1	1	2	2	2	2	2	1	2		2	2	2	2	1	2	2		2	2	2	2	1	2		1	1	2	1	1	1	5	1	1
24007	李子鑫	2	4	good		济南市历城区彩石镇卫生院	2	50	1	2	5		1500	3	1	1	2	2	2	2	1	2	2	2		2	2	2	1	2	2	2		2	1	2	2	1	2		1	1	3	2	2	2	2	2	2
24008	李子鑫	2	4	good		济南市历城区彩石镇卫生院	2	50	5	2	2		7000	3	2	2	2	2	2	2	2	2	2	2		2	2	1	2	2	2	2		2	2	2	1	2	2		1	1	1	1	1	1	1	1	1
24009	李子鑫	2	4	good		济南市历城区彩石镇卫生院	2	32	5	1	2		4200	3	1	2	2	2	2	2	2	1	2	2		2	2	1	2	2	2	2		2	2	2	1	2	2		1	1	2	2	1	1	1	1	1
24010	李子鑫	2	4	good		济南市历城区彩石镇卫生院	2	33	4	2	4		3500	1	2	2	2	2	2	2	2	2	2	2		2	2	2	2	1	2	2		2	2	2	2	1	2		1	1	1	2	1	1	1	1	1
24011	李子鑫	2	4	good		济南市历城区彩石镇卫生院	2	32	5	2	2		4000	3	2	2	2	2	2	2	2	2	2	2		2	2	1	2	2	2	2		2	2	2	1	2	2		1	1	1	2	1	2	2	1	1
24012	李子鑫	2	4	good		济南市历城区彩石镇卫生院	2	46	4	2	9		3000	2	2	2	2	2	2	2	2	2	2	2		2	2	2	1	2	2	2		2	2	2	2	1	2		1	1	3	5	1	5	1	1	1
24013	李子鑫	2	4	good		济南市历城区彩石镇卫生院	2	33	5	2	2		4000	2	2	2	2	2	2	2	2	2	2	2		2	2	2	2	1	2	2		1	2	2	2	2	2		1	2	#NULL!	#NULL!	#NULL!	#NULL!	#NULL!	#NULL!	#NULL!
24014	李子鑫	2	4	good		济南市历城区彩石镇卫生院	2	40	4	2	9		3000	2	2	2	2	2	2	2	2	2	2	2		2	2	1	2	2	2	2		2	2	2	1	2	2		1	2	#NULL!	#NULL!	#NULL!	#NULL!	#NULL!	#NULL!	#NULL!
24015	李子鑫	2	4	good		济南市历城区彩石镇卫生院	1	35	5	2	2		4000	3	1	2	2	1	2	1	2	2	2	2		2	2	1	2	2	2	2		2	2	2	1	2	2		1	1	1	1	1	1	1	1	1
24016	李子鑫	2	4	good		济南市历城区彩石镇卫生院	2	33	5	2	2		5000	2	2	2	2	2	2	2	2	2	2	2		2	2	1	2	2	2	2		2	2	2	1	2	2		1	2	#NULL!	#NULL!	#NULL!	#NULL!	#NULL!	#NULL!	#NULL!
24017	李子鑫	2	4	good		济南市历城区彩石镇卫生院	1	26	5	2	9		4000	2	2	2	2	2	2	2	2	2	2	2		2	2	1	2	2	1	2		2	2	2	1	2	2		1	3	#NULL!	#NULL!	#NULL!	#NULL!	#NULL!	#NULL!	#NULL!
24018	李子鑫	2	4	good		济南市历城区彩石镇卫生院	2	33	5	2	2		4300	3	2	2	2	2	2	2	2	2	2	2		2	2	1	2	2	2	2		2	2	2	1	2	2		2	1	2	2	2	2	2	2	2
24019	李子鑫	2	4	good		济南市历城区彩石镇卫生院	2	67	2	2	9		1000	3	1	2	2	2	2	2	2	1	2	2		2	2	2	1	2	2	2		2	2	2	2	1	2		1	1	1	1	1	1	1	1	1
24020	李子鑫	2	4	good		济南市历城区彩石镇卫生院	2	57	1	2	9		1000	3	1	1	2	2	2	2	1	1	2	2		2	2	2	1	2	2	2		2	2	2	2	1	2		1	1	1	1	1	1	2	2	2
24021	李子鑫	2	4	good		济南市历城区彩石镇卫生院	2	48	1	2	9		3000	3	1	2	2	2	2	1	2	2	2	2		2	1	2	2	2	2	2		2	1	2	2	2	2		1	1	1	5	1	1	1	1	1
24022	李子鑫	2	4	good		济南市历城区彩石镇卫生院	2	72	1	2	9		600	3	1	1	2	1	1	2	2	2	2	2		2	1	2	2	1	2	2		2	2	2	2	1	2		1	3	#NULL!	#NULL!	#NULL!	#NULL!	#NULL!	#NULL!	#NULL!
24023	李子鑫	2	4	good		济南市历城区彩石镇卫生院	2	33	4	2	4		3000	2	2	2	2	2	2	2	2	2	2	2		2	1	2	2	2	2	2		2	1	2	2	2	2		1	1	1	2	1	1	3	1	1
24024	李子鑫	2	4	good		济南市历城区彩石镇卫生院	1	38	5	2	2		2000	2	2	2	2	2	2	2	2	2	2	2		2	2	1	2	2	2	2		2	2	2	1	2	2		1	1	2	1	2	1	2	1	2
24025	李子鑫	2	4	good		济南市历城区彩石镇卫生院	2	25	4	2	9		1600	2	2	2	2	2	2	2	2	2	2	2		2	2	1	2	2	2	2		1	2	2	2	2	2		2	1	1	2	2	2	2	2	2
24026	李子鑫	2	4	good		济南市历城区彩石镇卫生院	2	52	2	2	9		3000	3	2	2	2	2	2	2	2	2	2	2		2	1	2	2	2	2	2		2	1	2	2	2	2		2	2	#NULL!	#NULL!	#NULL!	#NULL!	#NULL!	#NULL!	#NULL!
24027	李子鑫	2	4	good		济南市历城区唐王镇卫生院	1	50	3	2	4		5000	3	1	1	1	2	2	2	2	2	2	2		2	2	1	2	2	2	2		2	2	2	1	2	2		2	2	#NULL!	#NULL!	#NULL!	#NULL!	#NULL!	#NULL!	#NULL!
24028	李子鑫	2	4	good		济南市历城区唐王镇康家庄村卫生室	1	41	4	2	2		3000	3	2	2	2	2	2	2	2	2	2	2		2	2	1	2	2	2	2		2	2	2	1	2	2		1	1	1	1	1	1	1	1	1
24029	李子鑫	2	4	good		济南市历城区唐王镇康家庄村卫生室	2	67	1	2	5		1000	4	1	1	2	2	2	2	2	2	2	2		2	1	2	2	2	2	2		2	1	2	2	2	2		1	1	1	1	1	1	1	1	1
24030	李子鑫	2	4	good		济南市历城区唐王镇卫生院	2	43	3	2	5		2000	1	2	2	2	2	2	2	2	2	2	2		2	1	2	2	2	2	2		2	1	2	2	2	2		1	1	1	1	1	1	1	1	1
24031	李子鑫	2	4	good		济南市历城区唐王镇韩新村卫生室	2	29	4	3	3		4500	3	2	2	2	2	2	2	2	2	2	2		2	2	1	2	2	2	2		2	2	2	1	2	2		1	1	1	1	2	1	1	1	1
24032	李子鑫	2	4	good		济南市历城区彩石镇卫生院	2	42	5	2	2		2000	2	2	2	2	2	2	2	2	2	2	2		2	2	1	2	2	2	2		2	2	2	1	2	2		1	1	1	2	1	1	1	1	1
24033	李子鑫	2	4	good		济南市历城区唐王街道办事处唐王卫生院	2	46	4	2	2		5000	3	2	2	2	2	2	2	2	2	2	2		2	2	1	2	2	2	2		2	2	2	1	2	2		1	1	1	1	2	1	2	1	1
24034	李子鑫	2	4	good		济南市历城区唐王镇司家村卫生室	1	47	2	2	5		3000	2	2	2	2	2	2	2	2	2	2	2		2	1	2	2	2	2	2		1	2	2	2	2	2		1	1	1	2	1	4	1	1	1
24035	李子鑫	2	4	good		济南市历城区彩石镇卫生院	2	40	3	2	4		3000	2	2	2	2	2	2	2	2	2	2	2		2	1	1	2	1	1	2		1	2	2	2	2	2		2	1	3	5	2	2	2	2	2
24036	李子鑫	2	4	good		济南市历城区唐王镇司家村卫生室	1	57	2	2	5		3000	2	2	2	2	2	2	2	2	2	2	2		2	1	2	2	2	2	2		1	2	2	2	2	2		1	1	1	1	1	1	1	1	1
24037	李子鑫	2	4	good		济南市历城区唐王镇东王村卫生室	2	71	1	4	5		200	3	1	1	2	2	2	2	2	2	2	2		2	1	2	2	2	2	1	商业医疗保险	2	2	2	2	2	1	新农合	1	1	1	5	2	1	1	1	1
24038	李子鑫	2	4	good		济南市历城区彩石两岔河卫生室	1	40	3	2	4		7000	1	1	1	2	2	2	2	2	2	2	2		2	2	1	2	2	2	2		2	2	2	1	2	2		2	2	#NULL!	#NULL!	#NULL!	#NULL!	#NULL!	#NULL!	#NULL!
24039	李子鑫	2	4	good		济南市历城区唐王镇韩西中心卫生室	2	49	2	3	5		1000	2	1	1	1	1	2	2	2	2	2	2		2	1	2	2	2	2	2		2	2	2	2	1	2		1	1	1	1	1	2	1	1	1
24040	李子鑫	2	4	good		济南市历城区唐王镇卫生院	1	39	3	2	9		3000	3	2	2	2	2	2	2	2	2	2	2		2	2	1	2	2	2	2		2	2	2	1	2	2		1	2	#NULL!	#NULL!	#NULL!	#NULL!	#NULL!	#NULL!	#NULL!
24041	李子鑫	2	4	good		济南市历城区彩石镇卫生院	1	40	3	2	6		4500	2	2	2	2	2	2	2	2	2	2	2		2	2	1	2	2	2	2		2	2	2	1	2	2		1	2	#NULL!	#NULL!	#NULL!	#NULL!	#NULL!	#NULL!	#NULL!
24042	李子鑫	2	4	good		济南市历城区唐王镇卫生院	2	18	5	1	7		2000	1	2	2	2	2	2	2	2	2	2	2		2	2	2	1	2	2	2		1	2	2	2	2	2		1	1	1	1	1	1	1	1	1
24043	李子鑫	2	4	good		济南市历城区唐王镇卫生院	1	54	2	2	1		4000	2	2	2	2	2	2	2	2	2	2	2		2	1	2	2	2	2	2		2	2	1	2	2	2		2	1	1	1	1	1	1	1	1
24044	李子鑫	2	4	good		济南市历城区唐王镇韩西中心卫生室	1	29	4	1	9		4000	3	2	2	2	2	2	2	2	2	2	2		2	2	2	2	2	1	2		2	2	1	2	2	2		1	1	2	1	1	1	1	1	1
24045	李子鑫	2	4	good		济南市历城区唐王镇卫生院	2	45	3	2	5		3000	1	2	2	2	2	2	2	2	2	2	2		2	2	2	1	2	2	2		1	2	2	2	2	2		3	1	2	1	1	1	1	1	1
24046	李子鑫	2	4	good	济南市历城区唐王镇东张社区卫生服务中心		1	45	2	2	4		3000	1	2	2	2	2	2	2	2	2	2	2		2	1	2	2	2	2	2		2	2	2	2	1	2		1	1	1	1	1	1	1	2	1
24047	李子鑫	2	4	good		济南市历城区唐王镇卫生院	1	74	2	2	9		1000	3	1	1	2	2	1	2	2	2	2	2		2	1	2	2	2	2	2		2	1	2	2	2	2		2	1	2	2	2	2	3	3	3
24048	李子鑫	2	4	good		济南市历城区唐王镇卫生院	2	54	1	2	5		700	2	2	2	2	2	2	2	2	2	2	2		2	1	2	2	2	2	2		2	1	2	2	2	2		1	1	1	1	1	1	1	1	1
24049	李子鑫	2	4	good	济南市历城区王舍人卫生服务中心		1	45	2	2	5		3000	2	1	1	2	2	2	2	2	2	2	2		2	2	1	2	2	2	2		2	1	2	2	2	2		1	2	#NULL!	#NULL!	#NULL!	#NULL!	#NULL!	#NULL!	#NULL!
24050	李子鑫	2	4	good		济南市历城区唐王镇卫生院	2	42	2	2	4		3000	1	2	2	2	2	2	2	2	2	2	2		2	2	1	2	2	2	2		2	2	2	1	2	2		1	3	#NULL!	#NULL!	#NULL!	#NULL!	#NULL!	#NULL!	#NULL!
24051	李子鑫	2	4	good		济南市历城区唐王镇卫生院	2	81	1	4	5		120	4	1	1	2	2	2	2	1	2	2	2		2	1	2	2	2	2	2		2	1	2	2	2	2		1	1	2	1	1	1	1	1	1
24052	李子鑫	2	4	good		济南市历城区唐王镇卫生院	1	74	2	2	9		1000	3	1	1	2	2	2	2	2	2	2	2		2	1	2	2	2	2	2		2	1	2	2	2	2		2	2	#NULL!	#NULL!	#NULL!	#NULL!	#NULL!	#NULL!	#NULL!
24053	李子鑫	2	4	good		济南市历城区唐王镇乡镇卫生院	2	45	3	2	2		8000	1	2	2	2	2	2	2	2	2	2	2		2	1	2	2	1	2	2		2	2	2	2	1	2		1	1	1	2	1	1	1	1	1
24054	李子鑫	2	4	good		济南市历城区唐王镇卫生院	1	50	2	2	5		2500	1	2	2	2	2	2	2	2	2	2	2		2	1	2	2	2	2	2		1	2	2	2	2	2		1	1	1	1	1	1	1	1	1
24055	李子鑫	2	4	good	济南市历城区唐王镇东八户卫生服务中心		2	58	3	2	5		2000	1	2	2	2	2	2	2	2	2	2	2		2	1	2	2	2	2	2		2	2	1	2	2	2		1	1	2	1	1	1	1	1	1
24056	李子鑫	2	4	good		济南市历城区唐王镇渡口村卫生室	2	65	2	2	5		1000	3	1	1	2	2	2	2	2	2	2	2		2	1	2	2	2	2	2		2	1	2	2	2	2		1	1	2	2	1	1	1	1	1
24057	李子鑫	2	4	good		济南市历城区唐王镇韩家庄东村	1	45	4	2	1		5000	2	2	2	2	2	2	2	2	2	2	2		2	1	2	2	2	2	2		2	1	2	2	2	2		1	2	#NULL!	#NULL!	#NULL!	#NULL!	#NULL!	#NULL!	#NULL!
24058	李子鑫	2	4	good	济南市历城区唐王镇东张村社区卫生服务中心		2	45	2	2	4		3000	1	2	2	2	2	2	2	2	2	2	2		2	1	2	2	2	2	2		2	2	2	2	1	2		1	2	#NULL!	#NULL!	#NULL!	#NULL!	#NULL!	#NULL!	#NULL!
24059	李子鑫	2	4	good		济南市历城区唐王镇乡镇卫生院	2	53	1	2	5		1800	3	1	1	1	2	2	2	2	2	2	2		2	1	2	2	2	2	2		2	1	2	2	2	2		1	1	1	1	1	1	1	1	1
24060	李子鑫	2	4	good		济南市历城区唐王镇乡镇卫生院	2	19	5	1	7		0	1	2	2	2	2	2	2	2	2	2	2		2	1	2	2	2	2	2		2	1	2	2	2	2		1	2	#NULL!	#NULL!	#NULL!	#NULL!	#NULL!	#NULL!	#NULL!
24061	李子鑫	2	4	good		济南市历城区唐王镇乡镇卫生院	1	45	2	2	9		4000	1	2	2	2	2	2	2	2	2	2	2		2	1	2	2	2	2	2		1	2	2	2	2	2		1	2	#NULL!	#NULL!	#NULL!	#NULL!	#NULL!	#NULL!	#NULL!
24062	李子鑫	2	4	good		济南市历城区唐王镇乡镇卫生院	2	48	3	2	9		2000	1	2	2	2	2	2	2	2	2	2	2		2	1	2	2	2	2	2		2	1	2	2	2	1	新农合	1	1	1	1	1	1	1	1	1
24063	李子鑫	2	4	good		济南市历城区唐王镇	1	75	4	2	8		6000	2	1	1	1	2	2	2	2	2	2	2		2	2	1	2	2	2	2		2	2	2	1	2	2		1	1	2	1	1	1	2	2	1
24064	李子鑫	2	4	good		济南市历城区唐王镇卫生院	2	40	2	2	5		3000	3	2	2	2	2	2	2	2	2	2	2		2	2	2	2	1	2	2		2	2	2	2	2	1	无	1	2	#NULL!	#NULL!	#NULL!	#NULL!	#NULL!	#NULL!	#NULL!
24065	李子鑫	2	4	good		济南市历城区唐王镇卫生院	1	45	2	2	2		5000	2	2	2	2	2	2	2	2	2	2	2		2	1	2	2	2	2	2		1	2	2	2	2	2		1	2	#NULL!	#NULL!	#NULL!	#NULL!	#NULL!	#NULL!	#NULL!
24066	李子鑫	2	4	good		济南市历城区唐王镇卫生院	2	44	2	2	2		3000	1	2	2	2	2	2	2	2	2	2	2		2	1	1	2	2	2	2		2	2	2	1	2	2		1	2	#NULL!	#NULL!	#NULL!	#NULL!	#NULL!	#NULL!	#NULL!
24067	李子鑫	2	4	good		济南市历城区唐王镇卫生院	2	40	2	2	9		2000	2	2	2	2	2	2	2	2	2	2	2		2	1	2	2	2	2	2		2	1	2	2	2	2		1	3	#NULL!	#NULL!	#NULL!	#NULL!	#NULL!	#NULL!	#NULL!
24068	李子鑫	2	4	good		济南市历城区唐王卫生院	1	49	3	2	5		3000	2	2	2	2	2	2	2	2	2	2	2		2	2	2	1	2	2	2		2	2	2	2	1	2		1	2	#NULL!	#NULL!	#NULL!	#NULL!	#NULL!	#NULL!	#NULL!
24069	李子鑫	2	4	good		济南市历城区唐王镇	1	75	4	2	8		6000	2	1	1	1	2	2	2	2	2	2	2		2	2	1	2	2	2	2		2	2	2	1	2	2		1	1	1	1	1	1	1	1	1
24070	李子鑫	2	4	good		济南市历城区彩石镇卫生院	1	53	2	2	9		1000	2	2	2	2	2	2	2	2	2	2	2		2	2	2	2	1	2	2		1	2	2	2	2	2		1	3	#NULL!	#NULL!	#NULL!	#NULL!	#NULL!	#NULL!	#NULL!
24071	李子鑫	2	4	good		济南市历城区彩石镇卫生院	2	31	5	2	2		4000	3	2	2	2	2	2	2	2	2	2	2		2	2	1	2	2	2	2		2	2	2	1	2	2		1	1	2	1	2	5	2	1	2
24072	李子鑫	2	4	good		济南市历城区唐王卫生院	1	49	3	2	5		3000	2	2	2	2	2	2	2	2	2	2	2		2	2	2	1	2	2	2		2	2	2	2	1	2		1	2	#NULL!	#NULL!	#NULL!	#NULL!	#NULL!	#NULL!	#NULL!
24073	李子鑫	2	4	good		济南市历城区唐王卫生院	1	75	3	2	8		6000	2	1	1	1	2	2	2	2	2	2	2		2	2	1	2	2	2	2		2	2	2	1	2	2		1	1	1	1	1	1	1	1	1
24074	李子鑫	2	4	good		济南市历城区唐王卫生院	1	56	3	2	2		2000	1	1	1	2	2	2	2	2	2	2	2		2	2	2	1	2	2	2		2	1	2	2	2	2		1	1	1	1	2	2	1	1	1
24075	李子鑫	2	4	good	济南市历城区王舍人社区卫生服务中心		2	44	2	2	5		3000	3	2	2	2	2	2	2	2	2	2	2		2	1	2	2	2	2	2		2	1	2	2	2	2		1	1	3	1	2	1	3	1	1
24076	李子鑫	2	4	good		济南市历城区唐王镇王家坡村卫生室	1	23	5	1	7		0	2	2	2	2	2	2	2	2	2	2	2		2	2	2	2	1	2	2		1	2	2	2	2	2		1	1	1	2	1	1	2	1	1
24077	李子鑫	2	4	good		济南市历城区唐王镇渡口村卫生室	2	74	2	2	9		500	3	1	1	2	2	2	2	2	2	2	2		2	1	2	2	2	2	2		1	2	2	2	2	2		1	1	1	1	1	1	1	1	1
24078	李子鑫	2	4	good		济南市历城区唐王卫生院	1	75	3	2	8		6000	2	1	1	1	2	2	2	2	2	2	2		2	2	1	2	2	2	2		2	2	2	1	2	2		1	1	1	1	1	1	1	1	1
24079	李子鑫	2	4	good	济南市历城区王舍人社区卫生服务中心		1	65	2	2	5		2000	4	1	1	1	2	2	2	1	1	2	2		2	1	2	2	2	2	2		2	1	2	2	2	2		1	1	1	1	1	2	5	5	1
24080	李子鑫	2	4	good		济南市历城区唐王南殷	1	68	2	2	5		500	1	1	1	2	2	2	2	1	2	2	2		2	2	2	1	2	2	2		2	2	2	2	1	2		1	1	1	1	1	1	1	1	1
24081	李子鑫	2	4	good		济南市历城区唐王镇渡口村卫生室	2	57	3	2	9		800	2	1	1	2	2	2	2	2	2	2	2		2	1	2	2	2	2	2		1	2	2	2	2	2		1	1	1	1	1	1	1	1	1
24082	李子鑫	2	4	good	济南市历城区王舍人社区卫生服务中心		2	68	2	2	5		0	3	1	1	2	2	2	2	2	1	2	2		2	1	2	2	2	2	2		2	1	2	2	2	2		1	1	2	1	2	1	3	1	1
24083	李子鑫	2	4	good		济南市历城区唐王镇渡口村卫生室	1	71	2	2	9		500	3	1	1	2	2	2	2	2	2	2	2		2	1	2	2	2	2	2		1	2	2	2	2	2		1	1	1	1	1	1	1	1	1
24084	李子鑫	2	4	good		济南市历城区唐镇卫生院	1	45	2	2	5		3000	3	1	2	1	2	2	2	2	2	2	2		2	2	1	2	2	2	2		2	2	2	1	2	2		1	2	#NULL!	#NULL!	#NULL!	#NULL!	#NULL!	#NULL!	#NULL!
24085	李子鑫	2	4	good		济南市历城区唐镇卫生院	2	68	2	2	5		500	1	1	1	1	2	2	2	2	2	2	2		2	2	2	2	1	2	2		2	2	2	2	1	2		1	1	1	1	1	1	1	1	1
24086	李子鑫	2	4	good		济南市历城区唐镇卫生院	1	48	2	2	2		1090	2	1	1	2	2	2	2	2	2	2	2		2	1	2	2	2	2	2		2	1	2	2	2	2		2	2	#NULL!	#NULL!	#NULL!	#NULL!	#NULL!	#NULL!	#NULL!
24087	李子鑫	2	4	good		济南市历城区唐王镇渡口村卫生室	1	33	3	2	1		5800	1	2	2	2	2	2	2	2	2	2	2		2	2	1	2	2	2	2		2	2	2	1	2	2		1	1	1	1	1	1	1	1	1
24088	李子鑫	2	4	good		济南市历城区唐王镇渡口村卫生室	2	40	2	2	9		3000	2	2	2	2	2	2	2	2	2	2	2		2	1	2	2	2	2	2		1	2	2	2	2	2		1	2	#NULL!	#NULL!	#NULL!	#NULL!	#NULL!	#NULL!	#NULL!
24089	李子鑫	2	4	good		济南市历城区唐王卫生院	2	54	2	2	5		2000	1	1	2	2	2	2	2	2	2	2	1	无	2	2	2	1	2	2	2		2	1	2	2	2	2		1	1	1	1	2	2	2	1	2
24090	李子鑫	2	4	good		济南市历城区唐王镇亓家村	2	40	3	2	4		3000	2	2	2	2	2	2	2	2	2	2	2		2	1	2	2	2	2	2		1	2	2	2	2	2		1	1	1	1	1	3	2	1	1
24091	李子鑫	2	4	good		济南市历城区唐王镇卫生院	2	43	3	2	5		3000	2	2	2	2	2	2	2	2	2	2	2		2	1	1	2	2	2	2		2	1	2	1	2	2		1	1	1	1	1	1	1	1	1
24092	李子鑫	2	4	good		济南市历城区唐王镇卫生院	1	39	4	2	5		4000	2	2	2	2	2	2	2	2	2	2	2		2	1	2	2	2	2	2		1	2	2	2	2	2		1	2	#NULL!	#NULL!	#NULL!	#NULL!	#NULL!	#NULL!	#NULL!
24093	李子鑫	2	4	good	济南市历城区唐王镇颜家村社区		2	54	2	2	5		2000	2	1	1	1	2	1	2	2	2	2	2		2	1	2	2	2	2	2		2	1	2	2	1	2		1	1	2	2	1	1	1	1	2
24094	李子鑫	2	4	good		济南市历城区唐王镇卫生院	2	61	2	2	5		500	2	1	2	2	2	2	2	2	2	2	1	冠心病	2	1	2	2	2	2	2		2	1	2	2	2	2		1	2	#NULL!	#NULL!	#NULL!	#NULL!	#NULL!	#NULL!	#NULL!
24095	李子鑫	2	4	good		济南市历城区唐王镇卫生院	1	40	2	2	5		3000	1	2	2	2	2	2	2	2	2	2	2		2	1	2	2	1	2	2		2	2	2	2	1	2		1	2	#NULL!	#NULL!	#NULL!	#NULL!	#NULL!	#NULL!	#NULL!
24096	李子鑫	2	4	good		济南市历城区唐王镇卫生院	1	56	2	2	5		2000	1	2	2	2	2	2	2	2	2	2	2		2	1	2	2	2	2	2		2	1	2	2	2	2		1	2	#NULL!	#NULL!	#NULL!	#NULL!	#NULL!	#NULL!	#NULL!
24097	李子鑫	2	4	good		济南市历城区唐王镇卫生院	1	60	2	1	5		1000	3	1	1	2	2	2	2	2	2	2	2		2	2	2	1	2	2	2		2	2	2	2	1	2		1	2	#NULL!	#NULL!	#NULL!	#NULL!	#NULL!	#NULL!	#NULL!
24098	李子鑫	2	4	good		济南市历城区唐王镇卫生院	2	32	3	2	9		2600	2	2	2	2	2	2	2	2	2	2	2		1	2	2	2	2	2	2		1	2	2	2	2	2		1	2	#NULL!	#NULL!	#NULL!	#NULL!	#NULL!	#NULL!	#NULL!
24099	李子鑫	2	4	good		济南市历城区唐王镇卫生院	1	30	4	2	2		6000	1	2	2	2	2	2	2	2	2	2	2		2	1	2	2	2	2	2		2	1	2	2	2	2		1	2	#NULL!	#NULL!	#NULL!	#NULL!	#NULL!	#NULL!	#NULL!
24100	李子鑫	2	4	good		济南市历城区唐王镇卫生院	1	74	2	4	9		500	2	2	2	2	2	2	2	2	2	2	2		2	2	2	2	1	2	2		2	2	2	2	1	2		1	2	#NULL!	#NULL!	#NULL!	#NULL!	#NULL!	#NULL!	#NULL!
24101	李子鑫	2	4	good		济南市历城区唐王镇卫生院	2	80	1	4	9		90	3	1	1	1	2	2	2	2	2	2	2		2	2	2	2	1	2	2		2	2	2	2	1	2		1	2	#NULL!	#NULL!	#NULL!	#NULL!	#NULL!	#NULL!	#NULL!
24102	李子鑫	2	4	good		济南市历城区唐王镇卫生院	2	58	2	2	9		0	3	1	1	1	2	2	2	2	2	2	2		2	1	2	2	2	2	2		2	1	2	2	2	2		1	2	#NULL!	#NULL!	#NULL!	#NULL!	#NULL!	#NULL!	#NULL!
24103	李子鑫	2	4	good	济南市历城区唐王镇颜家村社区服务站		2	54	1	1	5		2000	2	1	1	1	2	1	1	2	2	2	2		2	1	2	1	2	2	2		2	1	2	2	1	2		1	1	2	1	1	1	1	1	1
24104	李子鑫	2	4	good		济南市历城区董家镇卫生院	2	50	3	2	5		2000	3	1	1	1	1	2	2	2	2	2	2		2	1	2	2	2	2	2		2	1	2	2	2	2		1	2	#NULL!	#NULL!	#NULL!	#NULL!	#NULL!	#NULL!	#NULL!
24105	李子鑫	2	4	good		济南市历城区董街道张而村卫生室	1	80	2	2	8		5000	1	1	1	2	2	2	2	2	2	2	2		2	2	1	2	2	2	2		2	2	2	1	2	2		1	1	1	1	1	1	2	1	1
24106	李子鑫	2	4	good		济南市历城区董家镇卫生院	1	52	2	4	5		3800	3	1	1	1	1	2	2	2	1	2	2		2	2	2	2	1	2	2		2	2	2	2	1	2		1	1	1	1	1	1	1	1	1
24107	李子鑫	2	4	good		济南市历城区董街道张而村卫生室	1	58	2	2	5		2000	1	1	1	2	2	2	2	2	2	2	2		2	2	2	2	1	2	2		2	2	2	2	1	2		1	1	1	1	1	1	1	1	1
24108	李子鑫	2	4	good	济南市历城区王舍人社区卫生服务中心		1	38	4	2	6		4500	1	2	2	2	2	2	2	2	2	2	2		2	2	1	2	2	2	2		2	2	2	2	1	2		1	1	2	1	3	2	3	2	1
24109	李子鑫	2	4	good		济南市历城区董家镇卫生院	2	78	1	4	9		120	4	1	1	1	2	1	2	1	2	2	2		2	2	2	2	1	2	2		2	2	2	2	1	2		1	1	1	1	1	1	1	1	1
24110	李子鑫	2	4	good		济南市历城区董街道张而村卫生室	2	69	1	4	9		120	2	1	1	2	2	2	2	2	2	2	2		2	2	2	2	1	2	2		2	2	2	2	1	2		1	1	1	1	1	1	1	1	1
24111	李子鑫	2	4	good		济南市历城区唐王镇卫生院	1	69	2	2	5		800	2	1	1	1	2	1	2	2	2	2	2		2	2	2	2	1	2	2		2	1	2	2	2	2		1	1	1	1	1	1	1	1	1
24112	李子鑫	2	4	good		济南市历城区董家镇卫生院	1	54	2	2	5		3000	4	1	1	1	2	2	2	2	2	2	2		2	2	2	2	1	2	2		2	2	2	2	1	2		1	1	1	1	1	1	1	1	1
24113	李子鑫	2	4	good	济南市历城区王舍人社区卫生服务中心		2	40	3	2	4		3000	1	2	2	2	2	2	2	2	2	2	2		2	1	2	2	2	2	2		2	1	2	2	2	2		1	2	#NULL!	#NULL!	#NULL!	#NULL!	#NULL!	#NULL!	#NULL!
24114	李子鑫	2	4	good		济南市历城区董家镇卫生院	2	30	2	2	5		3000	3	1	1	1	2	2	2	2	2	2	2		2	2	2	2	1	2	2		2	2	2	2	1	2		1	1	1	1	1	1	1	1	1
24115	李子鑫	2	4	good		济南市历城区董街道张而村卫生室	1	68	2	2	9		120	3	1	1	2	2	2	2	2	2	2	2		2	2	2	2	1	2	2		2	2	2	2	1	2		1	1	1	1	1	1	1	1	1
24116	李子鑫	2	4	good	济南市历城区王舍人社区卫生服务中心		2	28	5	2	2		5000	1	2	2	2	2	2	2	2	2	2	2		2	2	1	2	2	2	2		2	2	2	1	2	2		1	2	#NULL!	#NULL!	#NULL!	#NULL!	#NULL!	#NULL!	#NULL!
24117	李子鑫	2	4	good		济南市历城区董家镇卫生院	1	51	3	2	4		5000	3	1	1	2	2	2	2	2	2	2	2		2	2	1	2	2	2	2		2	2	2	1	2	2		1	1	1	1	1	1	1	1	1
24118	李子鑫	2	4	good		济南市历城区董街道张而村卫生室	2	69	1	2	9		120	3	1	1	2	2	2	2	1	2	2	2		2	2	2	2	1	2	2		2	2	2	2	1	2		1	1	1	1	1	1	1	1	1
24119	李子鑫	2	4	good		济南市历城区董家街道张而村卫生室	1	56	2	2	5		2500	3	1	1	1	2	2	2	2	2	2	2		2	2	2	2	1	2	2		2	2	2	2	1	2		1	1	1	1	1	1	1	1	1
24120	李子鑫	2	4	good		济南市历城区唐王镇卫生院	1	45	2	2	5		3500	3	2	2	2	2	2	2	2	2	2	2		2	1	2	2	2	2	2		2	1	2	2	2	2		1	1	1	1	1	1	1	1	1
24121	李子鑫	2	4	good		济南市历城区董家镇卫生院	2	51	3	2	4		4800	3	1	1	1	2	2	2	2	2	2	2		2	2	2	2	1	2	2		2	2	2	2	1	2		1	1	1	1	1	1	1	1	1
24122	李子鑫	2	4	good		济南市历城区董家镇卫生院	2	55	2	2	4		4000	3	1	1	2	2	2	2	2	2	2	2		2	2	2	2	1	2	2		2	2	2	2	1	2		1	1	1	1	1	1	1	1	1
24123	李子鑫	2	4	good		济南市历城区董街道张而卫生室	1	68	3	2	9		120	3	1	1	2	2	2	2	2	2	2	2		2	2	2	2	1	2	2		2	2	2	2	1	2		1	1	1	1	1	1	1	1	1
24124	李子鑫	2	4	good	济南市历城区王舍人社区卫生服务中心		2	62	2	2	5		0	3	1	2	1	2	2	2	2	2	2	2		2	1	2	2	2	2	2		2	1	2	2	2	2		1	1	3	1	2	1	2	2	1
24125	李子鑫	2	4	good		济南市历城区董街道张而卫生室	1	65	3	2	5		2000	3	1	1	1	2	2	2	2	2	2	2		2	2	2	2	1	2	2		2	2	2	2	1	2		1	1	1	1	1	1	1	1	1
24126	李子鑫	2	4	good		济南市历城区董街道张而卫生室	2	65	1	2	5		120	3	1	1	1	2	2	2	2	2	2	2		2	2	2	2	1	2	2		2	2	2	2	1	2		1	1	1	1	1	1	1	1	1
24127	李子鑫	2	4	good		济南市历城区董街道张而卫生室	2	67	1	4	9		120	3	1	1	1	2	2	2	2	2	2	2		2	2	2	2	1	2	2		2	2	2	2	1	2		1	1	1	1	1	1	1	1	1
24128	李子鑫	2	4	good		济南市历城区董街道张而卫生室	2	73	1	2	9		120	3	1	1	2	2	2	2	2	2	2	2		2	2	2	2	1	2	2		2	2	2	2	1	2		1	1	1	1	1	1	1	1	1
24129	李子鑫	2	4	good		济南市历城区董街道张而卫生室	1	69	1	2	5		1000	3	1	1	2	2	2	2	2	2	2	2		2	2	2	2	1	2	2		2	2	2	2	1	2		1	1	1	1	1	1	1	1	1
24130	李子鑫	2	4	good		济南市历城区董街道张而卫生室	1	60	2	2	5		2000	3	1	1	2	2	2	2	2	2	2	2		2	2	2	2	1	2	2		2	2	2	2	1	2		1	1	1	1	1	1	1	1	1
24131	李子鑫	2	4	good		济南市历城区董街道张而卫生室	1	73	2	2	9		120	3	1	1	1	2	2	2	2	2	2	2		2	2	2	2	1	2	2		2	2	2	2	1	2		1	1	1	1	1	1	1	1	1
24132	李子鑫	2	4	good		济南市历城区董家镇卫生院	2	55	2	4	5		2800	3	1	1	2	2	2	2	2	2	2	2		2	2	2	2	1	2	2		2	2	2	2	1	2		1	1	1	1	1	1	1	1	1
24133	李子鑫	2	4	good		济南市历城区董街道张而卫生室	1	68	1	2	5		1000	3	1	1	2	2	2	2	2	2	2	2		2	2	2	2	1	2	2		2	2	2	2	1	2		1	1	1	1	1	1	1	1	1
24134	李子鑫	2	4	good		济南市历城区董家镇卫生院	1	67	1	2	5		2000	3	1	1	1	2	2	2	2	2	2	2		2	2	2	2	1	2	2		2	2	2	2	1	2		1	1	1	1	1	1	1	1	1
24135	李子鑫	2	4	good		济南市历城区董街道张而卫生室	2	76	1	4	9		120	3	1	1	1	2	2	2	2	2	2	2		2	2	2	2	1	2	2		2	2	2	2	1	2		1	1	1	1	1	1	1	1	1
24136	李子鑫	2	4	good		济南市历城区董家镇卫生院	2	65	1	2	5		1500	4	1	1	1	2	2	2	2	2	2	2		2	2	2	2	1	2	2		2	2	2	1	1	2		1	1	1	1	1	1	1	1	1
24137	李子鑫	2	4	good		济南市历城区董街道张而卫生室	1	60	2	2	5		1500	3	1	1	2	2	2	2	2	2	2	2		2	2	2	2	1	2	2		2	2	2	2	1	2		1	1	1	1	1	1	1	1	1
24138	李子鑫	2	4	good		济南市历城区董街道张而卫生室	1	53	2	2	8		2500	3	1	1	2	2	2	2	2	2	2	2		2	2	1	2	2	2	2		2	2	2	1	2	2		1	1	1	1	1	1	1	1	1
24139	李子鑫	2	4	good		济南市历城区董家镇卫生院	1	65	1	2	5		2000	3	1	1	1	2	2	2	2	2	2	2		2	2	2	2	1	2	2		2	2	2	2	1	2		1	1	1	1	1	1	1	1	1
24140	李子鑫	2	4	good		济南市历城区董家镇卫生院	2	63	1	2	5		1500	3	1	1	2	2	2	2	2	2	2	2		2	2	2	2	1	2	2		2	2	2	2	1	2		1	1	1	1	1	1	1	1	1
24141	李子鑫	2	4	good		济南市历城区董街道张而卫生室	1	70	2	2	8		2000	3	1	1	2	2	2	2	2	2	2	2		2	2	2	2	1	2	2		2	2	2	2	1	2		1	1	1	1	1	1	1	1	1
24142	李子鑫	2	4	good		济南市历城区董街道张而卫生室	2	76	1	4	9		120	3	1	1	1	2	2	2	1	2	2	2		2	2	2	2	1	2	2		2	2	2	2	1	2		1	1	1	1	1	1	1	1	1
24143	李子鑫	2	4	good		济南市历城区董街道张而卫生室	2	54	2	2	5		1000	2	1	1	1	2	2	2	2	2	2	2		2	2	2	2	1	2	2		2	2	2	2	1	2		1	1	1	1	1	1	1	1	1
24144	李子鑫	2	4	good		济南市历城区董家镇卫生院	2	73	1	4	5		1000	4	1	1	2	2	1	2	2	2	2	2		2	2	2	2	1	2	2		2	2	2	2	1	2		1	1	1	1	1	1	1	1	1
24145	李子鑫	2	4	good		济南市商河县郑路镇中心卫生院	1	41	4	2	2		8000	2	2	2	2	2	2	2	2	2	2	2		2	2	1	2	2	2	2		2	2	2	1	2	2		1	2	#NULL!	#NULL!	#NULL!	#NULL!	#NULL!	#NULL!	#NULL!
24146	李子鑫	2	4	good		济南市历城区董街道张而卫生室	1	50	2	2	5		2000	2	1	1	1	2	2	2	2	2	2	2		2	2	2	2	1	2	2		2	2	2	2	1	2		1	1	1	1	1	1	1	1	1
24147	李子鑫	2	4	good		济南市历城区董街道张而卫生室	2	50	2	2	5		1500	2	1	1	1	2	2	2	2	2	2	2		2	2	2	2	1	2	2		2	2	2	2	1	2		1	1	1	1	1	1	1	1	1
24148	李子鑫	2	4	good		济南市历城区董家镇卫生院	2	43	2	2	5		2000	3	1	1	1	2	2	2	2	2	2	2		2	2	2	2	1	2	2		2	2	2	2	1	2		1	1	1	1	1	1	1	1	5
24149	李子鑫	2	4	good		济南市历城区董家镇卫生院	2	45	3	2	4		2000	3	1	1	1	2	2	2	2	2	2	2		2	2	2	2	1	2	2		2	2	2	2	1	2		1	1	1	1	1	1	1	1	1
24150	李子鑫	2	4	good		济南市历城区董街道张而卫生室	2	70	1	4	9		120	3	1	1	1	2	1	2	2	2	2	2		2	2	2	2	1	2	2		2	2	2	2	1	2		1	1	1	1	1	1	1	1	1
24151	李子鑫	2	4	good		济南市历城区董街道张而卫生室	1	43	2	2	5		2000	2	1	1	2	2	2	2	2	2	2	2		2	2	2	2	1	2	2		2	2	2	2	1	2		1	1	1	1	1	1	1	1	1
24152	李子鑫	2	4	good		济南市历城区董家镇卫生院	1	40	2	2	5		3000	3	1	1	2	2	2	2	2	2	2	2		2	2	2	2	1	2	2		2	2	2	2	1	2		1	1	1	1	1	1	1	1	1
24153	李子鑫	2	4	good		济南市历城区董家镇卫生院	1	64	2	2	5		1000	1	1	1	2	2	1	2	2	2	2	2		2	2	2	1	2	2	2		2	2	2	2	1	2		1	1	1	1	1	1	1	1	1
24154	李子鑫	2	4	good		济南市历城区董家镇卫生院	2	45	2	2	5		2000	3	1	1	1	2	2	2	2	2	2	2		2	2	2	1	2	2	2		2	2	2	2	1	2		1	1	1	1	1	1	1	1	1
24155	李子鑫	2	4	good		济南市历城区董街道张而卫生室	1	66	2	2	9		120	3	1	1	2	2	2	2	2	2	2	2		2	2	2	2	1	2	2		2	2	2	2	1	2		1	1	1	1	1	1	1	1	1
24156	李子鑫	2	4	good		济南市历城区董街道张而卫生室	1	69	2	3	9		120	4	1	1	2	2	1	2	2	2	2	2		2	2	2	2	1	2	2		2	2	2	2	1	2		1	1	1	1	1	1	1	1	1
24157	李子鑫	2	4	good		济南市历城区董家镇卫生院	1	76	1	2	5		120	4	1	1	2	2	1	2	2	2	2	2		2	2	2	2	1	2	2		2	2	2	2	1	2		1	1	1	1	1	1	1	1	1
24158	李子鑫	2	4	good		济南市历城区董街道张而卫生室	2	63	1	3	5		500	3	1	1	1	2	2	2	2	2	2	2		2	2	2	2	1	2	2		2	2	2	1	2	2		1	1	1	1	1	1	1	1	1
24159	李子鑫	2	4	good		济南市历城区董街道张而卫生室	2	60	1	2	5		500	3	1	1	2	2	1	2	2	2	2	2		2	2	2	2	1	2	2		2	2	2	1	2	2		1	1	1	1	1	1	1	1	1
24160	李子鑫	2	4	good		济南市历城区董家镇卫生院	2	76	1	2	5		120	4	1	1	2	2	1	2	2	2	2	2		2	2	2	2	1	2	2		2	2	2	2	1	2		1	1	1	1	1	1	1	1	1
24161	李子鑫	2	4	good		济南市历城区董街道张而卫生室	2	77	1	4	9		120	3	1	1	2	2	2	2	1	2	2	2		2	2	2	2	1	2	2		2	2	2	2	1	2		1	1	1	1	1	1	1	1	1
24162	李子鑫	2	4	good		济南市历城区董街道张而卫生室	1	64	1	2	9		120	3	1	1	1	2	2	2	2	2	2	2		2	2	2	2	1	2	2		2	2	2	2	1	2		1	1	1	1	1	1	1	1	1
24163	李子鑫	2	4	good		济南市历城区董家镇卫生院	2	54	2	2	5		1500	4	1	1	1	2	2	2	2	2	2	2		2	2	2	2	1	2	2		2	2	2	2	1	2		1	1	1	1	1	1	1	1	1
24164	李子鑫	2	4	good		济南市历城区董街道张而卫生室	2	65	1	2	9		120	3	1	1	2	2	1	2	2	2	2	2		2	2	2	2	1	2	2		2	2	2	2	1	2		1	1	1	1	1	1	1	1	1
24165	李子鑫	2	4	good		济南市历城区董家镇卫生院	2	52	2	2	5		1500	3	1	1	2	2	2	2	2	2	2	2		2	2	2	2	1	2	2		2	2	2	2	1	2		1	1	1	1	1	1	1	1	1
24166	李子鑫	2	4	good		济南市历城区董街道张而卫生室	1	59	2	2	5		600	3	1	1	1	2	2	2	2	2	2	2		2	2	2	2	1	2	2		2	2	2	2	1	2		1	1	1	1	1	1	1	1	1
24167	李子鑫	2	4	good		济南市历城区董街道张而卫生室	2	55	2	2	6		600	3	1	1	2	2	2	2	1	2	2	2		2	2	2	2	1	2	2		2	2	2	2	1	2		1	1	1	1	1	1	1	1	1
24168	李子鑫	2	4	good		济南市历城区董家镇卫生院	2	63	1	2	5		500	4	1	1	1	2	2	2	2	1	2	2		2	2	2	2	1	2	2		2	2	2	2	1	2		1	1	1	1	1	1	1	1	1
24169	李子鑫	2	4	good		济南市历城区董街道张而卫生室	2	58	1	2	5		500	3	1	1	2	2	2	2	2	2	2	2		2	2	2	2	1	2	2		2	2	2	2	1	2		1	1	1	1	1	1	1	1	1
24170	李子鑫	2	4	good		济南市历城区董街道张而卫生室	1	57	2	2	5		500	2	1	1	2	2	2	2	2	2	2	2		2	2	2	2	1	2	2		2	2	2	2	1	2		1	1	1	1	1	1	1	1	1
24171	李子鑫	2	4	good		济南市历城区董街道张而卫生室	1	57	2	2	5		600	3	1	1	2	2	1	2	2	2	2	2		2	2	2	2	1	2	2		2	2	2	2	1	2		1	1	1	1	1	1	1	1	1
24172	李子鑫	2	4	good		济南市历城区董家镇卫生院	1	44	4	3	5		3000	2	2	2	2	2	2	2	2	2	2	2		2	2	2	2	1	2	2		2	1	2	2	2	2		1	1	1	1	1	1	1	1	1
24173	李子鑫	2	4	good		济南市历城区董街道张而卫生室	2	55	2	2	5		500	3	1	1	2	2	2	2	1	2	2	2		2	2	2	2	1	2	2		2	2	2	2	1	2		1	1	1	1	1	1	1	1	1
24174	李子鑫	2	4	good		济南市历城区董街道张而卫生室	2	49	2	2	5		500	3	1	1	1	2	2	2	2	2	2	2		2	2	2	2	1	2	2		2	2	2	2	1	2		1	1	1	1	1	1	1	1	1
24175	李子鑫	2	4	good		济南市历城区董街道张而卫生室	1	63	2	2	9		120	3	1	1	2	2	1	2	2	2	2	2		2	2	2	2	1	2	2		2	2	2	2	1	2		1	1	1	1	1	1	1	1	1
24176	李子鑫	2	4	good		济南市历城区董家镇卫生院	1	56	2	2	5		1000	3	1	1	2	2	2	2	2	2	2	2		2	2	2	2	1	2	2		2	2	2	2	1	2		1	1	1	1	1	1	1	1	1
24177	李子鑫	2	4	good		济南市历城区董街道张而卫生室	1	65	2	2	9		120	4	1	1	2	2	1	2	2	2	2	2		2	2	2	2	1	2	2		2	2	2	2	1	2		1	1	1	1	1	1	1	1	1
24178	李子鑫	2	4	good	济南市历城区王舍人社区卫生服务中心		1	46	3	2	6		4000	1	2	2	2	2	2	2	2	2	2	2		2	1	2	2	2	2	2		2	1	2	2	2	2		1	2	#NULL!	#NULL!	#NULL!	#NULL!	#NULL!	#NULL!	#NULL!
24179	李子鑫	2	4	good	济南市历城区王舍人社区卫生服务中心		1	60	2	2	5		2400	3	1	2	1	2	2	2	2	2	2	2		2	1	2	2	2	2	2		2	1	2	2	2	2		1	1	3	1	2	2	5	1	1
24180	李子鑫	2	4	good		济南市历城区唐王镇卫生院	2	55	4	2	8		7000	2	1	1	2	2	2	2	2	2	2	2		2	2	1	2	2	2	2		2	2	2	1	2	2		1	1	1	1	1	1	1	1	1
24181	李子鑫	2	4	good		济南市历城区董家镇卫生院	2	44	2	2	5		2000	3	1	1	1	2	2	2	2	2	2	2		2	2	2	2	1	2	2		2	2	2	2	1	2		1	1	1	1	1	1	1	1	1
24182	李子鑫	2	4	good		济南市历城区董家镇卫生院	1	52	2	2	5		1500	3	1	1	2	2	2	2	2	2	2	2		2	2	2	2	1	2	2		2	2	2	2	1	2		1	1	1	1	1	1	1	1	1
24183	李子鑫	2	4	good		济南市历城区董家镇卫生院	2	63	2	2	5		500	3	1	1	2	2	2	2	2	2	2	2		2	2	2	2	1	2	2		2	2	2	2	1	2		1	1	1	1	1	1	1	1	1
24184	李子鑫	2	4	good		济南市历城区董家镇卫生院	1	79	1	2	5		350	4	1	1	2	2	1	2	2	2	2	2		2	2	2	2	1	2	2		2	2	2	2	1	2		1	1	1	1	1	1	1	1	1
24185	李子鑫	2	4	good		济南市历城区董家镇卫生院	2	78	1	2	5		120	4	1	1	2	2	1	2	2	2	2	2		2	2	2	2	1	2	2		2	2	2	2	1	2		1	1	1	1	1	1	1	1	1
24186	李子鑫	2	4	good	济南市历城区王舍人卫生服务中心		1	56	2	2	5		3000	3	1	1	2	2	2	2	2	2	2	2		2	1	2	2	2	2	2		2	1	2	2	2	2		1	1	2	1	1	2	5	1	1
24187	李子鑫	2	4	good	济南市历城区王舍人卫生服务中心		2	45	4	2	4		3500	2	2	2	2	2	2	2	2	2	2	2		2	2	2	1	2	2	2		2	1	2	2	2	2		1	1	1	2	1	1	1	1	1
24188	李子鑫	2	4	good		济南市历城区董家镇卫生院	1	63	1	2	5		500	4	1	2	1	2	1	2	2	2	2	2		2	2	2	2	1	2	2		2	2	2	2	1	2		1	1	1	1	1	1	1	1	1
24189	李子鑫	2	4	good		济南市历城区唐王镇卫生院	2	49	3	2	2		500	1	2	2	2	2	2	2	2	2	2	2		2	1	2	2	2	1	2		2	1	2	2	2	1	无	1	1	1	1	1	1	1	1	1
24190	李子鑫	2	4	good	济南市历城区王舍人卫生服务中心		1	50	2	2	5		2800	1	2	2	2	2	2	2	2	2	2	2		2	2	2	2	1	2	2		2	2	2	2	1	2		1	1	1	1	1	2	2	1	1
24191	李子鑫	2	4	good		济南市历城区唐王卫生院	1	46	3	2	9		5000	1	2	2	2	2	2	2	2	2	2	2		2	2	2	2	1	2	2		2	1	2	2	2	2		1	1	1	1	1	1	1	1	1
24192	李子鑫	2	4	good	济南市历城区王舍人社区卫生服务中心		2	36	3	2	5		3000	1	2	2	2	2	2	2	2	2	2	2		2	1	2	2	2	2	2		2	1	2	2	2	2		1	1	3	1	5	2	5	1	1
24193	李子鑫	2	4	good	济南市历城区王舍人社区卫生服务中心		2	35	4	2	1		4000	1	2	2	2	2	2	2	2	2	2	2		2	2	1	2	2	2	2		2	2	2	1	2	2		1	1	2	1	3	1	3	1	2
24194	李子鑫	2	4	good		济南市历城区唐王街道卫生院	1	58	2	2	5		2000	3	1	1	2	2	2	2	2	2	2	2		2	2	2	2	1	2	2		2	2	2	2	1	2		2	1	3	2	2	2	1	2	1
24195	李子鑫	2	4	good		济南市历城区唐王街道卫生院	2	62	3	2	5		500	3	2	2	2	2	2	2	2	2	2	2		2	2	2	2	1	2	2		2	2	2	1	2	2		2	1	3	2	2	2	2	2	1
24196	李子鑫	2	4	good	济南市历城区王舍人社区卫生服务中心		1	70	1	2	5		0	4	1	1	1	2	1	2	1	2	2	2		2	1	2	2	2	2	2		2	1	2	2	2	2		1	1	3	1	1	1	5	2	1
24197	李子鑫	2	4	good		济南市历城区唐王街道卫生院	1	52	3	2	4		3000	3	1	1	1	2	2	2	2	2	2	2		2	2	1	2	2	2	2		2	2	2	1	2	2		1	2	#NULL!	#NULL!	#NULL!	#NULL!	#NULL!	#NULL!	#NULL!
24198	李子鑫	2	4	good		济南市历城区唐王镇卫生院	1	64	3	2	2		1800	1	2	2	2	2	2	2	2	2	2	2		2	1	2	2	2	2	2		2	1	2	2	2	2		1	2	#NULL!	#NULL!	#NULL!	#NULL!	#NULL!	#NULL!	#NULL!
24199	李子鑫	2	4	good		济南市历城区唐王镇卫生院	1	38	3	2	4		4300	1	2	2	2	2	2	2	2	2	2	2		2	1	2	2	2	2	2		1	2	2	2	2	2		1	1	1	1	1	1	1	1	1
24200	李子鑫	2	4	good		济南市历城区唐王镇卫生院	2	52	1	2	1		7000	1	2	2	2	2	2	2	2	2	2	2		2	2	1	2	2	2	2		2	2	2	1	2	2		1	1	1	1	1	1	1	1	1
24201	李子鑫	2	4	good	济南市历城区王舍人社区卫生服务中心		2	20	5	1	7		0	1	2	2	2	2	2	2	2	2	2	2		2	1	2	2	2	2	2		1	2	2	2	2	2		1	2	#NULL!	#NULL!	#NULL!	#NULL!	#NULL!	#NULL!	#NULL!
24202	李子鑫	2	4	good	济南市历城区王舍人社区卫生服务中心		2	55	2	2	5		2400	2	2	2	2	2	2	2	2	2	2	2		2	1	2	2	2	2	2		2	1	2	2	2	2		1	1	1	1	2	1	5	1	1
24203	李子鑫	2	4	good		济南历城区彩石镇西丝峪村卫生室	1	55	3	2	2		500	1	2	2	2	2	2	2	2	2	2	2		1	1	2	2	2	2	2		1	2	2	2	2	2		1	2	#NULL!	#NULL!	#NULL!	#NULL!	#NULL!	#NULL!	#NULL!
24204	柳松艺	2	4	good	济南市市中区白马山街道卫生服务中心		1	15	2	1	7		0	1	2	2	2	2	2	2	2	2	2	2		2	2	2	1	2	1	2		1	2	2	2	2	2		2	3	#NULL!	#NULL!	#NULL!	#NULL!	#NULL!	#NULL!	#NULL!
24205	柳松艺	2	4	good	济南市历下区千佛山社区卫生服务中心		2	19	5	1	7		0	2	2	2	2	2	2	2	2	2	2	2		2	2	2	2	2	1	2		1	2	2	2	2	2		2	3	#NULL!	#NULL!	#NULL!	#NULL!	#NULL!	#NULL!	#NULL!
24206	柳松艺	2	4	good	济南市历下区千佛山社区卫生服务中心		1	49	4	2	3		5000	2	2	2	2	2	2	2	2	2	2	2		2	2	1	2	2	2	2		2	2	2	1	2	2		2	3	#NULL!	#NULL!	#NULL!	#NULL!	#NULL!	#NULL!	#NULL!
24207	柳松艺	2	4	good	济南市历下区千佛山社区卫生服务中心		2	47	5	2	3		5000	2	2	2	2	2	2	2	2	2	2	2		2	2	1	2	1	2	2		2	2	2	1	1	2		2	3	#NULL!	#NULL!	#NULL!	#NULL!	#NULL!	#NULL!	#NULL!
24208	柳松艺	2	4	good	济南市历下区千佛山社区卫生服务中心		1	47	1	2	4		5000	2	2	2	2	2	2	2	2	2	2	2		2	1	2	2	2	2	2		2	1	2	2	2	2		2	2	#NULL!	#NULL!	#NULL!	#NULL!	#NULL!	#NULL!	#NULL!
24209	柳松艺	2	4	good	济南市历下区千佛山社区卫生服务中心		2	68	1	2	9		3000	1	2	2	2	2	2	2	2	2	2	2		2	2	2	1	2	2	2		1	2	2	2	2	2		1	3	#NULL!	#NULL!	#NULL!	#NULL!	#NULL!	#NULL!	#NULL!
24210	柳松艺	2	4	good	济南市历下区千佛山社区卫生服务中心		2	70	3	2	8		6000	2	2	2	2	2	2	2	2	2	2	2		2	2	2	2	1	2	2		2	2	2	2	1	2		2	2	#NULL!	#NULL!	#NULL!	#NULL!	#NULL!	#NULL!	#NULL!
24211	柳松艺	2	4	good	济南市历下区千佛山社区卫生服务中心		2	70	4	2	8		7000	2	2	2	2	2	2	2	2	2	2	2		2	2	2	1	2	2	2		2	2	2	2	1	2		2	3	#NULL!	#NULL!	#NULL!	#NULL!	#NULL!	#NULL!	#NULL!
24212	柳松艺	2	4	good	济南市历下区千佛山社区卫生服务中心		2	43	3	2	1		7000	1	2	2	2	2	2	2	2	2	2	2		2	1	1	2	1	1	2		2	1	1	1	1	2		1	1	1	1	2	2	2	1	2
24213	柳松艺	2	4	good	济南市历下区千佛山社区卫生服务中心		2	73	1	4	8		500	2	2	2	2	2	2	2	2	2	2	2		2	2	2	1	2	2	2		2	2	2	2	2	1	城乡居民养老保险	2	1	1	1	1	2	1	1	2
24214	柳松艺	2	4	good	济南市市中区白马山街道卫生服务中心		1	48	1	2	4		4000	2	2	2	2	2	2	2	2	2	2	2		2	2	2	1	2	1	2		2	2	1	2	1	2		2	3	#NULL!	#NULL!	#NULL!	#NULL!	#NULL!	#NULL!	#NULL!
24215	柳松艺	2	4	good	济南市市中区白马山街道卫生服务中心		1	19	5	1	7		0	2	2	2	2	2	2	2	2	2	2	2		2	2	2	2	1	1	2		1	2	2	2	2	2		3	2	#NULL!	#NULL!	#NULL!	#NULL!	#NULL!	#NULL!	#NULL!
24216	柳松艺	2	4	good	济南市市中区白马山街道卫生服务中心		2	53	1	4	1		9000	1	2	2	2	2	2	2	2	2	2	2		2	2	1	2	2	2	2		2	2	1	1	1	2		5	3	#NULL!	#NULL!	#NULL!	#NULL!	#NULL!	#NULL!	#NULL!
24217	柳松艺	2	4	good	济南市市中区白马山街道卫生服务中心		2	65	1	2	8		5000	3	1	1	2	2	2	2	1	2	2	2		2	2	1	2	2	2	2		2	2	2	1	2	2		2	1	1	2	2	2	2	2	2
24218	柳松艺	2	4	good	济南市市中区白马山街道卫生服务中心		2	20	5	1	7		2000	2	2	2	2	2	2	2	2	2	2	2		2	2	2	2	1	2	2		1	2	2	2	2	2		5	2	#NULL!	#NULL!	#NULL!	#NULL!	#NULL!	#NULL!	#NULL!
24219	柳松艺	2	4	good	济南市市中区白马山街道卫生服务中心		2	49	3	2	3		5000	2	2	2	2	2	2	2	2	2	2	2		2	2	1	2	2	2	2		2	2	2	1	2	2		2	2	#NULL!	#NULL!	#NULL!	#NULL!	#NULL!	#NULL!	#NULL!
24220	柳松艺	2	4	good	济南市市中区白马山街道卫生服务中心		1	69	1	2	3		58000	2	2	2	2	2	2	2	2	2	2	2		2	2	2	2	2	1	2		2	2	2	1	2	2		2	2	#NULL!	#NULL!	#NULL!	#NULL!	#NULL!	#NULL!	#NULL!
24221	柳松艺	2	4	good	济南市市中区白马山街道卫生服务中心		2	25	1	1	1		1	1	1	1	1	1	1	1	1	1	1	2		1	2	2	2	2	2	2		1	2	2	2	2	2		1	1	1	1	1	1	1	1	1
24222	柳松艺	2	4	good	济南市市中区白马山街道卫生服务中心		1	20	3	1	2		3000	2	2	2	2	2	2	2	2	2	2	2		2	1	2	2	2	2	2		2	1	2	2	2	2		2	2	#NULL!	#NULL!	#NULL!	#NULL!	#NULL!	#NULL!	#NULL!
24223	柳松艺	2	4	good	济南市市中区白马山街道卫生服务中心		2	28	3	2	2		100000	1	1	2	1	2	2	2	2	2	2	2		2	1	2	2	2	2	2		2	2	1	2	2	2		2	1	2	3	3	3	1	4	3
24224	柳松艺	2	4	good	济南市市中区白马山街道卫生服务中心		1	48	4	3	3		6000	2	2	2	2	2	2	2	2	2	2	2		2	2	2	1	2	2	2		2	2	2	1	2	2		2	3	#NULL!	#NULL!	#NULL!	#NULL!	#NULL!	#NULL!	#NULL!
24225	柳松艺	2	4	good	济南市市中区白马山街道卫生服务中心		2	45	1	2	4		3800	3	2	2	2	2	2	2	2	2	2	2		2	2	2	1	2	2	2		1	2	2	2	2	2		5	3	#NULL!	#NULL!	#NULL!	#NULL!	#NULL!	#NULL!	#NULL!
24226	柳松艺	2	4	good	济南市市中区白马山街道卫生服务中心		1	23	5	1	7		2000	1	2	2	2	2	2	2	2	2	2	2		2	2	2	1	2	2	2		2	2	2	2	1	2		2	1	1	2	2	2	2	2	2
24227	柳松艺	2	4	good	青岛市胶州市三里河街道卫生服务中心		2	45	1	2	9		3000	2	2	2	2	2	2	2	2	2	2	2		2	1	2	2	2	2	2		2	1	2	2	2	2		2	1	2	2	2	2	2	2	2
24228	柳松艺	2	4	good	青岛市胶州市三里河街道卫生服务中心		2	38	5	2	3		4500	2	2	2	2	2	2	2	2	2	2	2		2	2	2	2	1	1	2		2	2	1	2	1	2		5	3	#NULL!	#NULL!	#NULL!	#NULL!	#NULL!	#NULL!	#NULL!
24229	柳松艺	2	4	good	青岛市胶州市三里河街道卫生服务中心		2	49	5	4	1		50000	1	2	2	2	2	2	2	2	2	2	2		2	2	2	2	1	1	2		2	2	1	2	2	2		1	1	1	1	1	1	1	1	1
24230	柳松艺	2	4	good	青岛市胶州市三里河街道卫生服务中心		2	43	4	2	4		4000	2	2	2	2	2	2	2	2	2	2	2		2	1	1	2	1	2	2		1	1	2	2	2	2		1	2	#NULL!	#NULL!	#NULL!	#NULL!	#NULL!	#NULL!	#NULL!
24231	柳松艺	2	4	good	青岛市黄岛区东山冯社区卫生服务中心		1	19	5	1	7		0	1	2	2	2	2	2	2	2	2	2	2		2	2	2	2	2	1	2		1	2	2	2	2	2		1	1	1	1	1	1	1	1	1
24232	柳松艺	2	4	good	青岛市黄岛区东山冯社区卫生服务中心		1	18	5	1	7		2000	2	2	2	2	2	2	2	2	2	2	2		2	2	2	2	1	2	2		2	1	1	1	1	2		1	1	1	1	1	1	1	1	1
24233	柳松艺	2	4	good	青岛市即墨区曼谷阳光卫生服务中心		2	45	3	2	4		5000	3	2	2	2	2	2	2	2	2	2	2		2	2	2	1	2	1	2		1	2	1	2	2	2		2	1	3	5	5	5	5	5	5
24234	柳松艺	2	4	good	青岛市即墨区曼谷阳光社区卫生服务中心		1	46	1	2	5		5000	3	2	2	2	2	2	2	2	2	2	2		1	2	2	2	2	2	2		1	2	2	2	2	2		5	3	#NULL!	#NULL!	#NULL!	#NULL!	#NULL!	#NULL!	#NULL!
24235	柳松艺	2	4	good	青岛市即墨区曼谷阳光社区服务中心		1	15	3	1	7		0	3	2	2	2	2	2	2	2	2	2	2		2	2	2	1	2	2	2		1	2	2	2	2	2		5	3	#NULL!	#NULL!	#NULL!	#NULL!	#NULL!	#NULL!	#NULL!
24236	柳松艺	2	4	good	青岛市黄岛区烟台前社区卫生服务中心		2	60	3	2	8		4000	3	1	2	2	2	2	2	2	2	2	1	干燥综合征	2	2	1	2	2	2	2		2	2	2	1	2	2		2	1	2	1	5	5	4	4	3
24237	柳松艺	2	4	good	青岛市黄岛区烟台前社区卫生服务中心		1	58	4	2	5		5000	2	2	2	2	2	2	2	2	2	2	2		2	1	2	2	2	2	2		2	1	2	2	2	2		2	2	#NULL!	#NULL!	#NULL!	#NULL!	#NULL!	#NULL!	#NULL!
24238	柳松艺	2	4	good	青岛市黄岛区烟台前社区卫生服务中心		1	80	2	4	8		2000	4	1	1	2	2	2	2	2	2	2	2		2	2	2	2	1	2	2		2	2	2	2	1	2		1	1	3	1	1	1	2	1	1
24239	柳松艺	2	4	good	青岛市城阳区城阳街道社区卫生服务中心		1	57	2	2	6		3000	3	1	2	1	2	2	2	2	2	2	2		2	2	2	1	2	2	2		2	2	2	2	1	2		1	1	2	1	1	1	3	2	1
24240	柳松艺	2	4	good	青岛市城阳区城阳街道社区卫生服务中心		2	44	2	2	9		2000	2	2	2	2	2	2	2	2	2	2	2		2	2	2	1	2	2	2		2	2	2	2	1	2		2	1	3	2	2	2	2	2	2
24241	柳松艺	2	4	good	青岛市城阳区流亭街道卫生院		2	56	2	2	6		2600	3	1	1	2	2	2	2	2	2	2	2		2	2	2	1	1	2	2		2	2	2	2	1	2		1	1	3	1	1	1	2	2	1
24242	柳松艺	2	4	good	青岛市城阳区流亭街道卫生院		1	39	2	2	4		3000	3	2	2	2	2	2	2	2	2	2	2		2	2	2	1	2	2	2		1	2	2	2	2	2		2	1	3	2	1	3	3	2	2
24243	柳松艺	2	4	good	青岛市城阳区城阳街道社区卫生服务中心		1	68	2	2	8		600	3	1	2	2	2	1	2	2	2	2	2		2	2	2	1	1	2	2		2	2	2	2	1	2		1	1	3	1	1	1	2	2	1
24244	柳松艺	2	4	good	青岛市城阳区夏庄街道社区卫生服务中心		2	52	2	2	6		3000	3	2	2	2	2	2	2	2	2	2	2		2	2	2	1	2	2	2		2	2	2	2	1	2		1	1	3	1	1	1	2	2	1
24245	柳松艺	2	4	good	青岛市黄岛区大村社区服务中心		1	51	2	2	2		10000	2	2	2	2	2	2	2	2	2	2	2		2	2	2	2	1	2	2		2	2	2	2	1	2		2	1	2	2	2	2	2	2	2
24246	柳松艺	2	4	good	青岛市黄岛区大村社区服务中心		2	74	1	2	8		2000	5	1	2	2	2	2	1	1	1	1	2		2	2	2	2	1	2	2		2	2	2	2	1	2		4	1	2	4	4	4	4	4	4
24247	柳松艺	2	4	good	青岛市黄岛区大村社区服务中心		2	27	5	2	2		10000	1	2	2	2	2	2	2	2	2	2	2		2	2	2	2	1	2	2		2	2	2	1	2	2		2	1	1	2	2	2	2	2	2
24248	柳松艺	2	4	good	青岛市黄岛区大村社区服务中心		1	54	2	2	5		500	2	2	2	2	2	2	2	2	2	2	2		2	2	2	2	1	2	2		1	2	2	2	2	2		1	2	#NULL!	#NULL!	#NULL!	#NULL!	#NULL!	#NULL!	#NULL!
24249	柳松艺	2	4	good	青岛市黄岛区大村社区服务中心		2	42	3	2	2		5000	2	1	1	2	2	2	1	2	2	2	2		2	2	2	2	1	2	2		2	1	2	2	2	2		1	1	1	1	1	1	1	1	1
24250	柳松艺	2	4	good	青岛市黄岛区灵山卫社区卫生服务中心		2	40	2	2	1		0	1	2	2	2	2	2	2	2	2	2	2		2	2	1	2	2	2	2		2	2	2	1	2	2		2	1	1	2	2	2	2	2	3
24251	柳松艺	2	4	good	青岛市黄岛区大村社区服务中心		1	56	3	2	3		10000	2	1	2	2	2	1	2	1	2	2	2		2	1	2	2	1	2	2		2	1	1	2	2	2		2	1	1	1	1	1	1	1	1
24252	柳松艺	2	4	good	青岛市黄岛区大村社区服务中心		1	18	5	1	7		1500	3	2	2	2	2	2	2	2	2	2	2		2	2	2	2	1	2	2		1	2	2	2	2	2		2	1	2	2	2	2	2	2	2
24253	柳松艺	2	4	good	青岛开发区长江路社区卫生服务中心		1	20	5	1	7		0	2	2	2	2	2	2	2	2	2	2	2		2	1	2	1	2	1	2		2	1	2	2	2	2		1	1	1	1	2	1	1	1	1
24254	柳松艺	2	4	good	青岛市黄岛区开发区医院		1	44	2	2	6		6000	1	2	2	2	2	2	2	2	2	2	2		2	1	2	2	2	2	2		2	1	2	2	2	2		2	1	2	2	2	2	5	5	5
24255	柳松艺	2	4	good	青岛市黄岛区长江路街道社区卫生服务中心		1	70	3	2	8		3400	3	1	1	1	1	2	2	2	2	2	2		2	2	2	2	1	2	2		2	2	2	2	1	2		1	1	3	5	1	2	5	5	2
24256	柳松艺	2	4	good	青岛市黄岛区长江路街道社区卫生服务中心		2	69	1	2	8		3300	2	1	2	2	2	2	1	2	1	2	2		2	2	2	2	1	2	2		2	2	2	2	1	2		1	1	3	2	2	2	5	5	2
24257	柳松艺	2	4	good	青岛市黄岛区长江路街道社区卫生服务中心		2	40	5	2	9		7500	2	2	2	2	2	2	2	2	2	2	2		2	2	2	2	1	2	2		2	2	2	1	2	2		1	1	3	2	2	5	5	5	1
24258	柳松艺	2	4	good	青岛市黄岛区长江路街道社区卫生服务中心		1	84	2	2	8		5000	4	1	1	1	1	1	2	2	1	1	2		2	2	2	2	1	2	2		2	2	2	1	2	2		1	1	3	2	2	2	2	2	2
24259	柳松艺	2	4	good	青岛市黄岛区长江路街道社区卫生服务中心		2	77	1	2	8		1000	4	1	1	1	1	1	1	1	1	1	2		2	2	2	2	1	2	2		2	2	2	2	1	2		1	1	3	2	2	2	2	2	2
24260	柳松艺	2	4	good	青岛市李沧区大枣园社区卫生服务中心		1	54	2	2	4		0	1	2	2	2	2	2	2	2	2	2	2		2	2	1	2	2	2	2		2	2	2	1	2	2		1	1	3	2	1	3	1	1	2
24261	柳松艺	2	4	good	青岛市李沧区大枣园社区卫生服务中心		1	56	4	2	5		5660	2	2	2	2	2	2	2	2	2	2	2		2	2	2	2	1	2	2		2	1	2	2	2	2		3	2	#NULL!	#NULL!	#NULL!	#NULL!	#NULL!	#NULL!	#NULL!
24262	柳松艺	2	4	good	青岛市李沧区大枣园社区卫生服务中心		2	56	2	2	8		2000	1	2	2	2	2	2	2	2	2	2	2		2	2	1	2	2	2	2		2	2	2	1	2	2		1	1	3	2	1	2	1	1	1
24263	柳松艺	2	4	good	青岛市李沧区大枣园社区卫生服务中心		2	32	5	2	1		10000	2	2	2	2	2	2	2	2	2	2	2		2	2	2	1	2	2	2		2	2	1	2	2	2		2	1	1	2	4	3	3	3	4
24264	柳松艺	2	4	good	青岛市李沧区大枣园社区卫生服务中心		2	20	5	1	7		0	3	2	2	2	2	2	2	2	2	2	2		2	2	2	2	2	2	1	农村居民医保	1	2	2	2	2	2		2	2	#NULL!	#NULL!	#NULL!	#NULL!	#NULL!	#NULL!	#NULL!
24265	柳松艺	2	4	good	青岛市李沧区大枣园社区卫生服务中心		2	20	5	1	7		2000	2	2	2	2	2	2	2	2	2	2	2		2	2	2	1	2	2	2		1	2	2	2	2	2		3	3	#NULL!	#NULL!	#NULL!	#NULL!	#NULL!	#NULL!	#NULL!
24266	柳松艺	2	4	good	青岛市李沧区大枣园社区卫生服务中心		1	19	5	1	7		0	1	2	2	2	2	2	2	2	2	2	2		2	2	2	1	2	2	2		1	2	2	2	2	2		1	1	3	5	5	5	5	5	5
24267	柳松艺	2	4	good	青岛市李沧区大枣园社区卫生服务中心		1	43	2	2	5		4000	3	2	2	2	2	2	2	2	2	2	2		2	1	2	2	2	2	2		2	1	2	2	1	2		3	3	#NULL!	#NULL!	#NULL!	#NULL!	#NULL!	#NULL!	#NULL!
24268	柳松艺	2	4	good	青岛市李沧区南邻新园卫生服务中心		2	52	2	2	8		2000	2	2	2	2	2	2	2	2	2	2	2		2	2	2	2	1	2	2		2	2	2	2	1	2		2	1	2	2	2	2	2	2	2
24269	柳松艺	2	4	good	青岛市李沧区南岭社区服务中心		1	52	2	2	8		800	3	2	2	2	2	2	2	2	2	2	2		2	2	1	2	2	2	2		2	2	2	1	2	2		1	1	3	2	1	2	1	1	2
24270	柳松艺	2	4	good	青岛市李沧区南岭社区卫生服务中心		2	44	3	2	9		2000	3	2	2	2	2	2	2	2	2	2	2		2	2	2	1	2	1	2		2	2	2	2	1	2		2	1	3	2	2	2	2	2	2
24271	柳松艺	2	4	good	青岛市平度市旧店镇巴豆子村社区服务中心		1	64	2	2	9		2000	2	2	2	2	2	2	2	2	2	2	2		2	2	2	1	2	2	2		2	2	2	2	1	2		5	3	#NULL!	#NULL!	#NULL!	#NULL!	#NULL!	#NULL!	#NULL!
24272	柳松艺	2	4	good	青岛市平度市旧店镇巴豆子村社区服务中心		1	55	2	2	9		3000	2	2	2	2	2	2	2	2	2	2	2		2	2	2	2	1	2	2		2	2	2	2	1	2		5	2	#NULL!	#NULL!	#NULL!	#NULL!	#NULL!	#NULL!	#NULL!
24273	柳松艺	2	4	good	青岛市平度市旧店镇巴豆子村社区服务中心		1	55	1	2	9		2000	2	2	2	2	2	2	2	2	2	2	2		2	2	2	2	1	2	2		2	2	2	2	1	2		2	2	#NULL!	#NULL!	#NULL!	#NULL!	#NULL!	#NULL!	#NULL!
24274	柳松艺	2	4	good	青岛市平度市旧店镇巴豆子村社区服务中心		1	19	5	1	7		0	2	2	2	2	2	2	2	2	2	2	2		2	2	2	2	1	1	2		1	2	2	2	2	2		3	2	#NULL!	#NULL!	#NULL!	#NULL!	#NULL!	#NULL!	#NULL!
24275	柳松艺	2	4	good	青岛市黄岛区宋家店子社区卫生服务中心		1	45	2	2	5		3000	3	2	2	2	2	2	2	2	2	2	2		2	2	2	1	2	2	2		2	1	2	2	2	2		2	1	1	2	2	2	2	2	2
24276	柳松艺	2	4	good	青岛市黄岛区宋家店子社区卫生服务中心		1	59	2	2	5		2000	4	1	2	2	1	2	2	2	1	2	2		2	1	2	1	2	2	2		2	1	2	2	2	2		5	1	2	2	2	2	5	5	5
24277	柳松艺	2	4	good	青岛市黄岛区宋家店子社区卫生服务中心		2	43	1	4	1		4000	1	2	2	2	2	2	2	2	2	2	2		2	2	1	2	2	2	2		2	2	1	1	1	2		5	3	#NULL!	#NULL!	#NULL!	#NULL!	#NULL!	#NULL!	#NULL!
24278	柳松艺	2	4	good	青岛市黄岛区宋家店子社区卫生服务中心		2	65	1	2	8		5000	3	1	1	2	2	2	2	1	2	2	2		2	2	1	2	2	2	2		2	2	2	1	2	2		2	1	1	2	2	2	2	2	2
24279	柳松艺	2	4	good	青岛市黄岛区宋家店子社区卫生服务中心		2	20	5	1	7		2000	2	2	2	2	2	2	2	2	2	2	2		2	2	2	2	1	2	2		1	2	2	2	2	2		5	2	#NULL!	#NULL!	#NULL!	#NULL!	#NULL!	#NULL!	#NULL!
24280	柳松艺	2	4	good	青岛市黄岛区宋家店子社区卫生服务中心		2	49	3	2	3		5000	2	2	2	2	2	2	2	2	2	2	2		2	2	1	2	2	2	2		2	2	2	1	2	2		2	2	#NULL!	#NULL!	#NULL!	#NULL!	#NULL!	#NULL!	#NULL!
24281	柳松艺	2	4	good	青岛市黄岛区宋家店子社区卫生服务中心		1	69	1	2	3		58000	2	2	2	2	2	2	2	2	2	2	2		2	2	2	2	2	1	2		2	2	2	1	2	2		2	2	#NULL!	#NULL!	#NULL!	#NULL!	#NULL!	#NULL!	#NULL!
24282	柳松艺	2	4	good	青岛市黄岛区宋家店子卫生服务中心		2	44	3	2	5		5000	3	2	2	2	2	2	2	2	2	2	2		2	1	2	2	2	2	2		2	1	2	2	2	2		2	2	#NULL!	#NULL!	#NULL!	#NULL!	#NULL!	#NULL!	#NULL!
24283	柳松艺	2	4	good	青岛市黄岛区宋家店子社区卫生服务中心		1	60	4	2	5		100	3	1	1	1	1	1	2	2	2	2	2		2	1	2	2	2	2	2		2	1	2	2	2	2		5	3	#NULL!	#NULL!	#NULL!	#NULL!	#NULL!	#NULL!	#NULL!
24284	柳松艺	2	4	good	青岛市黄岛区宋家店子社区卫生服务中心		2	65	1	2	8		4500	1	1	1	1	2	2	2	2	1	2	2		2	2	2	2	1	2	2		2	2	2	1	2	2		2	1	2	2	2	2	2	2	2
24285	柳松艺	2	4	good	青岛市崂山区前登瀛社区卫生服务中心		1	74	1	2	8		600	2	2	2	2	2	2	2	2	2	2	2		2	2	2	2	1	2	2		2	2	2	2	1	2		2	1	3	1	1	2	5	5	5
24286	柳松艺	2	4	good	青岛市崂山区青岛大学附属医院		2	20	4	2	4		60000	4	1	2	2	1	1	2	2	2	2	2		2	2	2	2	1	2	2		1	2	2	2	2	2		5	2	#NULL!	#NULL!	#NULL!	#NULL!	#NULL!	#NULL!	#NULL!
24287	柳松艺	2	4	good	青岛市浮山新区社区服务卫生中心		2	44	5	2	1		6000	3	2	2	2	2	2	2	2	2	2	2		2	2	1	2	2	2	2		2	2	2	1	2	2		2	1	2	1	1	2	3	3	3
24288	柳松艺	2	4	good	青岛市市南区金门路街道卫生服务中心		2	47	5	2	8		2000	2	2	2	2	2	2	2	2	2	2	2		2	2	2	2	1	2	2		2	2	2	2	1	2		2	1	1	2	2	2	2	1	1
24289	柳松艺	2	4	good	青岛市市北区台东社区卫生服务中心		2	50	5	2	9		0	2	2	2	2	2	2	2	2	2	2	2		2	2	1	2	2	2	2		2	2	2	1	2	2		5	2	#NULL!	#NULL!	#NULL!	#NULL!	#NULL!	#NULL!	#NULL!
24290	柳松艺	2	4	good	青岛市即墨区第三人民医院		1	55	5	2	1		0	3	1	2	2	1	2	1	2	2	2	2		2	2	1	2	2	1	2		2	2	1	1	2	2		1	1	1	1	1	1	1	1	1
24291	柳松艺	2	4	good	青岛市李沧区南岭社区卫生服务中心		2	17	1	1	9		9000	1	2	2	2	2	2	2	2	2	2	2		2	2	2	2	1	1	2		2	2	2	1	1	2		1	1	1	1	1	1	1	1	1
24292	柳松艺	2	4	good	烟台市牟平区高陵镇卫生服务中心		2	20	5	1	7		0	1	2	2	2	2	2	2	2	2	2	2		2	1	1	1	2	2	2		1	2	2	2	2	2		1	1	1	1	1	1	1	1	1
24293	柳松艺	2	4	good	烟台市牟平区高陵镇卫生服务中心		2	19	5	1	7		0	1	2	2	2	2	2	2	2	2	2	2		2	2	2	2	2	1	2		1	2	2	2	2	2		1	1	2	1	1	1	1	1	1
24294	柳松艺	2	4	good	烟台市牟平区城镇卫生服务中心		2	19	5	1	7		0	2	2	2	2	2	2	2	2	2	2	2		2	2	2	2	1	2	2		1	2	2	2	2	2		5	1	3	5	5	5	5	5	5
24295	柳松艺	2	4	good	烟台市莱山区南塂社区卫生服务中心		2	49	3	1	4		5000	2	2	2	2	2	2	2	2	2	2	2		2	2	2	1	2	2	2		2	2	2	2	1	2		2	2	#NULL!	#NULL!	#NULL!	#NULL!	#NULL!	#NULL!	#NULL!
24296	柳松艺	2	4	good	烟台市莱州卫生服务中心		2	30	5	2	9		3000	1	2	2	2	2	2	2	2	2	2	2		2	1	2	2	2	2	2		2	1	2	2	2	2		1	1	2	2	2	2	2	2	2
24297	柳松艺	2	4	good	烟台市清阳街道卫生服务中心		2	20	5	1	7		0	2	2	2	2	2	2	2	2	2	2	2		2	2	2	2	1	2	2		1	2	2	2	2	2		5	3	#NULL!	#NULL!	#NULL!	#NULL!	#NULL!	#NULL!	#NULL!
24298	柳松艺	2	4	good	烟台市莱阳市龙旺庄街道社区卫生服务中心		2	65	2	2	8		1000	2	2	2	2	2	2	2	2	2	2	2		2	2	2	1	2	2	2		2	2	1	2	2	2		1	2	#NULL!	#NULL!	#NULL!	#NULL!	#NULL!	#NULL!	#NULL!
24299	柳松艺	2	4	good	烟台市莱阳市龙旺庄街道社区卫生服务中心		1	58	2	2	8		1500	2	1	1	2	2	2	2	2	2	2	2		2	2	2	1	2	2	2		2	2	2	2	1	2		3	1	2	2	2	1	1	1	1
24300	柳松艺	2	4	good	烟台市牟平区文化街道社区医院		1	20	5	1	7		0	1	1	1	2	2	2	1	2	2	2	2		2	2	2	2	1	2	2		2	2	1	2	2	2		3	2	#NULL!	#NULL!	#NULL!	#NULL!	#NULL!	#NULL!	#NULL!
24301	柳松艺	2	4	good	烟台市莱山区初家社区卫生服务中心		1	18	5	1	7		0	2	2	2	2	2	2	2	2	2	2	2		2	2	1	2	2	2	2		1	2	2	2	2	2		2	1	1	2	2	2	1	1	2
24302	柳松艺	2	4	good	烟台市莱山区初家街道社区卫生服务中心		1	50	3	2	2		5000	2	2	2	2	2	2	2	2	2	2	2		2	2	2	2	1	2	2		2	2	1	2	2	2		2	1	2	2	1	1	2	2	2
24303	柳松艺	2	4	good	烟台市莱山区初家街道社区卫生服务中心		1	20	3	1	2		3000	2	2	2	2	2	2	2	2	2	2	2		2	1	2	2	2	2	2		2	1	2	2	2	2		2	2	#NULL!	#NULL!	#NULL!	#NULL!	#NULL!	#NULL!	#NULL!
24304	柳松艺	2	4	good	烟台市莱山区初家街道社区卫生服务中心		2	28	3	2	2		10000	1	1	2	1	2	2	2	2	2	2	2		2	1	2	2	2	2	2		2	2	1	2	2	2		2	1	2	3	3	3	1	4	3
24305	柳松艺	2	4	good	烟台市莱山区初家街道社区卫生服务中心		1	48	4	3	3		6000	2	2	2	2	2	2	2	2	2	2	2		2	2	2	1	2	2	2		2	2	2	1	2	2		2	3	#NULL!	#NULL!	#NULL!	#NULL!	#NULL!	#NULL!	#NULL!
24306	柳松艺	2	4	good	烟台市莱山区初家街道社区卫生服务中心		1	68	3	2	8		2000	2	2	2	2	2	2	2	2	2	2	2		2	1	2	2	2	2	2		2	1	2	2	2	2		1	2	#NULL!	#NULL!	#NULL!	#NULL!	#NULL!	#NULL!	#NULL!
24307	柳松艺	2	4	good	烟台市莱山区初家街道社区卫生服务中心		2	45	1	2	4		3800	3	2	2	2	2	2	2	2	2	2	2		2	2	2	1	2	2	2		1	2	2	2	2	2		5	3	#NULL!	#NULL!	#NULL!	#NULL!	#NULL!	#NULL!	#NULL!
24308	柳松艺	2	4	good	烟台市莱山区初家街道社区卫生服务中心		1	23	5	1	7		2000	1	2	2	2	2	2	2	2	2	2	2		2	2	2	1	2	2	2		2	2	2	2	1	2		2	1	1	2	2	2	2	2	2
24309	柳松艺	2	4	good	济南市莱芜区大王庄镇孤山村卫生所		2	20	5	1	7		0	3	2	2	2	2	2	2	2	2	2	2		2	1	2	2	2	2	2		1	2	2	2	2	2		2	2	#NULL!	#NULL!	#NULL!	#NULL!	#NULL!	#NULL!	#NULL!
24310	柳松艺	2	4	good	济南市莱芜区大王庄镇孤山村卫生所		1	20	5	1	7		0	3	2	2	2	2	2	2	2	2	2	2		1	2	2	2	2	2	2		1	2	2	2	2	2		2	3	#NULL!	#NULL!	#NULL!	#NULL!	#NULL!	#NULL!	#NULL!
24311	柳松艺	2	4	good	济南市莱芜区大王庄镇孤山村卫生所		1	20	5	1	7		0	2	1	2	2	2	2	1	2	2	2	2		2	1	2	1	2	2	2		1	2	2	2	2	2		2	1	1	2	2	2	2	2	2
24312	柳松艺	2	4	good	济南市莱芜区大王庄镇孤山村卫生所		1	80	4	2	8		4000	4	1	1	2	2	1	2	2	2	2	2		2	2	2	1	2	2	2		1	2	2	2	2	2		2	1	2	2	2	2	2	1	2
24313	柳松艺	2	4	good	济南市莱芜区大王庄镇孤山村卫生所		2	19	5	1	7		0	3	2	2	2	2	2	2	2	2	2	2		2	2	2	2	1	2	2		1	2	2	2	2	2		2	1	3	2	2	2	2	2	2
24314	柳松艺	2	4	good	济南市莱芜区大王庄镇孤山村卫生所		1	39	2	2	4		3000	3	2	2	2	2	2	2	2	2	2	2		2	2	2	1	2	2	2		1	2	2	2	2	2		2	1	3	2	1	3	3	2	2
24315	柳松艺	2	4	good	济南市钢城区颜庄卫生院		1	42	3	2	5		4000	1	2	2	2	2	2	2	2	2	2	2		2	2	2	1	2	2	2		2	2	2	2	1	2		1	1	1	2	2	2	1	1	1
24316	柳松艺	2	4	good	济南市钢城区颜庄卫生院		2	42	2	2	9		2000	3	1	2	2	1	2	2	2	2	1	2		2	2	2	2	1	2	2		1	2	2	2	2	2		5	1	3	5	5	5	5	5	5
24317	柳松艺	2	4	good	济南市钢城区颜庄卫生院		1	45	1	2	9		2000	3	1	2	2	2	2	2	1	2	2	2		2	2	2	2	1	2	2		1	2	2	2	2	2		5	1	2	2	5	3	5	5	5
24318	柳松艺	2	4	good	济南市钢城区颜庄卫生院		2	47	4	2	9		2000	2	2	2	2	2	2	2	2	2	2	2		2	1	2	2	2	2	2		2	2	2	2	2	2		5	1	2	2	5	5	5	5	5
24319	柳松艺	2	4	good	济南市钢城区颜庄卫生院		1	46	4	2	9		2000	2	2	2	2	2	2	2	2	2	2	2		2	1	2	2	2	2	2		1	2	2	2	2	2		2	1	2	5	5	5	5	5	5
24320	柳松艺	2	4	good	济南市钢城区颜庄卫生院		2	71	1	4	9		0	3	2	2	2	2	2	2	2	2	2	2		2	1	2	2	2	2	2		1	2	2	2	2	2		5	1	2	2	5	5	5	5	5
24321	柳松艺	2	4	good	济南市钢城区颜庄卫生院		1	20	5	1	7		0	3	2	2	2	2	2	2	2	2	2	2		2	1	2	2	2	2	2		1	2	2	2	2	2		5	3	#NULL!	#NULL!	#NULL!	#NULL!	#NULL!	#NULL!	#NULL!
24322	柳松艺	2	4	good	青岛市胶州市九龙卫生院		2	20	5	1	7		0	2	2	2	2	2	2	2	2	2	2	2		2	1	2	2	2	2	2		2	1	2	2	1	2		1	1	1	1	1	1	1	1	1
24323	柳松艺	2	4	good	青岛市即墨区移风店镇		2	20	3	1	7		0	1	2	2	2	2	2	2	2	2	2	2		2	2	2	1	2	2	2		1	2	2	2	2	2		1	1	3	2	1	1	2	1	1
24324	柳松艺	2	4	good	青岛市即墨区段泊岚卫生院		1	56	3	2	4		7000	1	2	2	2	2	2	2	2	2	2	2		2	1	1	1	2	1	2		1	2	2	2	2	2		2	1	3	5	5	5	5	5	5
24325	柳松艺	2	4	good	青岛市即墨区段泊岚卫生院		2	46	3	2	4		4000	3	2	2	2	2	2	2	2	2	2	2		2	2	1	2	2	2	2		2	2	2	1	2	2		2	1	1	2	2	2	2	2	2
24326	柳松艺	2	4	good	青岛市即墨区段泊岚卫生院		2	54	3	2	4		4000	1	2	2	2	2	2	2	2	2	2	2		2	2	2	1	2	2	2		2	2	1	2	2	2		1	1	3	5	1	2	2	2	2
24327	柳松艺	2	4	good	青岛市即墨区段泊岚卫生院		1	20	5	1	7		0	1	2	2	2	2	2	2	2	2	2	2		2	1	2	1	1	1	2		1	2	2	2	2	2		1	1	1	1	1	1	1	1	1
24328	柳松艺	2	4	good	青岛市即墨区移风店卫生院		2	28	5	1	1		8000	2	2	2	2	2	2	2	2	2	2	2		2	2	1	2	2	2	2		2	2	2	1	2	2		1	1	3	5	5	5	5	5	1
24329	柳松艺	2	4	good	青岛市即墨区移风店卫生院		2	15	2	1	7		0	3	2	2	2	2	2	2	2	2	2	2		2	2	2	2	1	2	2		2	2	2	2	1	2		2	1	1	2	2	2	2	2	2
24330	柳松艺	2	4	good	青岛市即墨区移风店卫生院		2	39	3	3	1		6000	2	2	2	2	2	2	2	2	2	2	2		2	1	2	2	2	2	2		2	1	2	2	2	2		2	1	1	2	2	2	2	2	2
24331	柳松艺	2	4	good	青岛市即墨区移风店卫生院		2	16	2	2	6		0	1	2	2	2	2	2	2	2	2	2	2		2	2	2	1	2	2	2		1	2	2	2	2	2		1	2	#NULL!	#NULL!	#NULL!	#NULL!	#NULL!	#NULL!	#NULL!
24332	柳松艺	2	4	good	青岛市即墨区移风店卫生院		2	21	5	1	7		0	3	2	2	2	2	2	2	2	2	2	2		2	2	2	1	2	2	2		1	2	2	2	2	2		5	3	#NULL!	#NULL!	#NULL!	#NULL!	#NULL!	#NULL!	#NULL!
24333	柳松艺	2	4	good	青岛市即墨区移风店卫生院		2	45	3	2	9		2000	2	2	2	2	2	2	2	2	2	2	2		2	2	2	2	1	2	2		2	2	2	2	1	2		2	2	#NULL!	#NULL!	#NULL!	#NULL!	#NULL!	#NULL!	#NULL!
24334	柳松艺	2	4	good	青岛市即墨区移风店卫生院		2	58	2	2	9		1500	3	1	1	2	2	2	2	2	2	2	2		2	2	2	2	1	2	2		2	2	2	2	1	2		2	1	2	2	2	2	2	2	2
24335	柳松艺	2	4	good	青岛市黄岛区大村镇卫生院		2	22	5	1	7		0	2	2	2	2	2	2	2	2	2	2	2		2	2	2	2	1	1	2		1	2	2	2	2	2		2	1	3	5	2	2	5	2	5
24336	柳松艺	2	4	good	青岛市黄岛区大村镇卫生院		2	24	4	1	4		4000	1	2	2	2	2	2	2	2	2	2	2		2	1	2	2	2	2	2		1	2	2	2	2	2		2	1	1	2	2	2	2	2	2
24337	柳松艺	2	4	good	青岛市黄岛区大村镇卫生院		1	25	4	1	4		6000	2	2	2	2	2	2	2	2	2	2	2		2	2	1	2	2	2	2		2	2	1	2	2	2		1	1	1	1	1	1	1	1	1
24338	柳松艺	2	4	good	青岛市黄岛区大村镇卫生院		1	75	1	2	8		2000	2	1	2	2	1	2	2	2	1	2	2		2	1	1	2	2	2	2		2	2	2	1	2	2		2	1	3	5	1	2	5	2	2
24339	柳松艺	2	4	good	青岛市黄岛区顾家崖头卫生室		2	19	5	1	7		0	1	2	2	2	2	2	2	2	2	2	2		2	1	2	2	2	2	2		1	2	2	2	2	2		1	1	1	3	2	2	2	2	3
24340	柳松艺	2	4	good	青岛市黄岛区顾家崖头卫生室		2	20	5	1	7		0	3	2	2	2	2	2	2	2	2	2	2		2	2	2	1	2	2	2		1	2	2	2	2	2		2	1	1	2	2	2	2	2	2
24341	柳松艺	2	4	good	青岛市黄岛区顾家崖头卫生室		1	19	5	1	7		1590	1	2	2	2	2	2	2	2	2	2	2		2	2	2	2	1	2	2		1	2	2	2	2	2		1	1	1	2	1	1	1	1	1
24342	柳松艺	2	4	good	青岛市黄岛区顾家崖头卫生室		2	45	3	2	4		3000	3	2	2	2	2	2	2	2	2	2	2		2	1	2	2	2	1	2		2	1	1	2	2	2		1	1	3	2	1	2	2	2	2
24343	柳松艺	2	4	good	青岛市黄岛区顾家崖头卫生室		2	19	5	1	7		1000	1	2	2	2	2	2	2	2	2	2	2		2	2	2	1	2	2	2		1	2	2	2	2	2		2	1	3	5	5	5	5	5	5
24344	柳松艺	2	4	good	青岛市黄岛区顾家崖头卫生室		2	18	3	1	4		3000	1	2	2	2	2	2	2	2	2	2	2		2	2	2	1	2	2	2		1	2	2	2	2	2		1	2	#NULL!	#NULL!	#NULL!	#NULL!	#NULL!	#NULL!	#NULL!
24345	柳松艺	2	4	good	青岛市城阳区流亭街道卫生院		2	44	2	2	9		2000	2	2	2	2	2	2	2	2	2	2	2		2	2	2	1	2	2	2		2	2	2	2	1	2		2	1	3	2	2	2	2	2	2
24346	柳松艺	2	4	good	青岛市城阳区流亭街道卫生院		2	56	2	2	6		2600	3	1	1	2	2	2	2	2	2	2	2		2	2	2	1	1	2	2		2	2	2	2	1	2		1	1	3	1	1	1	2	2	1
24347	柳松艺	2	4	good	青岛市城阳区流亭街道卫生院		1	39	2	2	4		3000	3	2	2	2	2	2	2	2	2	2	2		2	2	2	1	2	2	2		1	2	2	2	2	2		2	1	3	2	1	3	3	2	2
24348	柳松艺	2	4	good	青岛市城阳区惜福镇街道卫生院		1	50	2	2	2		3200	2	2	2	2	2	2	2	2	2	2	2		2	2	2	1	2	2	2		2	2	2	2	1	2		1	1	3	1	1	1	2	2	1
24349	柳松艺	2	4	good	青岛市城阳区惜福镇街道卫生院		2	87	1	2	9		0	4	2	2	2	2	2	2	2	2	2	2		2	2	2	1	2	2	2		1	2	2	2	2	2		1	2	#NULL!	#NULL!	#NULL!	#NULL!	#NULL!	#NULL!	#NULL!
24350	柳松艺	2	4	good	青岛市城阳区惜福镇街道卫生院		1	50	5	2	4		30000	1	2	2	2	2	2	2	2	2	2	2		2	2	2	2	1	1	2		1	2	2	2	2	2		2	1	1	1	1	1	1	1	1
24351	柳松艺	2	4	good	青岛市胶州市里岔镇卫生院		1	48	5	2	4		10000	1	1	1	2	2	1	2	2	2	2	2		2	1	1	1	1	1	2		1	2	2	2	2	2		2	1	1	1	1	1	1	1	1
24352	柳松艺	2	4	good	青岛市胶州市里岔镇卫生院		2	32	4	1	6		6000	1	2	2	2	2	2	2	2	2	2	2		1	2	2	2	2	2	2		1	2	2	2	2	2		1	1	1	4	1	2	1	2	1
24353	柳松艺	2	4	good	青岛市胶州市里岔镇卫生院		1	43	2	2	9		4000	2	2	2	2	2	2	2	2	2	2	2		2	1	2	1	2	2	2		2	2	2	2	1	2		2	2	#NULL!	#NULL!	#NULL!	#NULL!	#NULL!	#NULL!	#NULL!
24354	柳松艺	2	4	good	青岛市胶州市里岔镇卫生院		1	66	2	2	8		6000	3	2	2	2	2	2	2	2	2	2	2		2	2	2	2	1	1	2		2	2	2	1	1	2		1	3	#NULL!	#NULL!	#NULL!	#NULL!	#NULL!	#NULL!	#NULL!
24355	柳松艺	2	4	good	青岛市胶州市里岔镇卫生院		2	51	2	2	8		3000	2	2	2	2	2	2	2	2	2	2	2		2	1	2	2	2	2	2		2	2	1	2	2	2		2	1	3	2	2	2	2	2	2
24356	柳松艺	2	4	good	青岛市胶州市里岔镇卫生院		2	78	1	2	8		0	3	1	2	2	1	1	2	2	2	2	2		2	1	2	2	2	2	2		2	1	2	2	2	2		5	3	#NULL!	#NULL!	#NULL!	#NULL!	#NULL!	#NULL!	#NULL!
24357	柳松艺	2	4	good	青岛市胶州市里岔镇卫生院		1	51	2	2	6		5000	2	2	2	2	2	2	2	2	2	2	2		2	1	2	2	2	2	2		1	2	2	2	2	2		5	3	#NULL!	#NULL!	#NULL!	#NULL!	#NULL!	#NULL!	#NULL!
24358	柳松艺	2	4	good	青岛市胶州市里岔镇院后卫生院		1	44	2	2	9		2000	2	2	2	2	2	2	2	2	2	2	2		2	1	2	2	1	2	2		2	1	2	2	1	2		2	2	#NULL!	#NULL!	#NULL!	#NULL!	#NULL!	#NULL!	#NULL!
24359	柳松艺	2	4	good	青岛市胶州市里岔镇院后卫生院		2	47	2	2	5		6000	3	1	2	2	1	2	2	2	2	2	2		2	1	2	2	2	2	2		1	2	2	2	2	2		1	2	#NULL!	#NULL!	#NULL!	#NULL!	#NULL!	#NULL!	#NULL!
24360	柳松艺	2	4	good	青岛市胶州市里岔镇院后卫生院		2	16	3	1	7		0	1	2	2	2	2	2	2	2	2	2	2		2	2	2	1	1	2	2		1	2	2	2	2	2		2	3	#NULL!	#NULL!	#NULL!	#NULL!	#NULL!	#NULL!	#NULL!
25001	李子鑫	2	5	good		济南市章丘区刁镇卫生院	2	45	2	2	9		1500	2	2	2	2	2	2	2	2	2	2	2		2	1	2	2	2	2	2		1	2	2	2	2	2		1	2	#NULL!	#NULL!	#NULL!	#NULL!	#NULL!	#NULL!	#NULL!
25002	李子鑫	2	5	good		济南市章丘区刁镇卫生院	2	64	1	4	9		2000	2	1	1	2	2	2	2	2	2	2	2		2	1	2	2	2	2	2		2	2	2	2	1	2		1	2	#NULL!	#NULL!	#NULL!	#NULL!	#NULL!	#NULL!	#NULL!
25003	李子鑫	2	5	good	济南市章丘区双山街道社区卫生服务中心		2	25	4	2	9		1000	1	2	2	2	2	2	2	2	2	2	2		2	1	2	2	2	2	2		1	2	2	2	2	2		1	3	#NULL!	#NULL!	#NULL!	#NULL!	#NULL!	#NULL!	#NULL!
25004	李子鑫	2	5	good		济南市章丘区黄河镇卫生院	1	41	2	2	5		2600	2	2	2	2	2	2	2	2	2	2	2		2	1	2	1	2	1	2		2	1	2	2	2	2		1	1	2	1	2	2	2	2	2
25005	李子鑫	2	5	good		济南市章丘区黄河镇卫生院	1	53	3	2	5		3000	2	1	1	1	2	2	2	2	2	2	2		2	1	2	2	2	2	2		2	2	2	1	2	2		2	1	3	2	3	2	1	1	2
25006	李子鑫	2	5	good		济南市章丘区黄河镇乡镇卫生院	1	65	2	2	4		3000	1	2	2	2	2	2	2	2	2	2	2		2	1	2	2	2	2	2		2	1	2	2	2	2		1	1	1	2	1	1	1	1	1
25007	李子鑫	2	5	good		济南市章丘区黄河卫生院	1	44	3	2	2		1200	2	2	2	2	2	2	2	2	2	2	2		2	1	2	2	2	2	2		1	1	2	2	2	2		2	2	#NULL!	#NULL!	#NULL!	#NULL!	#NULL!	#NULL!	#NULL!
25008	李子鑫	2	5	good		济南市章丘区黄河卫生院	2	43	3	2	9		200	3	2	2	2	2	2	2	2	2	2	2		2	1	2	2	2	2	2		2	2	1	2	2	2		1	2	#NULL!	#NULL!	#NULL!	#NULL!	#NULL!	#NULL!	#NULL!
25009	李子鑫	2	5	good		济南市章丘区黄河镇卫生院	1	31	4	2	4		2000	2	2	2	2	2	2	2	2	2	2	2		2	2	1	2	2	2	2		2	2	2	1	2	2		1	1	2	1	2	1	1	1	1
25010	李子鑫	2	5	good		济南市章丘区黄河镇卫生院	1	65	3	2	8		3000	2	1	1	2	2	2	2	2	2	2	2		2	1	2	2	2	2	2		2	2	2	1	2	2		2	1	2	2	3	3	4	3	2
25011	李子鑫	2	5	good	济南市章丘区黄河镇东野卫生服务中心		1	43	3	2	9		600	3	2	2	2	2	2	2	2	2	2	2		2	1	2	2	2	2	2		2	1	2	1	2	2		2	2	#NULL!	#NULL!	#NULL!	#NULL!	#NULL!	#NULL!	#NULL!
25012	李子鑫	2	5	good		济南市章丘区黄河镇卫生院	2	44	4	2	9		1800	1	2	2	2	2	2	2	2	2	2	2		2	1	2	2	2	2	2		2	2	2	2	1	2		1	1	1	1	1	2	1	1	1
25013	李子鑫	2	5	good		济南市章丘区黄河办事处三徐村卫生室	1	38	3	2	5		1000	1	2	2	2	2	2	2	2	2	2	2		1	2	2	2	2	2	2		1	2	2	2	2	2		1	2	#NULL!	#NULL!	#NULL!	#NULL!	#NULL!	#NULL!	#NULL!
25014	李子鑫	2	5	good		济南市章丘区黄河镇卫生院	1	43	3	2	6		3500	2	2	2	2	2	2	2	2	2	2	2		2	1	1	2	2	2	2		2	1	2	1	2	2		1	2	#NULL!	#NULL!	#NULL!	#NULL!	#NULL!	#NULL!	#NULL!
25015	李子鑫	2	5	good		济南市章丘区黄河镇卫生院	1	35	4	2	4		2000	2	2	2	2	2	2	2	2	2	2	2		2	2	2	1	2	2	2		1	2	2	2	2	2		1	1	3	5	1	5	1	1	1
25016	李子鑫	2	5	good	济南市章丘区双山医院		1	65	1	2	5		500	2	1	1	2	2	2	2	2	2	2	2		2	1	2	2	2	2	2		1	2	2	2	2	2		1	1	3	2	2	2	1	1	1
25017	李子鑫	2	5	good	济南市章丘区双山医院		2	48	3	2	9		2000	1	1	1	2	2	2	2	2	2	2	2		2	1	2	2	2	1	2		2	1	2	2	2	2		1	1	1	1	1	1	1	2	1
25018	李子鑫	2	5	good		济南市章丘区黄河镇东关村卫生所	2	42	3	2	5		2000	1	2	2	2	2	2	2	2	2	2	2		2	1	2	2	2	2	2		2	2	2	1	2	2		1	1	1	2	1	1	1	1	1
25019	李子鑫	2	5	good		济南市章丘区黄河镇卫院	1	46	3	2	9		2000	2	2	2	2	2	2	2	2	2	2	2		2	1	2	2	2	2	2		2	2	2	2	1	2		1	2	#NULL!	#NULL!	#NULL!	#NULL!	#NULL!	#NULL!	#NULL!
25020	李子鑫	2	5	good		济南市章丘区黄河镇卫生院	2	42	3	2	2		1200	3	2	2	2	2	2	2	2	2	2	2		2	2	2	2	1	2	2		2	2	1	1	2	2		1	2	#NULL!	#NULL!	#NULL!	#NULL!	#NULL!	#NULL!	#NULL!
25021	李子鑫	2	5	good		济南市章丘区黄河镇卫生院	2	30	4	2	2		3000	3	2	2	2	2	2	2	2	2	2	2		2	1	2	2	2	2	2		1	2	2	2	2	2		1	2	#NULL!	#NULL!	#NULL!	#NULL!	#NULL!	#NULL!	#NULL!
25022	李子鑫	2	5	good	济南市章丘区双山医院		2	44	4	2	9		1000	3	2	2	2	2	2	2	2	2	2	2		2	1	2	2	2	2	2		2	2	2	2	1	2		1	2	#NULL!	#NULL!	#NULL!	#NULL!	#NULL!	#NULL!	#NULL!
25023	李子鑫	2	5	good	济南市章丘区双山街道办事处社区卫生服务中心		2	43	3	2	2		5000	1	2	2	2	2	2	2	2	2	2	2		2	2	1	2	2	2	2		2	2	2	1	2	2		1	1	1	1	1	1	1	1	1
25024	李子鑫	2	5	good	济南市章丘区双山社区卫生服务中心		2	56	1	2	9		0	2	1	1	1	2	2	2	2	2	2	2		2	1	2	2	2	2	2		2	1	2	2	2	2		1	1	2	2	1	1	1	1	1
25025	李子鑫	2	5	good		济南市章丘市黄河镇卫生院	2	41	3	2	9		600	3	2	2	2	2	2	2	2	2	2	2		2	2	1	2	2	2	2		2	1	2	2	2	2		1	1	1	1	1	2	1	1	1
25026	李子鑫	2	5	good	济南市章丘区双山街道办事处旭升卫生室		2	64	3	2	2		2000	1	2	2	2	2	2	2	2	2	2	2		2	1	2	2	2	2	2		2	1	2	2	2	2		1	2	#NULL!	#NULL!	#NULL!	#NULL!	#NULL!	#NULL!	#NULL!
25027	李子鑫	2	5	good		济南市章丘区黄河镇卫生院	1	40	3	2	2		600	2	2	2	2	2	2	2	2	2	2	2		2	1	2	1	2	2	1	无	2	2	2	2	1	2		1	1	1	1	1	1	1	1	1
25028	李子鑫	2	5	good		济南市章丘区黄河镇卫生院	2	54	1	2	5		1500	3	1	1	1	2	2	2	2	2	2	2		2	1	2	2	2	2	2		2	2	2	1	2	2		2	2	#NULL!	#NULL!	#NULL!	#NULL!	#NULL!	#NULL!	#NULL!
25029	李子鑫	2	5	good		济南市章丘区黄河镇卫生院	2	41	3	2	2		1800	3	2	2	2	2	2	2	2	2	2	2		2	1	2	2	2	1	2		2	1	2	2	2	2		1	1	3	2	3	1	1	1	1
25030	李子鑫	2	5	good		济南市章丘区黄河镇卫生院	2	49	3	2	2		1700	1	2	2	2	2	2	2	2	2	2	2		2	2	2	1	2	2	2		1	2	2	2	1	2		1	2	#NULL!	#NULL!	#NULL!	#NULL!	#NULL!	#NULL!	#NULL!
25031	李子鑫	2	5	good		济南市章丘区黄河街道西张村	1	58	3	2	5		1000	3	2	2	2	2	2	2	2	2	2	2		2	1	2	2	2	2	2		2	1	2	2	2	2		1	1	1	1	1	1	1	1	1
25032	李子鑫	2	5	good		济南市章丘区黄河镇	1	38	3	2	2		1000	1	2	2	2	2	2	2	2	2	2	2		2	1	2	2	2	2	2		2	2	2	2	1	1		1	1	1	1	1	1	2	1	1
25033	李子鑫	2	5	good		济南市章丘区黄河镇卫生院	1	45	3	2	5		500	2	2	2	2	2	2	2	2	2	2	2		2	1	2	2	2	2	2		1	2	2	2	2	2		1	1	1	1	1	1	1	1	1
25034	李子鑫	2	5	good		济南市章丘区黄河镇卫生院	2	39	3	2	9		800	1	2	2	2	2	2	2	2	2	2	2		2	2	2	1	2	2	2		1	2	2	2	2	2		1	2	#NULL!	#NULL!	#NULL!	#NULL!	#NULL!	#NULL!	#NULL!
25035	李子鑫	2	5	good		济南市章丘区黄河镇卫生院	2	38	3	2	4		2000	3	2	2	2	2	2	2	2	2	2	2		2	1	2	2	2	2	2		2	2	2	2	1	2		1	2	#NULL!	#NULL!	#NULL!	#NULL!	#NULL!	#NULL!	#NULL!
25036	李子鑫	2	5	good		济南市章丘区黄河镇卫生院	2	47	3	2	2		600	2	2	2	2	2	2	2	2	2	2	2		2	2	2	1	2	2	2		2	2	2	2	1	2		1	2	#NULL!	#NULL!	#NULL!	#NULL!	#NULL!	#NULL!	#NULL!
25037	李子鑫	2	5	good	济南市章丘区黄河镇杏园村社区卫生服务站		1	64	2	2	2		3000	3	2	2	2	2	2	2	2	2	2	2		2	1	2	2	2	2	2		2	1	2	2	2	2		1	1	1	2	1	2	1	2	1
25038	李子鑫	2	5	good		济南市章丘市黄河镇卫生院	2	38	3	2	9		600	3	2	2	2	2	2	2	2	2	2	2		2	1	2	2	2	2	2		2	1	2	2	2	2		1	2	#NULL!	#NULL!	#NULL!	#NULL!	#NULL!	#NULL!	#NULL!
25039	李子鑫	2	5	good		济南市章丘区黄河镇卫生院	2	54	3	2	5		600	3	2	2	2	2	2	2	2	2	2	2		2	2	2	2	1	2	2		2	1	2	2	2	2		1	1	1	2	2	2	1	1	1
25040	李子鑫	2	5	good		济南市章丘区黄河镇吴寨卫生室	2	42	3	2	2		1000	3	2	2	2	2	2	2	2	2	2	2		2	1	2	2	2	2	2		2	2	2	1	2	2		1	1	2	2	1	1	1	2	1
25041	李子鑫	2	5	good		济南市章丘区黄河镇卫生院	1	48	4	2	4		600	2	2	2	2	2	2	2	2	2	2	2		2	1	2	2	2	2	2		2	1	2	2	2	2		1	3	#NULL!	#NULL!	#NULL!	#NULL!	#NULL!	#NULL!	#NULL!
25042	李子鑫	2	5	good		济南市章丘区黄河镇蒋家卫生室	1	50	2	2	5		3000	2	2	2	2	2	2	2	2	2	2	2		2	1	2	2	2	2	2		2	1	2	2	2	2		1	1	1	1	2	1	1	1	2
25043	李子鑫	2	5	good		济南市章丘区黄河镇卫生院	2	50	2	2	5		2000	1	2	2	2	2	2	2	2	2	2	2		2	1	2	1	2	2	2		2	1	2	2	2	2		1	1	1	1	1	2	1	1	1
25044	李子鑫	2	5	good		济南市章丘区黄河镇卫生院	1	48	3	2	5		600	2	2	2	2	2	2	2	2	2	2	2		2	1	2	2	2	2	2		2	1	2	2	2	2		1	1	3	5	5	5	2	2	5
25045	李子鑫	2	5	good		济南市章丘区黄河镇卫生院	2	54	3	2	5		0	3	2	2	2	2	2	2	2	2	2	2		2	2	2	2	1	2	2		1	2	2	2	2	2		1	1	1	1	1	1	1	1	1
25046	李子鑫	2	5	good		济南市章丘区黄河镇卫生院	1	43	3	2	2		3999	3	2	2	2	2	2	2	2	2	2	2		2	1	2	2	2	2	2		2	2	2	1	2	1	无	1	1	2	2	1	1	2	2	1
25047	李子鑫	2	5	good		济南市章丘区黄河镇卫生院	2	60	1	2	5		1500	2	2	2	2	2	2	2	2	2	2	2		2	1	2	2	2	2	2		2	1	2	2	2	2		1	1	1	1	1	1	1	1	1
25048	李子鑫	2	5	good		济南市章丘区黄河镇卫生院	1	45	3	2	5		4000	2	2	2	2	2	2	2	2	2	2	2		2	2	1	2	2	2	2		2	1	2	2	2	2		1	1	1	2	1	1	1	1	1
25049	李子鑫	2	5	good		济南市章丘区黄河镇卫生院	1	50	1	2	5		3500	2	2	2	2	2	2	2	2	2	2	2		2	1	2	2	2	2	2		2	1	2	2	2	2		1	1	1	1	1	2	2	1	2
25050	李子鑫	2	5	good		济南市章丘区黄河镇卫生院	2	46	2	2	5		3000	2	2	2	2	2	2	2	2	2	2	2		2	1	2	2	2	1	2		2	1	2	2	2	1	无	1	1	1	1	2	1	1	1	1
25051	李子鑫	2	5	good		济南市章丘区黄河镇卫生院	2	56	2	2	5		1000	3	1	2	2	2	2	2	1	2	2	2		2	2	2	1	2	2	2		2	2	2	2	1	2		2	1	1	2	2	2	2	2	1
25052	李子鑫	2	5	good		济南市章丘区黄河镇卫生院	1	50	2	2	5		2000	1	2	2	2	2	2	2	2	2	2	2		2	1	2	2	2	2	2		2	2	2	2	1	2		1	1	1	1	1	1	1	1	1
25053	李子鑫	2	5	good		济南市章丘区黄河镇卫生院	1	45	3	2	5		5000	1	2	2	2	2	2	2	2	2	2	2		2	1	2	1	2	1	2		2	1	2	2	2	2		1	2	#NULL!	#NULL!	#NULL!	#NULL!	#NULL!	#NULL!	#NULL!
25054	李子鑫	2	5	good		济南市章丘区黄河镇卫生院	1	47	3	2	2		2000	2	2	2	2	2	2	2	2	2	2	2		2	1	2	2	2	2	2		2	1	2	2	2	2		1	3	#NULL!	#NULL!	#NULL!	#NULL!	#NULL!	#NULL!	#NULL!
25055	李子鑫	2	5	good		济南市章丘区黄河镇卫生院	1	39	2	2	5		1000	1	2	2	2	2	2	2	2	2	2	2		1	2	2	2	2	2	2		1	2	2	2	2	2		2	2	#NULL!	#NULL!	#NULL!	#NULL!	#NULL!	#NULL!	#NULL!
25056	李子鑫	2	5	good		济南市章丘区黄河镇卫生院	2	73	1	2	5		150	2	2	2	2	2	2	2	2	2	2	2		2	2	2	1	2	2	2		2	1	2	2	2	2		1	1	1	1	1	1	1	1	1
25057	李子鑫	2	5	good		济南市章丘区黄河镇卫生院	1	62	3	2	3		5000	2	2	2	2	2	2	2	2	2	2	2		2	1	2	2	2	2	2		2	1	2	1	2	2		1	1	1	2	2	2	2	2	2
25058	李子鑫	2	5	good		济南市章丘区黄河镇卫生院	2	42	3	2	2		1200	3	2	2	2	2	2	2	2	2	2	2		2	2	2	1	2	2	2		2	1	1	1	2	2		1	2	#NULL!	#NULL!	#NULL!	#NULL!	#NULL!	#NULL!	#NULL!
25059	李子鑫	2	5	good		济南市章丘区刁镇卫生院	1	70	2	2	5		800	2	1	1	1	2	2	2	2	2	2	2		2	2	2	1	2	2	2		2	1	2	2	2	2		1	2	#NULL!	#NULL!	#NULL!	#NULL!	#NULL!	#NULL!	#NULL!
25060	李子鑫	2	5	good		济南市章丘区刁镇卫生院	2	45	2	2	5		2000	2	2	2	2	2	2	2	2	2	2	2		2	2	1	2	2	2	2		2	1	2	2	2	2		1	1	1	2	1	1	1	1	1
25061	李子鑫	2	5	good		济南市章丘区刁镇卫生院	1	32	3	2	5		4500	1	2	2	2	2	2	2	2	2	2	2		2	2	1	2	2	2	2		2	1	2	2	2	2		1	2	#NULL!	#NULL!	#NULL!	#NULL!	#NULL!	#NULL!	#NULL!
25062	李子鑫	2	5	good		济南市章丘区刁镇卫生院	1	35	3	2	5		4000	2	2	2	2	2	2	2	2	2	2	2		2	2	2	1	2	2	2		2	2	2	2	1	2		1	1	1	1	1	1	1	1	1
25063	李子鑫	2	5	good		济南市章丘区刁镇卫生院	1	53	4	2	5		1500	1	1	1	2	2	2	2	2	2	2	2		2	2	1	2	2	2	2		2	1	2	2	2	2		1	1	1	1	1	1	1	1	1
25064	李子鑫	2	5	good		济南市章丘区刁镇卫生院	2	31	3	2	5		2600	1	2	2	2	2	2	2	2	2	2	2		2	2	1	2	2	2	2		2	1	2	2	2	2		1	2	#NULL!	#NULL!	#NULL!	#NULL!	#NULL!	#NULL!	#NULL!
25065	李子鑫	2	5	good		济南市章丘区刁镇卫生院	1	40	3	2	3		4500	2	1	1	2	2	2	2	2	2	2	2		2	2	1	2	2	2	2		2	2	2	1	2	2		2	1	1	1	1	1	1	1	1
25066	李子鑫	2	5	good		济南市章丘区刁镇卫生院	1	39	3	2	9		600	1	2	2	2	2	2	2	2	2	2	2		1	2	2	2	2	2	2		1	2	2	2	2	2		1	2	#NULL!	#NULL!	#NULL!	#NULL!	#NULL!	#NULL!	#NULL!
25067	李子鑫	2	5	good		济南市章丘区刁镇卫生院	1	22	4	1	7		0	1	2	2	2	2	2	2	2	2	2	2		2	2	1	2	2	2	2		2	1	2	2	2	2		1	2	#NULL!	#NULL!	#NULL!	#NULL!	#NULL!	#NULL!	#NULL!
25068	李子鑫	2	5	good		济南市章丘区刁镇卫生院	2	31	4	2	2		5000	1	2	2	2	2	2	2	2	2	2	2		2	2	1	2	2	2	2		2	2	2	1	2	2		1	1	1	1	1	1	1	1	1
25069	李子鑫	2	5	good		济南市章丘区刁镇卫生院	2	25	4	2	1		2800	1	2	2	2	2	2	2	2	2	2	2		2	2	1	2	2	2	2		2	2	2	1	2	2		1	1	1	2	1	1	1	1	1
25070	李子鑫	2	5	good		济南市章丘区刁镇卫生院	1	48	2	2	5		7000	2	2	2	2	2	2	2	2	2	2	2		2	1	2	2	2	2	2		2	1	2	2	2	2		1	2	#NULL!	#NULL!	#NULL!	#NULL!	#NULL!	#NULL!	#NULL!
25071	李子鑫	2	5	good		济南市章丘区刁镇卫生院	2	48	2	2	5		2000	3	2	2	2	2	2	2	2	2	2	2		2	2	1	2	2	2	2		2	1	2	2	2	2		1	1	1	1	1	1	1	1	1
25072	李子鑫	2	5	good		济南市章丘区刁镇卫生院	2	65	2	2	5		1000	3	1	2	1	2	2	2	2	2	2	2		2	1	2	2	2	2	2		2	1	2	2	2	2		1	1	1	1	1	1	1	1	1
25073	李子鑫	2	5	good		济南市章丘区刁镇卫生院	2	38	2	2	5		6000	2	2	2	2	2	2	2	2	2	2	2		2	2	1	2	2	2	2		2	1	2	2	2	2		1	2	#NULL!	#NULL!	#NULL!	#NULL!	#NULL!	#NULL!	#NULL!
25074	李子鑫	2	5	good	济南市商河县银河社区		2	24	4	1	2		2600	3	2	2	2	2	2	2	2	2	2	2		2	2	1	2	2	2	2		2	2	2	1	2	2		1	1	1	2	1	2	2	1	1
25075	李子鑫	2	5	good		济南市章丘区刁镇卫生院	2	36	2	2	5		2600	1	2	2	2	2	2	2	2	2	2	2		2	2	1	2	2	2	2		2	1	2	2	2	2		1	1	1	1	1	1	1	1	1
25076	李子鑫	2	5	good		济南市章丘区刁镇卫生院	1	49	4	2	5		500	4	2	2	2	2	2	2	2	2	2	2		2	1	2	2	2	2	2		2	1	2	2	2	2		1	1	1	2	1	1	1	1	1
25077	李子鑫	2	5	good		济南市章丘区刁镇卫生院	1	54	2	2	5		4000	2	2	2	2	2	2	2	2	2	2	2		2	2	1	2	2	2	2		2	1	2	2	2	2		1	1	1	1	1	1	1	1	1
25078	李子鑫	2	5	good		济南市章丘区刁镇卫生院	1	36	4	2	4		2000	2	2	2	2	2	2	2	2	2	2	2		2	2	2	1	2	2	2		1	2	2	2	2	2		1	1	3	5	1	1	1	1	1
25079	李子鑫	2	5	good		济南市章丘区刁镇卫生院	2	54	2	2	5		2300	2	2	2	2	2	2	2	2	2	2	2		2	2	1	2	2	2	2		2	1	2	2	2	2		1	1	1	1	1	1	1	1	1
25080	李子鑫	2	5	good		济南市章丘区刁镇卫生院	2	44	4	2	5		2500	3	1	1	2	2	2	2	2	2	2	2		2	1	2	2	2	2	2		2	1	2	2	1	2		1	2	#NULL!	#NULL!	#NULL!	#NULL!	#NULL!	#NULL!	#NULL!
25081	李子鑫	2	5	good		济南市章丘区刁镇卫生院	1	39	2	2	5		3800	2	2	2	2	2	2	2	2	2	2	2		2	2	1	2	2	2	2		2	1	2	2	2	2		1	2	#NULL!	#NULL!	#NULL!	#NULL!	#NULL!	#NULL!	#NULL!
25082	李子鑫	2	5	good		济南市章丘区刁镇卫生院	2	49	3	2	2		1700	1	2	2	2	2	2	2	2	2	2	2		2	2	2	1	2	2	2		2	2	2	2	1	2		1	2	#NULL!	#NULL!	#NULL!	#NULL!	#NULL!	#NULL!	#NULL!
25083	李子鑫	2	5	good		济南市章丘区刁镇卫生院	2	38	2	2	5		2500	2	2	2	2	2	2	2	2	2	2	2		2	2	1	2	2	2	2		2	1	2	2	2	2		1	2	#NULL!	#NULL!	#NULL!	#NULL!	#NULL!	#NULL!	#NULL!
25084	李子鑫	2	5	good		济南市章丘区刁镇卫生院	2	43	3	2	9		2000	3	2	2	2	2	2	2	2	2	2	2		2	1	2	2	2	2	2		2	1	2	2	1	2		2	2	#NULL!	#NULL!	#NULL!	#NULL!	#NULL!	#NULL!	#NULL!
25085	李子鑫	2	5	good		济南市章丘区刁镇卫生院	2	26	2	2	4		3000	1	2	2	2	2	2	2	2	2	2	2		2	2	1	2	2	2	2		2	1	2	2	2	2		1	2	#NULL!	#NULL!	#NULL!	#NULL!	#NULL!	#NULL!	#NULL!
25086	李子鑫	2	5	good		济南市章丘区刁镇卫生院	1	26	2	2	4		4000	1	2	2	2	2	2	2	2	2	2	2		2	2	1	2	2	2	2		2	1	2	2	2	2		1	1	1	1	1	1	1	1	1
25087	李子鑫	2	5	good		济南市章丘区刁镇卫生院	2	51	1	2	5		2100	1	2	2	2	2	2	2	2	2	2	2		2	2	2	1	2	2	2		2	1	2	2	2	2		1	2	#NULL!	#NULL!	#NULL!	#NULL!	#NULL!	#NULL!	#NULL!
25088	李子鑫	2	5	good		济南市章丘区刁镇卫生院	1	55	1	2	5		5400	2	2	2	2	2	2	2	2	2	2	2		2	2	1	2	2	2	2		2	1	2	2	2	2		1	2	#NULL!	#NULL!	#NULL!	#NULL!	#NULL!	#NULL!	#NULL!
25089	李子鑫	2	5	good		济南市章丘区刁镇卫生院	1	53	2	2	5		5500	1	2	2	2	2	2	2	2	2	2	2		2	2	2	1	2	2	2		2	1	2	2	2	2		1	2	#NULL!	#NULL!	#NULL!	#NULL!	#NULL!	#NULL!	#NULL!
25090	李子鑫	2	5	good		济南市章丘区刁镇卫生院	2	48	2	2	5		2600	2	2	2	2	2	2	2	2	2	2	2		2	2	1	2	2	2	2		2	1	2	2	2	2		1	1	1	1	1	1	1	1	1
25091	李子鑫	2	5	good		济南市章丘区刁镇卫生院	2	20	5	1	7		0	1	2	2	2	2	2	2	2	2	2	2		2	2	2	1	2	2	2		2	1	2	2	2	2		1	2	#NULL!	#NULL!	#NULL!	#NULL!	#NULL!	#NULL!	#NULL!
25092	李子鑫	2	5	good		济南市章丘区刁镇卫生院	1	46	2	2	5		3600	2	1	2	1	2	2	2	2	2	2	2		2	2	1	2	2	2	2		2	1	2	2	2	2		1	1	1	1	1	1	1	1	1
25093	李子鑫	2	5	good		济南市章丘区刁镇卫生院	1	57	2	2	5		5000	2	1	1	2	2	2	2	2	2	2	2		2	2	2	1	2	2	2		2	1	2	2	2	2		1	2	#NULL!	#NULL!	#NULL!	#NULL!	#NULL!	#NULL!	#NULL!
25094	李子鑫	2	5	good		济南市章丘区刁镇卫生院	2	52	2	2	5		4000	2	1	1	2	2	2	2	2	2	2	2		2	2	1	2	2	2	2		2	1	2	2	2	2		1	1	1	1	1	1	1	1	1
25095	李子鑫	2	5	good		济南市章丘区刁镇卫生院	2	48	2	2	5		3000	2	2	2	2	2	2	2	2	2	2	2		2	1	2	2	2	1	2		2	1	1	2	2	2		1	1	1	2	1	1	1	1	1
25096	李子鑫	2	5	good		济南市章丘区刁镇卫生院	1	37	2	2	5		6300	1	2	2	2	2	2	2	2	2	2	2		2	2	2	1	2	2	2		2	1	2	2	2	2		1	2	#NULL!	#NULL!	#NULL!	#NULL!	#NULL!	#NULL!	#NULL!
25097	李子鑫	2	5	good		济南市章丘区刁镇卫生院	2	32	2	2	5		1800	1	2	2	2	2	2	2	2	2	2	2		2	2	2	1	2	2	2		2	1	2	2	2	2		1	2	#NULL!	#NULL!	#NULL!	#NULL!	#NULL!	#NULL!	#NULL!
25098	李子鑫	2	5	good		济南市章丘区刁镇卫生院	1	20	3	1	7		0	1	2	2	2	2	2	2	2	2	2	2		2	1	2	2	2	2	2		2	2	2	2	1	2		1	3	#NULL!	#NULL!	#NULL!	#NULL!	#NULL!	#NULL!	#NULL!
25099	李子鑫	2	5	good		济南市章丘区刁镇卫生院	2	31	2	2	6		2500	2	2	2	2	2	2	2	2	2	2	2		2	1	2	2	1	2	2		2	2	2	2	1	2		1	2	#NULL!	#NULL!	#NULL!	#NULL!	#NULL!	#NULL!	#NULL!
25100	李子鑫	2	5	good	济南市章丘区黄河镇杏园社区卫生服务站		2	63	1	2	5		500	2	2	2	2	2	2	2	2	2	2	2		2	1	2	2	2	2	2		1	1	2	2	2	2		1	2	#NULL!	#NULL!	#NULL!	#NULL!	#NULL!	#NULL!	#NULL!
25101	李子鑫	2	5	good		济南市章丘区黄河镇卫生院	2	66	2	2	5		1000	1	2	2	2	2	2	2	2	2	2	2		2	1	2	2	2	2	2		2	2	2	2	1	2		1	2	#NULL!	#NULL!	#NULL!	#NULL!	#NULL!	#NULL!	#NULL!
25102	李子鑫	2	5	good		济南市章丘区黄河镇卫生院	2	50	2	2	5		800	1	2	2	2	2	2	2	2	2	2	2		2	2	2	2	1	2	2		2	2	2	2	1	2		1	2	#NULL!	#NULL!	#NULL!	#NULL!	#NULL!	#NULL!	#NULL!
25103	李子鑫	2	5	good		济南市章丘区黄河镇卫生院	1	65	1	2	5		1000	2	2	2	2	2	2	2	2	2	2	2		2	1	2	1	2	2	2		2	1	2	2	2	2		1	1	1	1	1	1	1	1	1
25104	李子鑫	2	5	good		济南市章丘区黄河镇卫生院	2	40	3	2	5		1500	1	2	2	2	2	2	2	2	2	2	2		1	2	2	2	2	2	2		2	1	2	2	1	2		1	1	1	1	1	1	1	1	1
25105	李子鑫	2	5	good		济南市章丘区黄河镇卫生院	1	66	2	2	5		600	1	2	2	2	2	2	2	2	2	2	2		2	1	2	2	2	2	2		2	1	2	2	2	2		1	1	1	1	1	1	1	1	1
25106	李子鑫	2	5	good		济南市章丘区黄河镇卫生院	1	43	3	2	5		2890	3	2	2	2	2	2	2	2	2	2	2		2	2	2	2	1	2	2		2	2	2	1	2	2		1	1	2	2	1	2	2	2	1
25107	李子鑫	2	5	good		济南市章丘区黄河镇卫生院	1	45	2	2	5		1500	1	2	2	2	2	2	2	2	2	2	2		2	2	2	2	1	2	2		2	2	2	1	2	2		1	2	#NULL!	#NULL!	#NULL!	#NULL!	#NULL!	#NULL!	#NULL!
25108	李子鑫	2	5	good		济南市章丘区黄河镇卫生院	1	45	3	2	5		500	2	2	2	2	2	2	2	2	2	2	2		2	1	2	2	2	2	2		2	1	2	2	2	2		1	1	1	1	1	1	1	1	1
25109	李子鑫	2	5	good		济南市章丘区黄河镇卫生院	1	49	2	2	5		1600	1	1	1	2	2	2	2	2	2	2	2		2	2	2	1	2	2	2		2	2	2	2	1	2		1	1	1	1	1	1	1	1	1
25110	李子鑫	2	5	good		济南市章丘区黄河镇卫生院	1	46	2	2	5		2300	1	2	2	2	2	2	2	2	2	2	2		2	1	2	1	2	2	2		2	1	2	2	2	2		1	1	1	1	1	1	1	1	1
25111	李子鑫	2	5	good		济南市章丘区黄河镇卫生院	2	40	2	2	5		1500	1	2	2	2	2	2	2	2	2	2	2		2	2	2	2	1	2	2		2	2	2	2	1	2		1	1	1	1	1	1	1	1	1
25112	李子鑫	2	5	good		济南市章丘区黄河镇卫生院	2	54	3	2	5		600	2	2	2	2	2	2	2	2	2	2	2		2	2	2	2	1	2	2		1	2	2	2	1	2		1	1	1	1	1	1	1	1	1
25113	李子鑫	2	5	good		济南市章丘区黄河镇卫生院	1	40	2	2	5		1800	1	2	2	2	2	2	2	2	2	2	2		2	2	2	2	1	2	2		2	2	2	2	1	2		1	1	1	1	1	1	1	1	1
25114	李子鑫	2	5	good		济南市章丘区黄河镇卫生院	2	38	3	2	4		2000	2	2	2	2	2	2	2	2	2	2	2		2	1	2	2	2	2	2		2	2	2	2	1	2		1	2	#NULL!	#NULL!	#NULL!	#NULL!	#NULL!	#NULL!	#NULL!
25115	李子鑫	2	5	good		济南市章丘区黄河镇医院	1	45	2	2	5		4000	2	2	2	2	2	2	2	2	2	2	2		2	1	2	2	2	2	2		2	1	2	2	2	2		1	2	#NULL!	#NULL!	#NULL!	#NULL!	#NULL!	#NULL!	#NULL!
25116	李子鑫	2	5	good		济南市章丘区黄河镇卫生院	1	40	2	2	5		2000	1	2	2	2	2	2	2	2	2	2	2		2	2	2	2	1	2	2		2	2	2	2	1	2		1	2	#NULL!	#NULL!	#NULL!	#NULL!	#NULL!	#NULL!	#NULL!
25117	李子鑫	2	5	good		济南市章丘区黄河镇卫生院	1	50	3	2	5		2000	2	1	1	2	1	2	2	2	2	2	2		2	1	2	2	2	2	2		2	2	2	1	2	2		1	1	1	1	1	1	1	1	1
25118	李子鑫	2	5	good		济南市章丘区刁镇卫生院	1	33	2	2	6		3500	2	2	2	2	2	2	2	2	2	2	2		2	1	2	2	2	2	2		2	2	2	2	1	2		1	2	#NULL!	#NULL!	#NULL!	#NULL!	#NULL!	#NULL!	#NULL!
25119	李子鑫	2	5	good		济南市章丘区刁镇卫生院	2	42	3	2	2		1800	3	2	2	2	2	2	2	2	2	2	2		2	1	2	2	2	2	2		2	1	2	1	2	2		1	1	1	1	1	1	1	1	1
25120	李子鑫	2	5	good		济南市章丘区刁镇卫生院	2	36	2	2	5		2800	1	2	2	2	2	2	2	2	2	2	2		2	1	2	2	2	2	2		2	2	2	2	1	2		1	2	#NULL!	#NULL!	#NULL!	#NULL!	#NULL!	#NULL!	#NULL!
25121	李子鑫	2	5	good		济南市章丘区刁镇卫生院	1	53	3	2	5		3000	2	1	1	1	2	2	2	2	2	2	2		2	2	2	1	2	2	2		2	2	2	1	2	2		2	2	#NULL!	#NULL!	#NULL!	#NULL!	#NULL!	#NULL!	#NULL!
25122	李子鑫	2	5	good		济南市章丘区刁镇卫生院	1	20	5	1	2		3000	1	2	2	2	2	2	2	2	2	2	2		2	2	1	2	2	2	2		2	2	2	1	2	2		1	1	1	1	1	1	1	1	1
25123	李子鑫	2	5	good		济南市章丘区刁镇卫生院	1	40	3	2	6		4000	2	1	1	2	2	2	2	2	2	2	2		2	2	2	2	1	2	2		2	2	2	2	1	2		1	2	#NULL!	#NULL!	#NULL!	#NULL!	#NULL!	#NULL!	#NULL!
25124	李子鑫	2	5	good		济南市章丘区刁镇卫生院	1	34	4	2	2		4500	2	2	2	2	2	2	2	2	2	2	2		2	2	1	2	2	2	2		2	2	2	1	2	2		2	2	#NULL!	#NULL!	#NULL!	#NULL!	#NULL!	#NULL!	#NULL!
25125	李子鑫	2	5	good		济南市章丘区刁镇卫生院	2	50	2	2	5		0	2	1	1	2	2	2	2	2	2	2	2		2	2	2	1	2	2	2		2	2	2	2	1	2		1	1	1	1	1	1	1	1	1
25126	李子鑫	2	5	good		济南市章丘区刁镇卫生院	1	49	2	2	5		3200	2	1	1	2	1	2	2	2	2	2	2		2	1	2	2	2	2	2		2	2	2	2	1	2		1	1	2	2	2	1	1	1	1
25127	李子鑫	2	5	good		济南市章丘区黄河镇卫生院	1	36	2	2	5		2600	1	2	2	2	2	2	2	2	2	2	2		2	2	2	2	1	1	2		2	2	1	2	1	2		1	2	#NULL!	#NULL!	#NULL!	#NULL!	#NULL!	#NULL!	#NULL!
25128	李子鑫	2	5	good		济南市章丘区黄河镇卫生院	1	39	2	2	5		1600	1	2	2	2	2	2	2	2	2	2	2		2	2	2	2	1	2	2		2	2	2	2	1	2		1	1	1	1	1	1	1	1	1
25129	李子鑫	2	5	good		济南市章丘区黄河镇卫生院	1	65	2	2	5		2000	2	2	2	2	2	2	2	2	2	2	2		2	2	1	2	2	2	2		2	2	2	1	2	2		1	1	1	1	1	1	1	1	1
25130	李子鑫	2	5	good		济南市章丘区黄河镇卫生院	1	36	2	2	5		1600	1	2	2	2	2	2	2	2	2	2	2		2	2	2	2	1	2	2		2	2	2	2	1	2		1	2	#NULL!	#NULL!	#NULL!	#NULL!	#NULL!	#NULL!	#NULL!
25131	李子鑫	2	5	good		济南市章丘区黄河镇卫生院	1	45	4	2	5		400	1	1	1	2	2	2	2	2	2	2	2		2	1	2	2	2	2	2		1	2	2	2	2	2		1	1	1	3	2	1	1	1	1
25132	李子鑫	2	5	good		济南市章丘区黄河镇卫生院	1	54	3	2	5		1500	2	2	2	2	2	2	2	2	2	2	2		2	1	2	2	2	2	2		2	2	2	2	1	2		1	1	1	1	1	1	1	1	1
25133	李子鑫	2	5	good		济南市章丘区黄河镇卫生院	2	42	2	2	4		3500	2	2	2	2	2	2	2	2	2	2	2		2	1	2	2	2	2	2		2	2	2	2	1	2		1	2	#NULL!	#NULL!	#NULL!	#NULL!	#NULL!	#NULL!	#NULL!
25134	李子鑫	2	5	good		济南市章丘区黄河镇卫生院	1	39	2	2	5		2000	1	2	2	2	2	2	2	2	2	2	2		2	2	2	2	1	2	2		2	2	2	2	1	2		1	1	1	1	1	1	1	1	1
25135	李子鑫	2	5	good		济南市章丘区刁镇卫生院	1	51	1	2	5		2900	2	1	2	1	2	1	2	2	2	2	2		2	2	2	2	1	2	2		2	2	2	2	1	2		1	3	#NULL!	#NULL!	#NULL!	#NULL!	#NULL!	#NULL!	#NULL!
25136	李子鑫	2	5	good		济南市章丘区刁镇卫生院	2	55	1	2	5		2000	2	1	2	2	2	2	2	2	1	2	2		2	2	2	2	1	2	2		2	2	2	2	1	2		1	2	#NULL!	#NULL!	#NULL!	#NULL!	#NULL!	#NULL!	#NULL!
25137	李子鑫	2	5	good		济南市章丘区刁镇卫生院	1	17	3	1	7		0	1	2	2	2	2	2	2	2	2	2	2		2	2	2	2	1	2	2		2	2	2	2	1	2		1	2	#NULL!	#NULL!	#NULL!	#NULL!	#NULL!	#NULL!	#NULL!
25138	李子鑫	2	5	good		济南市章丘区刁镇卫生院	2	48	1	2	5		2700	2	2	2	2	2	2	2	2	2	2	2		2	2	2	2	1	2	2		2	2	2	2	1	2		1	2	#NULL!	#NULL!	#NULL!	#NULL!	#NULL!	#NULL!	#NULL!
25139	李子鑫	2	5	good		济南市章丘区刁镇卫生院	1	42	3	2	2		5200	2	2	2	2	2	2	2	2	2	2	2		2	2	1	2	2	1	2		2	2	2	1	2	2		1	1	2	1	1	1	1	1	1
25140	李子鑫	2	5	good		济南市章丘区刁镇卫生院	1	42	3	2	5		3000	1	2	2	2	2	2	2	2	2	2	2		2	2	1	2	2	2	2		2	2	2	2	1	2		2	2	#NULL!	#NULL!	#NULL!	#NULL!	#NULL!	#NULL!	#NULL!
25141	李子鑫	2	5	good		济南市章丘区刁镇卫生院	1	55	1	2	5		3200	2	1	2	2	1	2	2	2	2	2	2		2	2	2	2	1	2	2		2	2	2	2	1	2		1	2	#NULL!	#NULL!	#NULL!	#NULL!	#NULL!	#NULL!	#NULL!
25142	李子鑫	2	5	good		济南市章丘区刁镇卫生院	2	60	1	2	5		1500	2	1	1	1	2	2	2	2	2	2	2		2	2	2	2	1	2	2		2	2	2	2	1	2		1	3	#NULL!	#NULL!	#NULL!	#NULL!	#NULL!	#NULL!	#NULL!
25143	李子鑫	2	5	good		济南市章丘区刁镇卫生院	1	62	1	2	5		3200	1	1	2	2	2	2	2	2	1	2	2		2	2	2	2	1	2	2		2	2	2	2	1	2		1	2	#NULL!	#NULL!	#NULL!	#NULL!	#NULL!	#NULL!	#NULL!
25144	李子鑫	2	5	good		济南市章丘区刁镇卫生院	1	78	1	4	5		0	3	1	1	2	2	1	2	2	2	2	2		2	2	2	2	1	2	2		2	2	2	2	1	2		1	3	#NULL!	#NULL!	#NULL!	#NULL!	#NULL!	#NULL!	#NULL!
25145	李子鑫	2	5	good		济南市章丘区刁镇卫生院	2	68	3	2	8		4500	2	2	2	2	2	2	2	2	2	2	2		2	2	2	1	2	1	2		2	2	1	2	2	2		1	1	1	1	1	1	1	1	1
25146	李子鑫	2	5	good		济南市章丘区刁镇卫生院	2	74	1	4	5		0	3	1	1	2	2	1	2	2	1	2	2		2	2	2	2	1	2	2		2	2	2	2	1	2		1	3	#NULL!	#NULL!	#NULL!	#NULL!	#NULL!	#NULL!	#NULL!
25147	李子鑫	2	5	good		济南市章丘区刁镇卫生院	1	17	3	1	7		0	1	2	2	2	2	2	2	2	2	2	2		2	2	1	2	2	2	2		1	2	2	2	2	2		1	2	#NULL!	#NULL!	#NULL!	#NULL!	#NULL!	#NULL!	#NULL!
25148	李子鑫	2	5	good		济南市章丘区刁镇卫生院	1	73	2	2	8	0.0	3800	2	2	2	2	2	2	2	2	2	2	2		2	2	1	2	2	2	2		2	2	2	1	2	2		1	1	2	2	2	2	1	1	1
25149	李子鑫	2	5	good		济南市章丘区刁镇卫生院	1	39	3	2	5	0.0	1000	1	2	2	2	2	2	2	2	2	2	2		1	2	2	2	2	2	2		1	2	2	2	2	2		1	2	#NULL!	#NULL!	#NULL!	#NULL!	#NULL!	#NULL!	#NULL!
25150	李子鑫	2	5	good		济南市章丘区刁镇卫生院	2	71	1	2	5	0.0	1200	2	2	2	2	2	2	2	2	2	2	2		2	2	2	2	1	2	2		2	2	2	2	1	2		1	3	#NULL!	#NULL!	#NULL!	#NULL!	#NULL!	#NULL!	#NULL!
25151	李子鑫	2	5	good		济南市章丘区刁镇卫生院	2	78	1	2	5	0.0	0	3	1	2	1	2	2	2	1	2	2	2		2	2	2	2	1	2	2		2	2	2	2	1	2		1	3	#NULL!	#NULL!	#NULL!	#NULL!	#NULL!	#NULL!	#NULL!
25152	李子鑫	2	5	good		济南市章丘区刁镇卫生院	2	41	2	2	5	0.0	3200	2	2	2	2	2	2	2	2	2	2	2		2	2	1	2	2	1	2		2	2	2	2	1	2		1	1	2	1	1	1	1	1	1
25153	李子鑫	2	5	good		济南市章丘区刁镇卫生院	2	46	2	2	4	0.0	3600	2	2	2	2	2	2	2	2	2	2	2		2	2	2	2	1	2	2		2	2	2	2	1	2		1	2	#NULL!	#NULL!	#NULL!	#NULL!	#NULL!	#NULL!	#NULL!
25154	李子鑫	2	5	good		济南市章丘区刁镇卫生院	2	66	1	2	5	0.0	1800	2	2	2	2	2	2	2	2	2	2	2		2	2	2	2	1	2	2		2	2	2	2	1	2		1	2	#NULL!	#NULL!	#NULL!	#NULL!	#NULL!	#NULL!	#NULL!
25155	李子鑫	2	5	good		济南市章丘区刁镇卫生院	2	67	1	2	5	0.0	1200	3	1	1	2	2	2	2	2	2	2	2		2	2	1	2	2	2	2		2	2	2	2	1	2		1	2	#NULL!	#NULL!	#NULL!	#NULL!	#NULL!	#NULL!	#NULL!
25156	李子鑫	2	5	good		济南市章丘区刁镇卫生院	1	64	3	2	2	0.0	1800	1	2	2	2	2	2	2	2	2	2	2		2	1	2	2	2	2	2		2	1	2	2	2	2		1	2	#NULL!	#NULL!	#NULL!	#NULL!	#NULL!	#NULL!	#NULL!
25157	李子鑫	2	5	good		济南市章丘区刁镇卫生院	1	39	2	2	5	0.0	4000	1	2	2	2	2	2	2	2	2	2	2		2	2	2	2	1	2	2		2	2	2	2	1	2		1	2	#NULL!	#NULL!	#NULL!	#NULL!	#NULL!	#NULL!	#NULL!
25158	李子鑫	2	5	good		济南市章丘区刁镇卫生院	2	49	3	2	5	0.0	2000	1	2	2	2	2	2	2	2	2	2	2		2	2	2	2	1	2	2		2	2	2	2	1	2		1	2	#NULL!	#NULL!	#NULL!	#NULL!	#NULL!	#NULL!	#NULL!
25159	李子鑫	2	5	good		济南市章丘区刁镇卫生院	2	48	3	2	5	0.0	2000	1	2	2	2	2	2	2	2	2	2	2		2	2	2	2	1	2	2		2	2	2	1	2	2		1	2	#NULL!	#NULL!	#NULL!	#NULL!	#NULL!	#NULL!	#NULL!
25160	李子鑫	2	5	good		济南市章丘区刁镇卫生院	1	40	2	2	5	0.0	3000	1	1	1	2	2	2	2	2	2	2	2		2	2	2	2	1	2	2		2	2	2	2	1	2		1	2	#NULL!	#NULL!	#NULL!	#NULL!	#NULL!	#NULL!	#NULL!
25161	李子鑫	2	5	good		济南市章丘区黄河镇卫生院	1	43	3	2	2	0.0	3500	1	2	2	2	2	2	2	2	2	2	2		2	1	1	2	2	2	2		2	1	2	1	2	2		1	2	#NULL!	#NULL!	#NULL!	#NULL!	#NULL!	#NULL!	#NULL!
25162	李子鑫	2	5	good		济南市章丘区黄河镇卫生院	1	38	3	2	4	0.0	1800	2	2	2	2	2	2	2	2	2	2	2		2	2	2	1	2	2	2		1	2	2	2	2	2		1	2	#NULL!	#NULL!	#NULL!	#NULL!	#NULL!	#NULL!	#NULL!
25163	李子鑫	2	5	good		济南市章丘区黄河镇卫生院	1	65	2	2	5	0.0	4000	1	1	1	2	2	2	2	2	2	2	2		2	2	2	2	1	2	2		2	2	2	2	1	2		1	2	#NULL!	#NULL!	#NULL!	#NULL!	#NULL!	#NULL!	#NULL!
25164	李子鑫	2	5	good		济南市章丘区黄河镇卫生院	2	66	1	2	5	0.0	0	1	1	1	2	2	2	2	2	2	2	2		2	2	2	2	1	2	2		2	2	2	2	1	2		1	2	#NULL!	#NULL!	#NULL!	#NULL!	#NULL!	#NULL!	#NULL!
25165	李子鑫	2	5	good		济南市章丘区黄河镇卫生院	1	40	3	2	5	0.0	2000	2	2	2	2	2	2	2	2	2	2	2		2	1	2	2	2	2	2		2	2	2	2	1	2		1	1	1	1	3	2	1	1	2
25166	李子鑫	2	5	good		济南市章丘区黄河镇卫生院	2	45	3	2	5	0.0	2000	1	1	2	2	2	2	2	2	2	2	1	过敏性鼻炎	2	2	2	2	1	2	2		2	2	2	2	1	2		1	2	#NULL!	#NULL!	#NULL!	#NULL!	#NULL!	#NULL!	#NULL!
25167	李子鑫	2	5	good		济南市章丘区黄河镇卫生院	1	68	2	2	5	0.0	0	3	1	2	2	2	2	2	2	2	1	2		2	2	2	2	1	2	2		2	2	2	2	1	2		1	2	#NULL!	#NULL!	#NULL!	#NULL!	#NULL!	#NULL!	#NULL!
25168	李子鑫	2	5	good		济南市章丘区黄河镇卫生院	2	69	1	2	5	0.0	0	3	1	1	2	2	2	2	2	2	2	2		2	2	2	2	1	2	2		2	2	2	2	1	2		1	1	2	1	1	1	1	1	1
25169	李子鑫	2	5	good		济南市章丘区黄河镇卫生院	2	41	2	2	5	0.0	0	2	1	2	1	2	2	2	2	2	2	2		2	2	2	2	1	2	2		2	2	2	2	1	2		1	2	#NULL!	#NULL!	#NULL!	#NULL!	#NULL!	#NULL!	#NULL!
25170	李子鑫	2	5	good		济南市章丘区刁镇卫生院	1	45	3	2	6	0.0	6000	3	1	1	2	2	2	2	2	2	2	2		2	2	1	2	2	1	2		2	2	2	2	1	2		1	2	#NULL!	#NULL!	#NULL!	#NULL!	#NULL!	#NULL!	#NULL!
25171	李子鑫	2	5	good		济南市章丘区刁镇卫生院	2	52	2	2	5	0.0	2200	3	1	2	2	1	2	2	2	2	2	2		2	2	1	2	2	2	2		2	2	2	2	1	2		1	2	#NULL!	#NULL!	#NULL!	#NULL!	#NULL!	#NULL!	#NULL!
25172	李子鑫	2	5	good		济南市章丘区刁镇卫生院	1	24	3	2	4	0.0	5700	2	2	2	2	2	2	2	2	2	2	2		2	2	1	2	2	1	2		2	2	2	2	1	2		1	2	#NULL!	#NULL!	#NULL!	#NULL!	#NULL!	#NULL!	#NULL!
25173	李子鑫	2	5	good		济南市章丘区刁镇卫生院	1	33	2	2	6	0.0	5500	3	2	2	2	2	2	2	2	2	2	2		2	2	1	2	2	2	2		2	2	2	2	1	2		1	2	#NULL!	#NULL!	#NULL!	#NULL!	#NULL!	#NULL!	#NULL!
25174	李子鑫	2	5	good		济南市章丘区刁镇卫生院	2	28	2	2	4	0.0	5500	2	2	2	2	2	2	2	2	2	2	2		2	2	1	2	2	2	2		2	2	2	2	1	2		1	2	#NULL!	#NULL!	#NULL!	#NULL!	#NULL!	#NULL!	#NULL!
25175	李子鑫	2	5	good		济南市章丘区刁镇卫生院	2	47	3	2	2	0.0	600	2	2	2	2	2	2	2	2	2	2	2		2	2	2	1	2	2	2		2	2	2	2	1	2		1	1	1	1	1	1	1	1	1
25176	李子鑫	2	5	good		济南市章丘区刁镇卫生院	1	45	4	2	5	0.0	3000	2	2	2	2	2	2	2	2	2	2	2		2	2	2	1	2	2	2		2	2	2	2	1	2		1	1	1	1	1	1	1	2	1
25177	李子鑫	2	5	good		济南市章丘区刁镇卫生院	2	54	3	2	5	0.0	600	2	2	2	2	2	2	2	2	2	2	2		2	2	2	2	1	2	2		2	2	2	2	1	2		1	1	1	1	1	1	1	1	1
25178	李子鑫	2	5	good		济南市章丘区刁镇卫生院	1	39	3	2	5	0.0	3500	1	2	2	2	2	2	2	2	2	2	2		2	1	2	2	2	2	2		2	2	2	1	2	2		1	1	1	1	1	1	1	1	1
25179	李子鑫	2	5	good	济南市章丘区黄河镇东野村卫生服务中心		1	43	3	2	9	0.0	600	3	2	2	2	2	2	2	2	2	2	2		2	1	2	2	2	2	2		2	1	2	2	2	2		2	2	#NULL!	#NULL!	#NULL!	#NULL!	#NULL!	#NULL!	#NULL!
25180	李子鑫	2	5	good		济南市章丘区刁镇卫生院	1	45	3	2	2	0.0	3000	1	2	2	2	2	2	2	2	2	2	2		2	2	1	2	2	2	2		2	2	2	1	2	2		1	1	1	1	1	1	2	1	1
25181	李子鑫	2	5	good	济南市章丘区双山街道办事处卫生服务中心		2	40	3	2	5	0.0	2500	2	2	2	2	2	2	2	2	2	2	2		2	2	1	2	2	2	2		1	2	2	2	2	2		1	1	2	2	2	2	2	2	2
25182	李子鑫	2	5	good	济南市章丘区双山街道办事处卫生服务中心		1	30	5	2	2	0.0	5000	3	2	2	2	2	2	2	2	2	2	2		2	1	2	2	2	2	2		2	1	2	2	1	2		1	2	#NULL!	#NULL!	#NULL!	#NULL!	#NULL!	#NULL!	#NULL!
25183	李子鑫	2	5	good	济南市章丘区新世纪社区卫生服务中心		2	62	2	2	8	0.0	3000	3	2	2	2	2	2	2	2	2	2	2		2	2	1	2	2	2	2		2	2	2	1	2	2		1	1	3	2	1	1	1	1	1
25184	李子鑫	2	5	good	济南市章丘区双山街道办事处卫生服务中心		1	34	4	3	4	0.0	3000	2	2	2	2	2	2	2	2	2	2	2		2	1	2	2	2	2	2		2	2	1	2	2	2		1	2	#NULL!	#NULL!	#NULL!	#NULL!	#NULL!	#NULL!	#NULL!
25185	李子鑫	2	5	good	济南市章丘区双山街道办事处卫生服务中心		2	23	4	1	4	0.0	300	3	2	2	2	2	2	2	2	2	2	2		2	1	2	2	2	2	2		1	2	2	2	2	2		1	2	#NULL!	#NULL!	#NULL!	#NULL!	#NULL!	#NULL!	#NULL!
25186	李子鑫	2	5	good	济南市章丘市双山街道办事处社区卫生服务中心		2	30	4	2	9	0.0	4000	1	2	2	2	2	2	2	2	2	2	2		1	1	2	2	2	2	2		1	2	2	2	2	2		1	1	1	1	1	1	1	1	1
25187	李子鑫	2	5	good		济南市章丘区垛庄镇南垛庄村卫生室	2	35	2	2	5	0.0	1500	1	2	2	2	2	2	2	2	2	2	2		2	1	2	2	2	2	2		2	2	2	2	1	2		1	1	2	1	5	4	5	2	2
25188	李子鑫	2	5	good		济南市章丘区垛庄镇岳滋卫生室	1	36	2	2	5	0.0	1000	1	2	2	2	2	2	2	2	2	2	2		2	2	2	1	2	2	2		2	2	2	2	1	2		2	1	2	2	2	1	2	2	2
25189	李子鑫	2	5	good		济南市章丘区垛庄镇岳滋卫生室	2	60	1	2	5	0.0	300	3	2	2	2	2	2	2	2	2	2	2		2	2	2	1	2	2	2		2	2	2	2	1	2		2	1	2	2	1	2	2	1	2
25190	李子鑫	2	5	good		济南市章丘区垛庄镇岳滋卫生室	1	55	3	2	3	0.0	3000	1	2	2	2	2	2	2	2	2	2	2		2	2	2	1	2	2	2		2	2	2	2	1	2		2	1	1	1	2	2	2	2	2
25191	李子鑫	2	5	good		济南市章丘区垛庄镇岳滋卫生室	1	24	3	1	7	0.0	0	1	2	2	2	2	2	2	2	2	2	2		2	2	2	1	2	2	2		2	2	2	2	1	2		1	1	1	1	1	2	2	1	1
25192	李子鑫	2	5	good		济南市章丘区垛庄镇岳滋卫生室	2	52	2	2	1	0.0	2500	1	2	2	2	2	2	2	2	2	2	2		2	2	2	1	2	2	2		2	2	2	2	1	2		1	2	#NULL!	#NULL!	#NULL!	#NULL!	#NULL!	#NULL!	#NULL!
25193	李子鑫	2	5	good		济南市章丘区垛庄镇岳滋卫生室	2	63	2	2	5	0.0	0	1	1	1	2	2	2	2	2	2	2	2		2	2	2	1	2	2	2		2	2	2	2	1	2		1	1	1	1	1	1	1	3	2
25194	李子鑫	2	5	good		济南市章丘区垛庄镇岳滋卫生室	1	44	3	2	4	0.0	5000	2	2	2	2	2	2	2	2	2	2	2		2	2	2	1	2	2	2		2	2	2	2	1	2		1	1	2	2	1	2	1	2	2
25195	李子鑫	2	5	good		济南市章丘区垛庄镇岳滋卫生室	1	30	2	2	2	0.0	4000	2	2	2	2	2	2	2	2	2	2	2		2	2	2	1	2	2	2		2	2	2	2	1	2		1	2	#NULL!	#NULL!	#NULL!	#NULL!	#NULL!	#NULL!	#NULL!
25196	李子鑫	2	5	good		济南市章丘区垛庄镇岳滋卫生室	2	40	2	2	5	0.0	500	2	1	2	1	2	2	2	2	2	2	2		2	2	2	1	2	2	2		2	2	2	2	1	2		1	1	1	1	1	1	1	3	1
25197	李子鑫	2	5	good		济南市章丘区垛庄镇岳滋卫生室	2	46	2	2	5	0.0	200	2	2	2	2	2	2	2	2	2	2	2		2	2	2	1	2	2	2		2	2	2	2	1	2		1	2	#NULL!	#NULL!	#NULL!	#NULL!	#NULL!	#NULL!	#NULL!
25198	李子鑫	2	5	good		济南市章丘区垛庄镇卫生院	1	48	2	2	5	0.0	3000	3	1	2	1	2	2	2	2	2	2	2		2	2	2	2	1	2	2		2	2	2	2	1	2		1	2	#NULL!	#NULL!	#NULL!	#NULL!	#NULL!	#NULL!	#NULL!
25199	李子鑫	2	5	good		济南市章丘区垛庄镇南明卫生所	1	83	1	4	5	0.0	12	4	2	2	2	2	2	2	2	2	2	2		2	1	2	2	2	2	2		2	1	2	2	2	2		1	1	2	1	1	2	1	1	1
25200	李子鑫	2	5	good		济南市章丘区垛庄镇卫生院	2	50	3	2	5	0.0	1200	3	2	2	2	2	2	2	2	2	2	2		2	2	2	2	1	2	2		2	2	2	2	1	2		1	1	1	2	1	1	1	1	1
25201	李子鑫	2	5	good		济南市章丘区垛庄镇南明卫生所	1	59	2	2	5	0.0	1500	4	1	1	2	2	2	2	2	2	1	2		2	1	2	2	2	2	2		2	1	2	2	2	2		1	1	1	1	1	1	1	1	1
25202	李子鑫	2	5	good		济南市章丘区垛庄镇卫生院	2	70	1	2	5	0.0	200	4	1	1	2	2	2	2	2	1	2	2		2	2	2	2	1	2	2		2	2	2	2	1	2		1	1	1	2	1	2	1	1	1
25203	李子鑫	2	5	good		济南市章丘区垛庄镇南明卫生所	2	48	2	2	5	0.0	800	1	2	2	2	2	2	2	2	2	2	2		2	1	2	2	2	2	2		2	1	2	2	2	2		1	2	#NULL!	#NULL!	#NULL!	#NULL!	#NULL!	#NULL!	#NULL!
25204	李子鑫	2	5	good		济南市章丘区垛庄镇卫生院	1	74	2	2	5	0.0	360	4	1	2	2	2	2	2	2	1	2	2		2	2	2	2	1	2	2		2	2	2	2	1	2		1	2	#NULL!	#NULL!	#NULL!	#NULL!	#NULL!	#NULL!	#NULL!
25205	李子鑫	2	5	good		济南市章丘区垛庄镇南明卫生所	2	53	1	2	5	0.0	300	3	1	1	1	2	2	2	2	2	2	2		2	1	2	2	2	2	2		2	1	2	2	2	2		1	1	1	2	1	1	1	1	1
25206	李子鑫	2	5	good		济南市章丘区垛庄镇卫生院	1	72	2	4	5	0.0	200	3	1	1	2	2	2	2	2	2	2	2		2	2	2	2	1	2	2		2	2	2	2	1	2		1	1	1	2	1	1	1	1	1
25207	李子鑫	2	5	good		济南市章丘区垛庄镇南明卫生所	2	46	2	2	5	0.0	600	3	1	1	1	2	2	2	2	2	2	2		2	1	2	2	2	2	2		2	1	2	2	2	2		1	1	1	1	1	1	1	1	1
25208	李子鑫	2	5	good		济南市章丘区垛庄镇南明卫生所	1	52	1	2	5	0.0	1000	1	2	2	2	2	2	2	2	2	2	2		2	1	2	2	2	2	2		2	1	2	2	2	2		1	1	1	1	1	1	1	1	1
25209	李子鑫	2	5	good		济南市章丘区垛庄镇卫生院	2	45	2	2	5	0.0	300	3	1	1	2	2	2	2	2	2	2	2		2	2	2	2	1	2	2		2	2	2	2	1	2		1	1	1	1	1	1	1	1	1
25210	李子鑫	2	5	good		济南市章丘区垛庄镇南明卫生所	2	36	2	2	5	0.0	800	1	2	2	2	2	2	2	2	2	2	2		2	1	2	2	2	2	2		2	1	2	2	2	2		1	1	1	1	1	1	1	1	1
[truncated: 1,861 more rows]
[truncated: 10 more columns]

## Sheet: Sheet4
4	4	3	4	4	4	4	4	4	4	4	4	4	4	3.9	4	3.92857
4	4	4	4	4	4	4	4	4	4	3	4	4	4	4	3.75	3.92857
4	4	4	4	4	4	4	4	4	4	4	4	4	4	4	4	4
4	4	3	3	4	3	4	3	3	2	3	3	3	2	3.3	2.75	3.14286
4	4	3	3	4	4	4	4	4	4	4	4	4	4	3.8	4	3.85714
4	3	4	3	4	3	4	3	4	3	4	4	4	4	3.5	4	3.64286
4	3	4	3	4	4	4	3	4	2	4	3	4	2	3.5	3.25	3.42857
4	3	4	3	4	3	3	3	4	3	3	2	4	1	3.4	2.5	3.14286
4	3	3	3	4	4	3	3	2	3	4	4	4	4	3.2	4	3.42857
4	4	4	4	4	4	4	4	3	4	4	3	3	3	3.9	3.25	3.71429
4	4	4	4	4	4	4	4	4	2	4	2	4	2	3.8	3	3.57143
4	4	4	4	4	4	4	4	3	2	3	3	4	2	3.7	3	3.5
4	4	4	4	4	4	4	4	4	3	4	2	4	2	3.9	3	3.64286
4	4	4	4	4	4	4	4	3	3	4	2	4	2	3.8	3	3.57143
4	4	4	4	4	4	4	4	4	4	4	4	4	4	4	4	4
4	4	4	4	4	4	4	4	4	4	4	4	4	4	4	4	4
4	4	4	4	4	4	4	4	4	4	4	4	4	4	4	4	4
4	4	4	4	4	4	4	4	4	4	4	4	4	4	4	4	4
4	4	4	4	4	4	4	4	4	4	4	4	4	4	4	4	4
4	4	4	4	4	4	4	4	4	4	4	4	4	4	4	4	4
3	4	4	4	4	4	4	4	4	4	4	4	4	4	3.9	4	3.92857
4	4	4	4	4	4	4	4	4	4	4	4	4	4	4	4	4
4	4	4	4	4	4	4	4	4	4	4	4	4	4	4	4	4
4	4	4	4	4	4	4	4	4	4	4	4	4	4	4	4	4
4	3	2	3	4	4	3	3	4	1	4	4	4	3	3.1	3.75	3.28571
4	4	4	4	4	4	4	4	4	4	4	4	4	4	4	4	4
3	4	4	4	4	4	4	4	4	4	4	4	4	4	3.9	4	3.92857
4	4	4	4	4	4	4	4	4	4	4	4	4	4	4	4	4
4	4	4	4	4	4	4	4	4	4	4	4	4	4	4	4	4
4	4	4	4	4	4	4	4	4	4	4	4	4	4	4	4	4
4	4	4	4	4	4	4	4	4	4	4	4	4	4	4	4	4
3	4	4	4	4	4	4	4	4	4	4	4	4	4	3.9	4	3.92857
4	4	4	4	4	3	4	4	4	2	4	4	4	2	3.7	3.5	3.64286
4	4	3	4	4	3	4	4	4	2	4	4	4	2	3.6	3.5	3.57143
4	4	4	4	4	3	4	4	4	2	4	4	4	2	3.7	3.5	3.64286
4	4	4	4	4	4	4	3	4	3	4	4	4	2	3.8	3.5	3.71429
4	3	4	3	4	4	4	4	4	4	4	4	4	2	3.8	3.5	3.71429
4	4	4	4	4	3	4	4	4	2	4	4	4	2	3.7	3.5	3.64286
4	3	4	4	4	4	3	4	4	4	4	4	4	2	3.8	3.5	3.71429
4	4	4	4	4	4	4	4	4	4	4	4	4	4	4	4	4
4	4	4	4	4	4	4	4	4	4	4	4	4	3	4	3.75	3.92857
4	4	4	4	4	4	4	4	4	4	4	4	4	3	4	3.75	3.92857
4	4	4	4	4	4	4	4	4	4	4	4	4	3	4	3.75	3.92857
4	3	3	3	4	4	4	4	4	3	4	4	4	3	3.6	3.75	3.64286
4	4	3	4	4	3	4	4	4	2	4	4	4	2	3.6	3.5	3.57143
4	3	4	3	4	4	4	3	4	4	4	4	4	2	3.7	3.5	3.64286
4	4	4	4	4	3	4	4	4	2	4	4	4	2	3.7	3.5	3.64286
4	4	3	4	4	4	3	4	4	2	4	4	4	2	3.6	3.5	3.57143
4	4	4	4	4	3	4	4	4	2	4	4	4	2	3.7	3.5	3.64286
4	4	4	4	4	3	4	4	4	2	4	4	4	2	3.7	3.5	3.64286
3	4	3	4	4	4	4	3	4	3	4	4	4	4	3.6	4	3.71429
4	4	3	3	4	3	3	3	4	4	4	4	4	4	3.5	4	3.64286
4	4	4	4	4	4	4	3	3	4	4	3	4	3	3.8	3.5	3.71429
4	3	3	4	4	3	4	3	3	3	4	3	4	3	3.4	3.5	3.42857
4	4	2	3	4	4	4	3	4	4	4	3	4	3	3.6	3.5	3.57143
4	4	2	3	4	4	4	3	4	4	4	3	4	3	3.6	3.5	3.57143
4	4	2	3	4	4	4	3	3	3	4	4	4	4	3.4	4	3.57143
4	4	4	4	4	4	4	3	3	4	4	4	4	4	3.8	4	3.85714
4	4	3	3	4	4	3	3	3	4	4	4	4	4	3.5	4	3.64286
4	4	3	3	4	4	3	2	2	4	4	4	4	4	3.3	4	3.5
4	4	4	3	4	4	4	2	3	2	4	2	3	2	3.4	2.75	3.21429
4	4	4	3	4	4	3	1	4	2	4	4	4	4	3.3	4	3.5
4	4	4	4	4	3	4	4	4	2	4	4	4	4	3.7	4	3.78571
4	3	4	3	4	4	4	4	4	2	4	4	4	2	3.6	3.5	3.57143
4	4	4	4	4	4	4	4	4	2	4	4	4	1	3.8	3.25	3.64286
4	4	4	4	4	4	4	4	4	2	4	4	4	1	3.8	3.25	3.64286
4	3	4	3	4	4	4	4	4	2	4	4	4	2	3.6	3.5	3.57143
4	4	4	4	4	4	4	4	4	2	4	4	4	4	3.8	4	3.85714
4	4	4	4	4	4	4	4	4	2	4	4	4	2	3.8	3.5	3.71429
4	4	4	4	4	4	4	4	4	4	3	4	4	4	4	3.75	3.92857
4	4	4	4	4	4	4	4	1	1	4	4	4	2	3.4	3.5	3.42857
4	4	4	4	4	4	4	4	3	2	4	4	4	1	3.7	3.25	3.57143
4	4	4	2	4	4	4	4	4	1	4	4	4	1	3.5	3.25	3.42857
4	4	3	2	4	4	4	3	3	4	4	4	4	3	3.5	3.75	3.57143
4	4	3	2	4	4	4	3	3	4	4	4	4	3	3.5	3.75	3.57143
4	4	3	2	4	4	4	3	3	4	4	4	4	3	3.5	3.75	3.57143
4	4	3	2	4	4	4	3	3	4	4	4	4	3	3.5	3.75	3.57143
4	4	3	2	4	4	4	3	3	4	4	4	4	3	3.5	3.75	3.57143
4	4	3	2	4	4	4	3	3	4	4	4	4	3	3.5	3.75	3.57143
4	4	3	2	4	4	4	3	3	4	4	4	4	3	3.5	3.75	3.57143
4	4	3	2	4	4	4	3	3	4	4	4	4	3	3.5	3.75	3.57143
4	4	3	2	4	4	4	3	3	4	4	4	4	3	3.5	3.75	3.57143
4	4	3	2	4	4	4	3	3	4	4	4	4	3	3.5	3.75	3.57143
4	4	4	4	4	4	4	4	4	3	4	3	4	4	3.9	3.75	3.85714
4	2	4	2	4	4	3	4	3	3	3	4	3	3	3.3	3.25	3.28571
4	3	3	4	4	4	4	4	4	4	4	4	3	3	3.8	3.5	3.71429
4	4	4	3	4	4	4	4	4	2	4	3	4	2	3.7	3.25	3.57143
3	3	2	4	4	3	2	4	4	4	4	4	3	4	3.3	3.75	3.42857
4	3	2	4	4	3	4	3	4	3	2	1	3	1	3.4	1.75	2.92857
4	3	4	4	4	3	4	4	4	3	4	4	4	4	3.7	4	3.78571
4	4	4	4	4	4	4	4	4	4	4	4	4	2	4	3.5	3.85714
4	4	4	4	4	4	4	4	4	4	4	4	4	2	4	3.5	3.85714
4	3	4	3	4	4	4	4	3	3	4	3	4	3	3.6	3.5	3.57143
4	3	3	3	4	4	4	4	4	4	4	3	4	4	3.7	3.75	3.71429
4	4	4	4	4	3	3	3	4	4	3	3	3	3	3.7	3	3.5
4	4	3	4	4	4	4	4	4	2	4	4	4	4	3.7	4	3.78571
4	4	4	4	4	4	4	4	4	4	3	4	4	4	4	3.75	3.92857
4	4	3	3	4	4	4	4	4	4	4	3	4	4	3.8	3.75	3.78571
4	4	4	4	4	4	4	4	4	2	3	3	3	3	3.8	3	3.57143
4	4	4	4	4	4	4	4	4	3	3	3	3	3	3.9	3	3.64286
4	4	4	4	4	4	4	4	4	4	4	4	4	4	4	4	4
4	4	4	4	4	4	4	4	4	4	4	4	4	4	4	4	4
3	3	3	3	4	4	4	4	4	3	4	3	3	3	3.5	3.25	3.42857
4	4	4	4	4	4	4	3	3	3	4	4	4	4	3.7	4	3.78571
4	4	4	4	4	4	4	4	4	4	4	4	4	4	4	4	4
4	4	4	4	4	4	4	3	3	3	4	4	4	4	3.7	4	3.78571
4	4	4	4	4	4	4	4	4	4	3	4	3	4	4	3.5	3.85714
4	4	4	4	4	4	4	4	4	4	4	4	4	4	4	4	4
4	4	4	4	4	4	4	4	4	4	4	4	4	4	4	4	4
4	4	4	4	4	4	4	4	4	4	4	4	4	4	4	4	4
4	4	4	4	4	4	4	4	4	4	4	4	4	4	4	4	4
4	4	4	4	4	4	4	4	4	4	4	4	4	2	4	3.5	3.85714
4	4	4	4	4	4	4	4	4	4	4	4	4	2	4	3.5	3.85714
4	4	4	4	4	4	4	4	4	4	4	4	4	4	4	4	4
4	4	4	4	4	4	4	4	4	4	4	4	4	4	4	4	4
4	4	4	4	4	4	4	4	4	4	4	4	4	4	4	4	4
4	4	4	4	4	4	4	4	4	4	4	4	4	4	4	4	4
4	4	4	4	4	4	4	4	4	1	4	2	4	2	3.7	3	3.5
4	4	4	4	4	4	4	3	3	2	4	2	4	2	3.6	3	3.42857
4	3	4	4	4	4	4	4	4	2	4	2	4	3	3.7	3.25	3.57143
4	4	4	4	4	4	4	4	4	4	4	4	4	4	4	4	4
4	4	3	3	4	4	4	3	3	3	4	4	4	4	3.5	4	3.64286
4	3	4	4	4	4	4	4	4	2	4	2	4	3	3.7	3.25	3.57143
4	4	4	4	4	4	4	4	4	4	4	4	4	4	4	4	4
4	4	4	4	4	4	4	4	4	4	4	4	4	4	4	4	4
4	4	4	4	4	4	4	4	4	4	4	4	4	4	4	4	4
4	4	4	4	4	4	4	4	4	4	4	4	4	4	4	4	4
4	4	4	4	4	4	4	4	4	4	4	4	4	4	4	4	4
4	4	4	4	4	4	4	4	4	4	4	4	4	4	4	4	4
4	4	4	4	4	4	4	4	4	4	4	4	4	4	4	4	4
4	4	4	4	4	4	4	4	4	4	4	4	4	4	4	4	4
4	4	4	4	4	4	4	4	4	4	4	4	4	4	4	4	4
4	4	4	4	4	4	4	4	4	4	4	4	4	4	4	4	4
4	4	4	4	4	4	4	4	4	4	4	4	4	4	4	4	4
4	4	4	4	4	4	4	4	4	4	4	4	4	4	4	4	4
4	4	4	4	4	4	4	4	4	4	4	4	4	4	4	4	4
4	4	4	4	4	4	4	4	4	4	4	4	4	4	4	4	4
4	4	4	4	4	4	4	4	4	4	4	4	4	4	4	4	4
4	4	4	4	4	4	4	4	4	4	4	4	4	4	4	4	4
4	4	4	4	4	4	4	4	4	4	4	4	4	4	4	4	4
4	4	4	4	4	4	4	4	4	4	4	4	4	4	4	4	4
4	4	4	4	4	4	4	4	4	4	4	4	4	4	4	4	4
4	4	4	4	4	4	4	4	4	4	4	4	4	4	4	4	4
4	4	4	4	4	4	4	4	4	4	4	4	4	4	4	4	4
4	4	2	4	4	4	4	2	3	4	3	3	4	2	3.5	3	3.35714
4	4	4	4	4	4	4	4	4	4	4	4	4	4	4	4	4
4	4	4	4	4	4	4	4	4	4	4	4	4	4	4	4	4
4	4	4	4	4	4	4	4	4	4	4	4	4	4	4	4	4
4	4	4	4	4	4	4	4	4	4	4	4	4	4	4	4	4
4	3	4	1	4	4	4	4	4	4	4	4	4	2	3.6	3.5	3.57143
4	4	4	4	4	4	4	4	4	4	4	4	4	4	4	4	4
4	4	4	4	4	4	4	4	4	4	4	4	4	2	4	3.5	3.85714
4	4	4	1	4	4	4	4	4	4	4	4	4	2	3.7	3.5	3.64286
4	4	4	1	4	4	4	4	4	4	4	4	4	2	3.7	3.5	3.64286
4	4	4	4	4	4	4	4	4	4	4	4	4	1	4	3.25	3.78571
4	4	4	4	4	4	4	4	4	4	4	4	4	4	4	4	4
4	4	4	4	4	4	4	4	4	4	4	4	4	4	4	4	4
4	4	4	4	4	4	4	4	4	4	4	4	4	4	4	4	4
4	4	4	4	4	4	4	4	4	4	4	4	4	4	4	4	4
4	4	4	4	4	4	4	4	4	4	4	4	4	4	4	4	4
4	4	4	4	4	4	4	4	4	4	4	4	4	4	4	4	4
4	4	4	4	4	4	4	4	4	4	4	4	4	4	4	4	4
4	4	4	4	4	4	4	4	4	4	4	4	4	4	4	4	4
3	4	3	4	4	3	4	4	3	4	4	2	2	3	3.6	2.75	3.35714
4	4	4	4	4	4	4	4	4	4	4	4	4	4	4	4	4
4	4	4	4	4	4	4	4	4	4	4	3	4	4	4	3.75	3.92857
3	4	4	4	4	4	4	4	4	4	3	4	4	4	3.9	3.75	3.85714
4	4	4	4	4	4	4	4	4	4	4	4	4	4	4	4	4
4	4	4	4	4	4	4	4	4	4	4	4	4	4	4	4	4
4	3	4	4	4	4	4	4	3	4	4	4	4	4	3.8	4	3.85714
4	3	4	4	4	4	4	4	3	4	4	4	4	4	3.8	4	3.85714
4	4	4	4	4	3	3	3	4	3	3	4	4	4	3.6	3.75	3.64286
4	4	4	4	4	4	4	4	4	4	4	4	4	4	4	4	4
4	4	4	4	4	4	4	4	4	4	4	4	4	4	4	4	4
4	4	4	4	4	4	4	4	4	4	3	4	3	2	4	3	3.71429
4	4	4	4	4	4	4	4	4	3	4	4	4	4	3.9	4	3.92857
4	4	4	4	4	4	4	4	4	4	4	4	4	4	4	4	4
4	4	4	4	4	4	4	4	4	4	4	4	4	4	4	4	4
4	4	4	4	4	4	4	4	4	2	4	4	4	2	3.8	3.5	3.71429
4	4	4	4	4	4	4	4	4	2	4	3	4	3	3.8	3.5	3.71429
4	4	4	4	4	4	4	4	4	4	4	4	4	4	4	4	4
4	4	4	4	4	4	4	4	4	4	4	4	4	4	4	4	4
4	4	4	4	4	4	4	4	4	4	4	4	4	4	4	4	4
4	4	4	4	4	4	4	4	4	4	4	4	4	4	4	4	4
4	4	4	4	4	4	4	4	4	4	4	4	4	4	4	4	4
4	4	4	4	4	4	4	4	4	4	4	4	4	4	4	4	4
4	4	4	4	4	4	4	4	4	4	4	4	4	4	4	4	4
4	4	4	4	4	4	4	4	4	4	4	4	4	4	4	4	4
4	4	4	4	4	4	4	4	4	4	4	4	4	4	4	4	4
4	4	4	4	4	4	4	4	4	4	4	4	4	4	4	4	4
4	4	4	4	4	4	4	4	4	4	4	4	4	4	4	4	4
4	4	4	4	4	4	4	4	4	4	4	4	4	4	4	4	4
4	4	4	4	4	4	4	4	4	4	4	4	4	4	4	4	4
3	3	3	4	4	4	2	3	4	4	3	3	3	3	3.4	3	3.28571
4	4	4	4	4	4	4	3	3	3	4	4	4	4	3.7	4	3.78571
4	4	4	4	4	4	4	4	4	4	4	4	4	4	4	4	4
4	4	4	4	4	4	4	4	4	4	4	4	4	4	4	4	4
4	4	4	4	4	4	4	4	4	4	4	4	4	4	4	4	4
4	4	4	4	4	4	4	4	4	4	4	4	4	4	4	4	4
4	4	4	4	4	4	4	4	4	4	4	4	4	4	4	4	4
4	4	4	4	4	4	4	4	4	4	4	4	4	4	4	4	4
4	4	4	4	4	4	4	4	4	4	4	4	4	4	4	4	4
4	4	4	4	4	4	4	4	4	4	4	4	4	3	4	3.75	3.92857
4	4	4	4	4	4	4	4	4	4	4	4	4	4	4	4	4
4	3	2	2	4	4	4	4	3	4	4	3	4	3	3.4	3.5	3.42857
4	4	4	4	4	4	4	4	4	4	4	4	4	4	4	4	4
4	4	4	4	4	4	4	4	4	2	4	4	4	4	3.8	4	3.85714
4	4	4	4	4	4	4	4	4	4	4	4	4	4	4	4	4
4	3	4	4	4	4	4	4	4	4	4	4	4	4	3.9	4	3.92857
4	3	4	4	4	4	4	4	4	4	4	4	4	4	3.9	4	3.92857
4	3	2	3	4	4	4	4	3	2	4	2	3	1	3.3	2.5	3.07143
2	4	4	4	4	4	4	4	3	2	3	4	3	1	3.5	2.75	3.28571
4	4	4	4	4	4	4	4	4	4	2	4	4	1	4	2.75	3.64286
4	4	4	4	4	4	4	4	4	4	4	4	4	4	4	4	4
4	4	4	4	4	4	4	4	4	4	3	4	4	4	4	3.75	3.92857
4	4	4	4	4	4	4	4	4	4	4	4	4	4	4	4	4
4	4	4	4	4	4	4	4	4	4	4	4	4	4	4	4	4
4	4	4	4	4	4	4	4	4	4	4	4	4	4	4	4	4
4	4	4	4	4	4	4	4	4	4	4	4	4	4	4	4	4
4	4	4	4	4	4	4	4	4	3	4	4	4	4	3.9	4	3.92857
4	4	3	3	4	4	4	4	4	2	4	2	4	2	3.6	3	3.42857
4	4	4	4	4	4	4	4	4	4	4	2	4	2	4	3	3.71429
3	4	4	4	4	4	4	4	3	3	3	3	3	3	3.7	3	3.5
3	3	3	3	4	4	3	3	3	2	3	3	3	3	3.1	3	3.07143
4	4	4	4	4	4	4	4	4	4	4	4	4	4	4	4	4
4	3	3	3	4	4	4	4	4	3	4	4	4	3	3.6	3.75	3.64286
4	3	3	3	4	4	4	4	4	3	4	4	4	3	3.6	3.75	3.64286
4	3	4	3	4	4	4	4	4	3	4	4	4	3	3.7	3.75	3.71429
4	4	4	4	4	4	4	4	4	3	4	4	4	3	3.9	3.75	3.85714
4	4	4	4	4	4	4	4	4	3	4	4	4	3	3.9	3.75	3.85714
4	4	4	4	4	4	4	4	4	4	4	4	4	3	4	3.75	3.92857
4	4	3	3	4	4	3	3	3	4	4	3	3	4	3.5	3.5	3.5
4	3	4	4	4	4	4	3	3	4	4	4	4	3	3.7	3.75	3.71429
3	3	3	2	4	4	3	2	2	2	3	2	2	2	2.8	2.25	2.64286
4	3	4	2	4	4	4	4	3	4	4	4	4	2	3.6	3.5	3.57143
4	4	4	4	4	4	4	4	4	4	4	4	4	4	4	4	4
4	4	4	4	4	4	4	4	4	4	4	4	4	4	4	4	4
4	3	4	4	4	4	4	4	4	4	4	4	4	4	3.9	4	3.92857
4	3	4	4	4	4	4	4	3	4	4	4	4	3	3.8	3.75	3.78571
4	4	4	4	4	4	4	4	4	4	4	4	4	2	4	3.5	3.85714
4	2	4	3	4	3	4	4	4	4	4	3	4	4	3.6	3.75	3.64286
4	4	4	3	4	4	4	4	4	4	3	4	4	2	3.9	3.25	3.71429
4	4	4	4	4	4	4	4	3	4	4	4	4	2	3.9	3.5	3.78571
4	4	4	4	4	4	4	4	4	4	4	4	4	2	4	3.5	3.85714
4	4	4	3	4	4	4	4	4	4	4	4	4	2	3.9	3.5	3.78571
4	4	4	4	4	4	4	4	4	4	4	1	4	1	4	2.5	3.57143
4	4	4	4	4	4	4	4	4	4	4	1	4	1	4	2.5	3.57143
4	4	4	4	4	4	4	4	4	4	4	1	4	1	4	2.5	3.57143
4	4	4	4	4	4	4	4	4	4	4	1	4	1	4	2.5	3.57143
4	3	4	4	4	4	4	4	4	4	4	4	4	2	3.9	3.5	3.78571
4	4	4	4	4	4	4	4	4	4	4	4	4	4	4	4	4
4	4	4	4	4	4	4	4	4	4	4	4	4	3	4	3.75	3.92857
4	4	4	4	4	3	4	4	4	4	4	3	4	4	3.9	3.75	3.85714
4	4	4	3	4	4	4	4	4	4	4	4	4	4	3.9	4	3.92857
4	4	4	4	4	4	4	4	4	4	4	3	3	4	4	3.5	3.85714
4	4	4	4	4	4	4	4	4	4	4	4	4	4	4	4	4
4	4	4	4	4	4	4	4	4	4	4	4	4	4	4	4	4
4	4	4	4	4	4	4	4	4	4	4	4	4	4	4	4	4
4	4	4	4	4	4	4	4	4	4	4	4	4	4	4	4	4
4	4	4	4	4	4	4	4	4	4	4	4	4	4	4	4	4
4	4	4	4	4	4	4	4	4	4	4	4	4	4	4	4	4
4	4	4	4	4	4	4	4	4	4	3	3	3	3	4	3	3.71429
4	4	4	4	4	4	4	4	4	4	3	3	3	3	4	3	3.71429
4	4	4	4	4	4	4	4	4	4	4	4	4	4	4	4	4
4	4	4	4	4	4	4	4	4	4	4	4	4	4	4	4	4
4	4	4	4	4	4	4	4	4	4	4	4	4	4	4	4	4
4	4	4	4	4	4	4	4	4	4	4	4	4	4	4	4	4
4	4	4	4	4	4	4	4	4	4	4	4	4	4	4	4	4
4	4	4	4	4	4	4	4	4	4	4	4	4	4	4	4	4
4	4	4	4	4	4	4	4	4	4	4	4	4	4	4	4	4
4	4	4	4	4	4	4	4	4	4	4	4	3	3	4	3.5	3.85714
4	4	4	4	4	4	4	4	4	4	3	3	3	3	4	3	3.71429
4	4	4	4	4	4	4	4	4	4	4	4	4	4	4	4	4
4	3	3	4	4	4	3	3	4	4	4	4	3	3	3.6	3.5	3.57143
4	4	4	4	4	4	4	4	4	4	4	4	4	3	4	3.75	3.92857
4	4	4	4	4	4	4	4	4	4	4	4	4	4	4	4	4
4	4	4	4	4	4	4	4	4	4	4	4	4	4	4	4	4
4	4	4	4	4	4	4	4	4	4	4	4	4	4	4	4	4
4	4	4	4	4	4	4	4	4	4	4	4	4	4	4	4	4
4	4	4	4	4	4	4	4	4	4	4	4	4	3	4	3.75	3.92857
4	4	4	4	4	4	4	4	4	4	4	4	4	4	4	4	4
4	4	4	4	4	4	4	4	4	4	4	4	4	4	4	4	4
4	4	4	4	4	4	4	4	4	4	4	4	4	4	4	4	4
4	3	4	3	4	4	4	4	3	4	4	4	4	3	3.7	3.75	3.71429
4	4	4	4	4	4	4	4	4	4	4	4	4	4	4	4	4
4	4	4	4	4	4	4	4	4	4	4	4	4	4	4	4	4
4	4	4	4	4	4	4	4	4	4	4	4	4	3	4	3.75	3.92857
4	4	4	4	4	4	4	4	4	4	4	4	4	4	4	4	4
4	4	4	4	4	4	4	4	4	4	4	4	4	4	4	4	4
4	4	4	4	4	4	4	4	4	4	4	4	4	4	4	4	4
4	4	4	4	4	4	4	4	4	4	4	4	4	3	4	3.75	3.92857
4	3	3	3	4	4	4	4	4	4	4	4	4	4	3.7	4	3.78571
4	4	4	4	4	4	4	4	4	4	4	4	4	4	4	4	4
4	4	4	4	4	4	4	4	4	4	4	4	4	4	4	4	4
4	4	4	4	4	4	4	4	4	4	4	4	4	4	4	4	4
4	4	4	4	4	4	4	4	4	4	4	4	4	4	4	4	4
4	4	4	4	4	4	4	4	4	4	4	4	4	4	4	4	4
4	4	4	4	4	4	4	4	4	4	4	4	4	4	4	4	4
4	4	4	4	4	4	4	4	4	4	4	4	4	4	4	4	4
4	4	3	3	4	3	3	4	4	4	3	3	3	3	3.6	3	3.42857
4	4	4	4	4	4	4	4	4	4	4	4	4	4	4	4	4
4	4	4	4	4	4	4	4	4	4	4	4	4	4	4	4	4
4	4	4	4	4	4	4	4	4	4	4	4	4	4	4	4	4
4	3	4	4	4	4	4	4	4	4	4	4	4	4	3.9	4	3.92857
4	4	4	4	4	4	4	4	4	4	4	4	4	4	4	4	4
4	4	4	4	4	4	4	4	4	4	3	4	4	4	4	3.75	3.92857
4	4	4	4	4	4	4	4	4	4	4	4	4	4	4	4	4
4	4	4	4	4	4	4	4	4	4	4	4	4	4	4	4	4
4	4	4	4	4	4	4	4	4	4	4	4	4	4	4	4	4
4	4	4	4	4	4	4	4	4	4	4	4	4	4	4	4	4
4	3	4	4	4	4	4	4	4	4	4	4	4	3	3.9	3.75	3.85714
4	4	3	4	4	4	4	4	4	4	4	4	4	3	3.9	3.75	3.85714
4	3	4	3	4	4	4	4	4	3	3	3	4	3	3.7	3.25	3.57143
4	3	4	4	4	4	4	4	4	4	4	4	4	3	3.9	3.75	3.85714
4	4	4	4	4	4	4	4	4	4	3	3	3	3	4	3	3.71429
4	4	4	4	4	4	4	4	4	4	3	3	3	3	4	3	3.71429
4	4	4	4	4	4	4	4	4	4	3	3	3	3	4	3	3.71429
4	4	4	4	4	4	4	4	4	4	4	4	4	4	4	4	4
4	4	4	4	4	4	3	3	3	3	3	3	3	3	3.6	3	3.42857
4	4	4	4	4	4	4	4	4	4	3	3	3	3	4	3	3.71429
4	4	4	4	4	4	4	4	4	4	3	3	3	3	4	3	3.71429
4	4	4	4	4	4	4	3	3	3	3	3	3	3	3.7	3	3.5
4	4	4	4	4	4	4	4	4	4	3	3	3	3	4	3	3.71429
4	4	4	4	4	4	4	4	4	4	3	3	3	3	4	3	3.71429
4	4	4	4	4	4	4	4	4	4	3	3	3	3	4	3	3.71429
4	4	4	4	4	4	4	4	4	4	4	4	4	4	4	4	4
4	4	4	4	4	4	4	4	4	4	4	4	4	4	4	4	4
4	4	4	4	4	4	4	4	4	4	4	4	4	4	4	4	4
4	4	4	4	4	4	4	4	4	4	3	4	4	3	4	3.5	3.85714
4	4	4	4	4	4	4	4	4	4	3	3	4	4	4	3.5	3.85714
4	4	4	4	4	4	4	4	4	4	4	4	4	4	4	4	4
4	4	4	4	4	4	4	4	4	4	3	3	4	3	4	3.25	3.78571
4	4	4	4	4	4	4	4	4	4	4	4	4	4	4	4	4
4	4	4	4	4	4	4	4	4	4	4	4	4	4	4	4	4
4	4	4	4	4	4	4	4	4	4	4	4	4	4	4	4	4
4	4	4	4	4	4	4	4	4	4	3	3	3	3	4	3	3.71429
4	4	4	4	4	4	4	4	4	4	3	3	3	3	4	3	3.71429
4	4	4	4	4	4	4	4	4	4	4	4	4	4	4	4	4
4	4	4	4	4	4	4	4	4	4	4	4	4	4	4	4	4
4	4	4	4	4	4	4	4	4	4	4	4	4	4	4	4	4
4	4	4	4	4	4	4	4	4	4	4	4	4	4	4	4	4
4	4	4	4	4	4	4	4	4	4	4	4	4	4	4	4	4
4	4	4	4	4	4	4	4	4	4	4	4	4	4	4	4	4
4	4	4	4	4	4	4	4	4	4	4	4	4	4	4	4	4
4	4	4	4	4	4	4	4	4	4	4	4	4	4	4	4	4
4	4	4	4	4	4	4	4	4	4	4	4	4	4	4	4	4
4	4	4	4	4	4	4	4	4	4	4	4	4	4	4	4	4
4	4	4	4	4	4	4	4	4	4	4	4	4	4	4	4	4
4	4	4	4	4	4	4	4	4	4	4	4	4	4	4	4	4
4	4	4	4	4	4	4	4	4	4	4	4	4	4	4	4	4
4	4	4	4	4	4	4	4	4	4	4	4	4	4	4	4	4
4	4	4	4	4	4	4	4	4	4	4	4	4	4	4	4	4
4	4	4	4	4	4	4	4	4	4	4	4	4	4	4	4	4
4	4	4	4	4	4	4	4	4	4	4	4	4	4	4	4	4
4	4	4	4	4	4	4	4	4	4	3	3	4	4	4	3.5	3.85714
4	4	4	4	4	4	4	4	4	4	4	4	4	4	4	4	4
4	4	4	4	4	4	4	4	4	4	4	4	4	4	4	4	4
4	4	4	4	4	4	4	4	4	4	4	4	4	4	4	4	4
4	4	4	4	4	4	4	4	4	4	4	4	4	4	4	4	4
4	4	4	4	4	4	3	4	4	3	4	4	4	4	3.8	4	3.85714
4	4	4	4	4	4	4	4	4	4	4	4	4	4	4	4	4
4	4	4	4	4	4	4	4	4	4	4	4	4	4	4	4	4
4	4	4	4	4	4	4	4	4	4	4	4	4	4	4	4	4
4	4	4	4	4	4	4	4	4	4	4	4	4	4	4	4	4
4	4	4	4	4	4	4	4	4	4	4	4	4	4	4	4	4
4	4	4	4	4	4	4	4	4	4	4	4	4	4	4	4	4
4	4	4	4	4	4	4	4	4	4	4	4	4	4	4	4	4
4	4	3	3	4	4	3	3	4	4	3	4	4	4	3.6	3.75	3.64286
4	4	4	4	4	4	4	4	4	4	4	4	4	4	4	4	4
4	4	4	4	4	4	4	4	4	4	4	4	4	4	4	4	4
4	4	4	4	4	4	4	4	4	4	4	4	4	4	4	4	4
4	4	4	4	4	4	4	4	4	4	4	4	4	4	4	4	4
4	4	4	4	4	4	4	4	4	4	4	4	4	4	4	4	4
4	4	4	4	4	4	4	4	4	4	4	4	4	4	4	4	4
4	4	4	4	4	4	4	4	4	4	4	4	4	4	4	4	4
4	4	4	4	4	4	4	4	4	4	3	4	4	4	4	3.75	3.92857
4	4	4	4	4	4	4	4	4	4	4	4	4	4	4	4	4
4	3	4	4	4	4	4	4	4	4	4	4	4	4	3.9	4	3.92857
4	4	4	4	4	4	4	4	4	4	4	4	4	4	4	4	4
4	4	4	4	4	4	4	4	4	4	4	4	4	4	4	4	4
4	4	4	4	4	4	4	4	4	4	4	4	4	4	4	4	4
4	4	4	4	4	4	4	4	4	4	4	4	4	4	4	4	4
4	4	4	4	4	4	4	4	4	4	4	4	4	4	4	4	4
4	4	3	3	4	3	3	4	4	4	4	4	4	2	3.6	3.5	3.57143
4	3	3	4	4	4	3	3	2	2	4	4	4	2	3.2	3.5	3.28571
4	3	3	4	4	4	3	3	2	2	4	4	4	2	3.2	3.5	3.28571
4	4	4	4	4	4	4	4	4	4	4	4	4	4	4	4	4
4	4	4	4	4	4	4	4	4	4	4	4	4	4	4	4	4
4	4	4	4	4	4	4	4	4	4	4	4	4	4	4	4	4
4	4	4	4	4	4	4	4	4	4	4	4	4	4	4	4	4
4	4	4	4	4	3	3	3	4	4	4	3	4	3	3.7	3.5	3.64286
4	3	4	3	4	4	4	4	4	2	4	4	3	4	3.6	3.75	3.64286
4	4	4	4	4	4	4	4	4	4	4	4	4	4	4	4	4
4	4	4	4	4	4	4	4	4	4	4	3	4	4	4	3.75	3.92857
4	4	4	4	4	4	4	4	4	4	4	4	4	3	4	3.75	3.92857
4	4	4	4	4	4	4	4	4	4	3	3	4	3	4	3.25	3.78571
2	3	4	2	4	3	3	3	4	2	3	3	2	2	3	2.5	2.85714
4	4	4	4	4	4	4	4	4	4	4	4	4	4	4	4	4
4	4	4	4	4	4	4	4	4	4	4	4	4	4	4	4	4
4	3	4	4	4	4	4	4	3	1	3	3	3	2	3.5	2.75	3.28571
4	3	4	3	4	4	4	4	3	4	4	4	4	4	3.7	4	3.78571
3	3	4	4	4	4	4	4	4	2	3	3	3	3	3.6	3	3.42857
4	4	4	4	4	4	4	3	4	3	4	4	4	2	3.8	3.5	3.71429
4	3	3	3	4	4	4	4	3	3	4	3	2	2	3.5	2.75	3.28571
4	3	3	3	4	4	4	4	3	4	4	4	4	3	3.6	3.75	3.64286
4	4	4	4	4	4	4	4	4	4	4	4	4	4	4	4	4
4	3	3	4	4	4	4	4	4	4	4	4	4	4	3.8	4	3.85714
3	4	4	4	4	4	4	4	4	4	4	4	4	4	3.9	4	3.92857
3	4	4	4	4	4	4	4	4	4	4	4	4	4	3.9	4	3.92857
4	4	4	4	4	4	4	4	4	4	4	4	4	4	4	4	4
4	4	4	4	4	4	4	4	4	4	4	4	4	4	4	4	4
4	4	4	4	4	4	4	4	4	2	4	3	4	2	3.8	3.25	3.64286
4	4	4	4	4	4	4	2	4	3	3	3	2	3	3.7	2.75	3.42857
4	3	3	3	4	3	4	3	4	3	4	4	4	3	3.4	3.75	3.5
4	4	4	4	4	4	4	4	4	4	4	4	4	4	4	4	4
4	3	4	3	4	4	3	3	2	4	2	2	3	2	3.4	2.25	3.07143
4	3	3	4	4	4	4	3	4	4	4	4	4	4	3.7	4	3.78571
4	4	4	4	4	3	3	3	3	3	4	4	3	3	3.5	3.5	3.5
4	3	2	1	4	4	4	3	2	1	4	4	4	1	2.8	3.25	2.92857
4	3	4	3	4	3	4	3	2	4	4	2	2	2	3.4	2.5	3.14286
4	4	4	3	4	4	4	4	4	4	4	3	4	4	3.9	3.75	3.85714
4	4	4	3	4	4	4	4	4	4	4	3	4	4	3.9	3.75	3.85714
3	4	4	4	4	4	4	4	2	2	4	2	4	1	3.5	2.75	3.28571
4	3	3	3	4	4	4	3	3	3	3	3	3	2	3.4	2.75	3.21429
4	3	4	3	4	4	4	4	3	3	3	3	3	2	3.6	2.75	3.35714
4	3	3	3	4	4	3	3	3	2	4	4	4	2	3.2	3.5	3.28571
4	4	4	4	4	4	4	4	4	3	4	4	4	2	3.9	3.5	3.78571
4	4	4	3	4	4	4	4	4	3	4	4	4	2	3.8	3.5	3.71429
4	4	4	4	4	4	4	4	4	4	4	4	4	4	4	4	4
4	3	4	4	4	4	4	4	4	4	4	4	4	4	3.9	4	3.92857
4	3	4	4	4	4	4	4	4	4	4	4	4	4	3.9	4	3.92857
4	3	4	4	4	4	4	4	4	4	4	4	4	4	3.9	4	3.92857
4	4	4	4	4	3	3	3	4	4	4	4	4	4	3.7	4	3.78571
4	3	4	4	4	4	4	4	4	4	4	4	4	4	3.9	4	3.92857
4	3	4	4	4	4	4	4	4	4	4	4	4	4	3.9	4	3.92857
4	4	4	4	4	4	4	4	4	4	4	4	4	4	4	4	4
3	4	4	4	4	4	4	4	4	4	4	4	4	4	3.9	4	3.92857
4	4	4	4	4	4	4	4	4	4	4	4	4	4	4	4	4
4	4	4	4	4	4	4	4	4	4	4	4	4	4	4	4	4
4	4	4	4	4	4	4	4	4	4	3	4	4	4	4	3.75	3.92857
4	4	4	4	4	4	4	4	4	4	4	4	4	3	4	3.75	3.92857
4	3	4	4	4	4	4	4	4	4	3	3	3	3	3.9	3	3.64286
4	3	4	4	4	4	4	4	4	4	3	4	4	3	3.9	3.5	3.78571
4	4	4	4	4	4	4	4	4	4	3	4	4	4	4	3.75	3.92857
4	3	3	4	4	4	4	4	4	4	4	4	4	4	3.8	4	3.85714
4	3	2	3	4	4	4	4	3	4	4	4	4	4	3.5	4	3.64286
4	4	4	4	4	4	4	4	4	4	4	4	4	4	4	4	4
4	4	4	4	4	4	4	4	3	4	4	4	4	4	3.9	4	3.92857
4	3	2	4	4	4	3	4	3	4	4	3	4	4	3.5	3.75	3.57143
4	4	4	4	4	4	4	4	4	4	4	3	4	3	4	3.5	3.85714
4	3	4	4	4	4	4	4	4	4	4	2	3	2	3.9	2.75	3.57143
4	3	4	1	4	4	4	4	4	4	4	4	4	4	3.6	4	3.71429
4	3	4	4	4	4	4	4	3	4	4	3	3	2	3.8	3	3.57143
4	3	4	4	4	4	4	4	4	4	4	4	4	4	3.9	4	3.92857
4	4	4	4	4	3	4	4	4	4	4	4	4	4	3.9	4	3.92857
4	3	4	3	4	4	4	4	4	4	4	2	4	2	3.8	3	3.57143
4	4	4	4	4	4	4	4	4	4	4	4	4	4	4	4	4
4	3	4	4	4	4	4	4	4	4	4	4	4	4	3.9	4	3.92857
4	3	4	3	4	4	4	4	4	4	4	4	4	4	3.8	4	3.85714
4	3	4	4	4	4	4	4	4	4	4	4	4	2	3.9	3.5	3.78571
4	3	4	3	4	4	4	4	4	4	4	4	4	2	3.8	3.5	3.71429
4	4	4	4	4	4	4	4	4	4	4	4	4	4	4	4	4
4	4	4	4	4	4	4	4	4	4	4	4	4	4	4	4	4
4	4	4	4	4	4	4	4	4	4	4	4	4	4	4	4	4
4	4	4	4	4	4	4	4	3	4	4	4	4	4	3.9	4	3.92857
4	3	3	3	4	4	4	4	3	4	4	4	4	2	3.6	3.5	3.57143
4	4	4	4	4	4	4	4	4	4	4	4	4	4	4	4	4
4	4	4	4	4	4	4	4	4	4	4	4	4	4	4	4	4
4	3	4	4	4	4	4	4	4	4	4	4	4	4	3.9	4	3.92857
4	3	4	3	4	4	4	4	3	4	3	4	4	4	3.7	3.75	3.71429
4	4	4	4	4	3	4	4	4	4	4	4	4	4	3.9	4	3.92857
4	4	4	4	4	4	4	4	4	4	4	4	4	4	4	4	4
4	4	4	4	4	4	4	4	4	4	4	4	4	4	4	4	4
4	4	4	4	4	4	4	4	4	4	4	4	4	4	4	4	4
4	2	4	4	4	4	4	4	4	4	4	4	4	4	3.8	4	3.85714
4	4	3	4	4	4	4	4	4	3	4	4	4	4	3.8	4	3.85714
4	4	4	4	4	4	4	4	4	4	4	4	4	4	4	4	4
4	4	4	4	4	4	4	4	4	4	4	4	4	4	4	4	4
4	3	4	3	4	4	4	4	4	4	4	4	4	4	3.8	4	3.85714
4	4	4	4	4	4	4	4	4	4	4	4	4	4	4	4	4
4	4	4	4	4	4	4	3	4	4	4	4	3	3	3.9	3.5	3.78571
4	3	4	4	4	4	3	3	4	4	4	4	3	3	3.7	3.5	3.64286
4	3	4	4	4	4	3	3	4	4	4	4	3	3	3.7	3.5	3.64286
4	3	4	4	4	4	3	3	4	4	4	4	3	3	3.7	3.5	3.64286
4	3	4	4	4	4	3	3	4	4	4	4	3	3	3.7	3.5	3.64286
4	4	4	4	4	4	4	4	4	4	4	3	4	3	4	3.5	3.85714
4	3	4	3	4	4	4	4	4	4	4	4	4	4	3.8	4	3.85714
4	3	4	3	4	4	4	4	4	4	4	4	4	4	3.8	4	3.85714
4	2	2	4	4	4	3	4	3	2	4	4	4	4	3.2	4	3.42857
4	4	4	4	4	4	4	4	4	4	4	4	4	4	4	4	4
4	4	4	4	4	4	4	4	4	4	4	4	4	4	4	4	4
4	4	4	4	4	4	4	4	4	4	4	4	4	4	4	4	4
4	4	4	4	4	4	4	4	4	4	4	4	4	4	4	4	4
4	3	4	3	4	4	4	4	4	4	4	2	4	1	3.8	2.75	3.5
4	3	4	3	4	4	4	4	2	3	4	3	4	1	3.5	3	3.35714
4	2	3	2	4	4	4	4	4	3	4	4	4	2	3.4	3.5	3.42857
4	3	3	4	4	4	4	3	4	4	4	3	4	3	3.7	3.5	3.64286
4	3	3	4	4	4	4	4	4	4	4	3	4	3	3.8	3.5	3.71429
2	4	2	4	4	4	4	4	2	2	4	4	4	4	3.2	4	3.42857
4	2	3	3	4	4	4	4	4	4	4	4	4	4	3.6	4	3.71429
4	2	3	3	4	4	4	4	4	4	4	4	4	4	3.6	4	3.71429
4	2	3	3	4	4	3	4	4	4	4	4	4	4	3.5	4	3.64286
4	2	3	3	4	4	4	3	4	4	4	4	4	4	3.5	4	3.64286
4	2	3	3	4	4	4	3	4	4	4	4	4	4	3.5	4	3.64286
4	2	3	3	4	4	4	3	4	4	4	4	4	4	3.5	4	3.64286
4	2	3	3	4	4	4	3	4	4	4	4	4	4	3.5	4	3.64286
4	4	4	4	4	4	4	4	4	4	4	4	4	4	4	4	4
4	3	3	3	4	4	3	3	4	2	3	3	3	2	3.3	2.75	3.14286
4	3	4	3	4	4	4	4	4	4	4	4	4	4	3.8	4	3.85714
4	4	4	4	4	4	4	4	4	4	4	4	4	4	4	4	4
4	3	4	3	4	4	4	4	4	4	4	4	4	4	3.8	4	3.85714
4	2	4	3	4	4	4	4	4	4	4	4	4	4	3.7	4	3.78571
4	4	4	4	4	4	4	4	4	4	4	4	4	4	4	4	4
4	4	4	4	4	4	4	4	4	4	4	4	4	4	4	4	4
4	4	4	4	4	4	4	4	4	4	4	4	4	4	4	4	4
4	4	4	4	4	4	4	4	4	4	4	4	4	4	4	4	4
4	4	4	4	4	4	4	4	4	4	4	4	4	4	4	4	4
4	4	4	4	4	4	4	4	4	4	4	4	4	4	4	4	4
4	4	4	4	4	4	4	4	4	4	4	4	4	4	4	4	4
4	4	4	4	4	4	4	4	4	4	4	4	4	4	4	4	4
4	4	4	4	4	4	4	4	4	4	4	4	4	4	4	4	4
4	4	4	4	4	4	4	4	4	4	4	4	4	4	4	4	4
4	4	4	4	4	4	4	4	4	4	4	4	4	4	4	4	4
4	4	4	4	4	4	4	4	4	4	4	4	4	4	4	4	4
4	4	4	4	4	4	4	4	4	4	4	4	4	4	4	4	4
4	4	4	4	4	4	4	4	4	4	4	4	4	4	4	4	4
4	4	4	4	4	4	4	4	4	4	4	4	4	4	4	4	4
4	4	4	4	4	4	4	4	4	4	4	4	4	4	4	4	4
4	4	4	4	4	4	4	4	4	4	4	4	4	4	4	4	4
4	4	4	4	4	4	4	4	4	4	4	4	4	4	4	4	4
4	4	4	4	4	4	4	4	4	4	4	4	4	4	4	4	4
4	3	4	3	4	4	4	4	4	4	4	4	4	4	3.8	4	3.85714
4	4	4	4	4	4	4	4	4	4	4	4	4	4	4	4	4
4	3	4	4	4	4	4	4	4	4	4	4	4	4	3.9	4	3.92857
4	3	4	4	4	4	4	4	4	4	4	4	4	4	3.9	4	3.92857
4	2	4	2	4	4	4	4	4	4	4	4	4	4	3.6	4	3.71429
4	4	4	4	4	4	4	4	4	4	4	4	4	4	4	4	4
4	4	4	4	4	4	4	4	4	4	4	4	4	3	4	3.75	3.92857
4	2	4	4	4	4	4	4	4	4	3	4	4	4	3.8	3.75	3.78571
4	4	4	4	4	4	4	4	4	4	4	4	4	4	4	4	4
4	4	4	4	4	4	4	4	4	4	4	4	4	4	4	4	4
4	4	4	4	4	4	4	4	4	3	4	4	4	4	3.9	4	3.92857
4	4	3	4	4	4	4	4	4	4	4	3	3	2	3.9	3	3.64286
4	3	4	4	4	4	4	4	4	4	4	3	4	3	3.9	3.5	3.78571
4	3	4	1	4	4	4	4	2	2	3	4	3	2	3.2	3	3.14286
4	4	4	4	4	4	4	4	3	3	3	4	4	3	3.8	3.5	3.71429
4	2	3	4	4	4	4	3	3	2	3	4	4	3	3.3	3.5	3.35714
4	4	4	3	4	4	4	4	4	3	4	4	4	3	3.8	3.75	3.78571
4	4	4	4	4	4	4	4	4	4	3	3	3	3	4	3	3.71429
3	4	4	4	4	4	4	4	4	4	3	3	3	3	3.9	3	3.64286
4	4	4	4	4	4	4	4	4	2	4	4	4	4	3.8	4	3.85714
2	4	4	4	4	4	4	4	4	4	4	4	4	4	3.8	4	3.85714
4	4	4	4	4	3	4	4	4	3	4	4	4	4	3.8	4	3.85714
4	4	4	4	4	4	4	4	4	4	4	4	4	4	4	4	4
4	4	4	4	4	4	4	4	4	4	4	4	4	4	4	4	4
4	3	4	4	4	4	4	4	3	3	4	4	3	4	3.7	3.75	3.71429
4	4	4	4	4	4	4	4	4	4	4	4	4	4	4	4	4
4	4	4	4	4	4	4	4	4	4	4	4	4	4	4	4	4
4	3	4	4	4	4	4	4	4	4	4	4	4	4	3.9	4	3.92857
4	4	4	4	4	4	4	4	4	3	4	4	4	4	3.9	4	3.92857
4	4	4	4	4	4	4	4	4	2	4	4	4	4	3.8	4	3.85714
4	4	4	4	4	4	4	4	4	4	4	4	4	4	4	4	4
4	4	4	4	4	4	4	4	4	4	4	4	4	4	4	4	4
4	4	3	3	4	4	4	3	4	3	3	3	4	3	3.6	3.25	3.5
4	4	4	4	4	4	4	4	4	4	4	4	4	4	4	4	4
4	4	4	4	4	4	4	4	4	4	4	4	4	4	4	4	4
4	4	4	4	4	4	4	4	4	4	4	4	4	4	4	4	4
4	4	4	4	4	4	4	4	4	4	4	4	4	4	4	4	4
4	4	4	4	4	4	4	4	4	4	4	4	4	4	4	4	4
4	4	4	4	4	4	4	4	3	4	4	4	4	4	3.9	4	3.92857
4	4	4	4	4	4	4	4	4	4	4	4	4	4	4	4	4
4	4	4	4	4	4	4	4	4	4	4	4	4	4	4	4	4
4	3	4	4	4	4	3	3	3	2	2	3	4	1	3.4	2.5	3.14286
4	4	4	4	4	4	4	4	3	2	3	3	4	1	3.7	2.75	3.42857
4	4	4	4	4	4	4	4	4	3	3	4	4	4	3.9	3.75	3.85714
4	4	4	4	4	4	4	4	4	4	4	4	4	4	4	4	4
4	4	4	4	4	4	4	4	4	4	4	4	4	4	4	4	4
4	4	4	4	4	4	4	4	4	4	4	4	4	4	4	4	4
4	4	4	4	4	4	4	4	4	3	4	4	4	3	3.9	3.75	3.85714
4	4	4	4	4	4	4	4	4	4	4	4	4	4	4	4	4
4	4	4	4	4	4	4	4	4	4	4	4	4	4	4	4	4
4	4	4	4	4	4	4	4	4	4	4	4	4	4	4	4	4
4	4	4	4	4	4	4	4	4	4	4	4	4	4	4	4	4
4	4	4	4	4	4	4	4	4	4	4	4	4	4	4	4	4
4	4	4	4	4	4	4	4	4	4	4	4	4	4	4	4	4
4	4	4	4	4	4	4	4	4	4	3	4	4	4	4	3.75	3.92857
4	4	4	4	4	4	4	4	4	4	4	4	4	4	4	4	4
4	4	4	4	4	4	4	4	4	4	4	4	4	4	4	4	4
4	4	4	4	4	4	4	4	4	4	4	4	4	4	4	4	4
4	4	4	4	4	4	4	4	4	4	4	4	4	4	4	4	4
4	4	4	4	4	4	4	4	4	4	4	4	4	4	4	4	4
4	4	4	4	4	4	4	4	4	4	4	4	4	4	4	4	4
4	4	4	4	4	4	4	4	4	4	4	4	4	4	4	4	4
4	4	4	4	4	4	4	4	4	4	4	4	4	4	4	4	4
4	4	4	4	4	4	4	4	4	4	4	4	4	4	4	4	4
4	4	4	4	4	4	4	4	4	4	4	4	4	4	4	4	4
4	4	4	4	4	4	4	4	4	4	4	4	4	4	4	4	4
4	4	4	4	4	4	4	4	4	4	4	4	4	4	4	4	4
4	4	4	4	4	4	4	4	4	4	4	4	4	4	4	4	4
4	4	4	4	4	4	4	4	4	4	4	4	4	4	4	4	4
4	4	4	4	4	4	4	4	4	4	4	4	4	4	4	4	4
4	4	4	4	4	4	4	4	4	4	4	4	4	4	4	4	4
4	4	4	4	4	4	4	4	4	4	4	4	4	4	4	4	4
4	4	4	4	4	4	4	4	4	4	4	4	4	4	4	4	4
4	4	4	4	4	4	4	4	4	4	4	4	4	4	4	4	4
4	4	4	4	4	4	4	4	4	4	4	4	4	4	4	4	4
4	4	4	4	4	4	4	4	4	4	4	4	4	4	4	4	4
4	4	4	4	4	4	4	4	4	4	4	4	4	4	4	4	4
4	4	4	4	4	4	4	4	4	4	4	4	4	4	4	4	4
4	4	4	4	4	4	4	4	4	4	4	4	4	4	4	4	4
4	4	4	4	4	4	4	4	4	4	4	4	4	4	4	4	4
4	4	4	4	4	4	2	4	4	4	4	4	4	4	3.8	4	3.85714
4	4	4	4	4	4	4	4	4	4	4	4	4	4	4	4	4
4	4	4	4	4	4	4	4	4	4	4	4	4	4	4	4	4
4	4	4	4	4	4	4	4	4	4	4	4	4	4	4	4	4
4	4	4	4	4	4	4	4	4	4	4	4	4	4	4	4	4
4	4	4	4	4	4	4	4	4	4	4	4	4	4	4	4	4
4	4	4	4	4	4	4	4	4	4	4	4	4	4	4	4	4
4	4	4	4	4	4	4	4	4	4	4	4	4	4	4	4	4
4	4	4	4	4	4	4	4	4	4	4	4	4	4	4	4	4
4	4	4	4	4	4	4	4	4	4	4	4	4	4	4	4	4
4	4	4	4	4	4	4	4	4	4	4	4	4	4	4	4	4
4	4	4	4	4	4	4	4	4	4	4	4	4	4	4	4	4
4	4	4	4	4	4	4	4	4	4	4	4	4	4	4	4	4
4	4	4	4	4	4	4	4	4	4	4	4	4	4	4	4	4
4	4	4	4	4	4	4	4	4	4	4	4	4	4	4	4	4
4	4	4	4	4	4	4	4	4	4	4	4	4	4	4	4	4
4	4	4	4	4	4	4	4	4	4	4	4	4	4	4	4	4
4	4	4	4	4	4	4	4	4	4	4	4	4	4	4	4	4
4	4	4	4	4	4	4	4	4	4	4	4	4	4	4	4	4
4	4	4	4	4	4	4	4	4	4	4	4	4	4	4	4	4
4	4	4	4	4	4	4	4	4	4	4	4	4	4	4	4	4
4	4	4	4	4	4	4	4	4	4	4	4	4	4	4	4	4
4	4	4	4	4	4	4	4	4	4	4	4	4	4	4	4	4
4	4	4	4	4	4	4	4	4	4	4	4	4	4	4	4	4
4	4	4	4	4	4	4	4	4	4	4	4	4	4	4	4	4
4	4	4	4	4	4	4	4	4	4	4	4	4	4	4	4	4
4	4	4	4	4	4	4	4	4	4	4	4	4	4	4	4	4
4	4	4	4	4	4	4	4	4	4	4	4	4	4	4	4	4
4	4	4	4	4	4	4	4	4	4	4	4	4	4	4	4	4
4	4	4	4	4	4	4	4	4	4	4	4	4	4	4	4	4
4	4	4	4	4	4	4	4	4	4	4	4	4	4	4	4	4
4	4	4	4	4	4	4	4	4	4	4	4	4	4	4	4	4
4	4	4	4	4	4	4	4	4	4	4	4	4	4	4	4	4
4	4	4	4	4	4	4	4	4	4	4	4	4	4	4	4	4
4	4	4	4	4	4	4	4	4	4	4	4	4	4	4	4	4
4	4	4	4	4	4	4	4	4	4	4	4	4	4	4	4	4
4	3	4	4	4	4	4	4	4	4	4	4	4	4	3.9	4	3.92857
4	4	4	4	4	4	4	4	4	4	4	4	4	4	4	4	4
4	4	4	4	4	4	4	4	4	2	4	4	4	2	3.8	3.5	3.71429
4	4	4	4	4	4	4	4	4	3	4	4	4	4	3.9	4	3.92857
3	3	3	3	4	3	4	3	3	3	3	3	4	3	3.2	3.25	3.21429
4	4	4	4	4	4	4	4	4	4	4	4	4	3	4	3.75	3.92857
4	4	4	4	4	4	4	4	4	4	4	4	4	4	4	4	4
3	4	4	3	4	4	3	4	4	3	4	3	3	3	3.6	3.25	3.5
4	4	4	4	4	4	4	4	4	4	4	4	4	4	4	4	4
3	2	2	2	4	1	2	1	2	2	2	2	3	1	2.1	2	2.07143
4	4	4	4	4	4	4	4	4	4	4	4	4	4	4	4	4
4	4	4	4	4	4	4	4	4	4	4	4	4	4	4	4	4
4	4	4	4	4	4	4	4	4	4	4	4	4	4	4	4	4
4	4	4	4	4	4	4	4	4	4	4	4	4	4	4	4	4
3	4	4	4	4	4	4	4	4	4	3	3	4	4	3.9	3.5	3.78571
4	4	3	4	4	4	4	4	4	4	4	4	4	4	3.9	4	3.92857
4	3	4	2	4	4	3	2	3	4	4	4	4	1	3.3	3.25	3.28571
4	3	4	3	4	4	4	4	3	4	3	3	4	2	3.7	3	3.5
4	3	4	3	4	4	3	3	3	3	3	3	3	2	3.4	2.75	3.21429
4	4	4	4	4	4	4	4	4	4	4	4	4	4	4	4	4
4	4	4	4	4	4	4	4	4	4	4	4	4	4	4	4	4
4	4	4	4	4	4	4	4	4	4	4	4	4	4	4	4	4
4	4	4	4	4	4	4	4	4	4	4	4	4	4	4	4	4
2	3	3	4	4	4	4	4	4	4	4	4	4	2	3.6	3.5	3.57143
3	3	3	3	4	4	3	3	3	3	3	3	3	3	3.2	3	3.14286
3	2	2	2	4	1	2	1	2	2	2	2	3	1	2.1	2	2.07143
4	3	3	3	4	4	4	3	4	4	4	4	4	3	3.6	3.75	3.64286
4	4	4	4	4	4	4	4	4	3	4	4	4	4	3.9	4	3.92857
4	4	4	4	4	4	4	4	4	4	4	3	4	4	4	3.75	3.92857
4	4	4	4	4	4	4	4	4	3	3	3	3	3	3.9	3	3.64286
4	3	4	4	4	4	4	4	4	4	4	4	3	3	3.9	3.5	3.78571
3	4	4	4	4	4	4	4	4	2	4	4	4	1	3.7	3.25	3.57143
3	4	4	4	4	4	4	4	4	4	4	4	4	4	3.9	4	3.92857
4	1	4	3	4	3	4	3	4	3	4	2	4	2	3.3	3	3.21429
3	3	2	3	4	4	3	3	4	3	3	3	4	2	3.2	3	3.14286
4	3	4	4	4	4	4	4	4	3	4	4	4	3	3.8	3.75	3.78571
4	4	3	4	4	4	4	4	4	4	4	4	4	4	3.9	4	3.92857
4	4	4	3	4	4	4	4	4	4	4	4	4	3	3.9	3.75	3.85714
4	2	4	2	4	4	4	4	4	3	4	4	4	4	3.5	4	3.64286
4	3	3	3	4	4	4	4	3	3	4	4	4	2	3.5	3.5	3.5
4	4	4	4	4	3	4	4	4	4	4	4	4	2	3.9	3.5	3.78571
4	3	4	4	4	4	4	4	4	3	4	4	4	3	3.8	3.75	3.78571
4	4	4	4	4	4	4	4	4	4	4	4	4	4	4	4	4
4	3	4	4	4	4	4	3	4	4	4	4	4	2	3.8	3.5	3.71429
4	4	4	3	4	4	4	4	4	4	4	3	3	4	3.9	3.5	3.78571
4	4	4	4	4	4	4	4	4	4	4	4	4	4	4	4	4
4	3	2	4	4	4	4	4	4	4	4	4	4	3	3.7	3.75	3.71429
4	4	4	4	4	4	4	4	4	4	4	4	2	4	4	3.5	3.85714
4	4	4	4	4	4	4	4	4	4	4	4	4	3	4	3.75	3.92857
4	3	4	3	4	3	4	4	4	2	4	3	3	2	3.5	3	3.35714
4	3	3	3	4	4	4	4	4	2	4	3	4	3	3.5	3.5	3.5
4	3	4	4	4	3	4	3	4	3	4	1	3	2	3.6	2.5	3.28571
4	4	3	4	4	4	3	3	4	2	4	2	3	4	3.5	3.25	3.42857
4	4	4	3	4	4	4	4	4	3	3	3	3	3	3.8	3	3.57143
4	4	4	4	4	4	4	4	4	4	4	3	4	4	4	3.75	3.92857
4	4	4	4	4	4	4	4	4	4	4	4	4	2	4	3.5	3.85714
4	3	4	4	4	4	4	4	4	4	4	4	4	4	3.9	4	3.92857
4	4	3	4	4	4	4	4	4	3	4	4	4	4	3.8	4	3.85714
4	4	4	4	4	4	4	4	4	4	4	4	4	4	4	4	4
4	4	4	4	4	4	4	4	4	4	4	4	4	4	4	4	4
4	3	4	4	4	4	4	4	4	4	4	4	4	4	3.9	4	3.92857
4	4	4	4	4	4	4	4	4	4	4	4	4	4	4	4	4
4	4	4	4	4	4	4	4	4	4	4	4	4	4	4	4	4
3	4	4	4	4	4	4	3	4	4	3	4	4	4	3.8	3.75	3.78571
4	4	4	4	4	4	4	4	4	4	4	4	4	4	4	4	4
4	3	4	4	4	4	4	4	4	4	4	4	4	4	3.9	4	3.92857
4	4	4	4	4	4	4	4	4	4	4	4	4	4	4	4	4
4	4	4	4	4	4	4	4	4	4	4	4	4	4	4	4	4
4	4	4	4	4	4	4	4	4	4	4	4	4	4	4	4	4
4	3	4	4	4	4	4	3	3	2	4	4	4	4	3.5	4	3.64286
4	4	4	4	4	4	4	4	4	4	4	4	4	4	4	4	4
4	2	4	4	4	4	4	4	4	4	4	4	4	4	3.8	4	3.85714
4	4	4	4	4	4	4	4	4	4	4	4	4	4	4	4	4
4	4	4	4	4	4	4	4	4	4	4	4	4	4	4	4	4
4	4	4	4	4	4	4	4	4	4	4	4	4	4	4	4	4
4	4	4	4	4	4	4	4	4	4	4	4	4	4	4	4	4
4	4	4	4	4	4	4	4	4	4	4	4	4	4	4	4	4
4	3	4	4	4	4	4	4	4	2	4	4	4	4	3.7	4	3.78571
4	4	4	4	4	4	4	4	4	4	4	4	4	4	4	4	4
4	4	4	4	4	4	4	4	4	4	4	4	4	4	4	4	4
4	4	4	4	4	4	4	4	4	4	4	4	4	4	4	4	4
4	4	4	4	4	4	4	4	4	4	4	4	4	4	4	4	4
4	4	4	4	4	4	4	4	4	4	4	4	4	4	4	4	4
4	4	4	4	4	4	4	4	4	4	4	4	4	4	4	4	4
4	4	4	4	4	4	4	4	4	4	4	4	4	4	4	4	4
4	4	4	4	4	4	4	4	4	4	4	4	4	4	4	4	4
4	4	4	4	4	4	4	4	4	4	4	4	4	4	4	4	4
4	4	4	4	4	4	4	4	4	4	4	4	4	4	4	4	4
4	4	4	4	4	4	4	4	4	4	4	4	4	4	4	4	4
4	4	4	4	4	4	4	4	4	4	4	4	4	4	4	4	4
4	4	4	4	4	4	4	4	4	4	4	4	4	4	4	4	4
4	3	3	4	4	4	4	3	2	4	4	2	4	2	3.5	3	3.35714
4	4	4	4	4	4	4	4	4	4	4	4	4	4	4	4	4
4	4	4	4	4	4	4	4	4	4	4	4	4	4	4	4	4
4	2	3	4	4	4	4	4	4	4	4	4	4	4	3.7	4	3.78571
4	4	4	4	4	4	4	4	4	4	4	4	4	4	4	4	4
4	4	4	4	4	4	4	4	4	4	4	4	4	4	4	4	4
4	4	4	4	4	4	4	3	3	4	4	2	4	2	3.8	3	3.57143
4	4	4	4	4	4	4	4	4	4	4	3	4	3	4	3.5	3.85714
4	3	3	3	4	4	4	4	3	4	4	3	4	2	3.6	3.25	3.5
4	4	4	4	4	4	4	4	4	4	4	3	4	3	4	3.5	3.85714
4	4	2	3	4	4	3	4	3	4	4	3	3	4	3.5	3.5	3.5
4	4	4	4	4	4	4	4	4	4	4	4	4	4	4	4	4
4	4	4	4	4	4	4	4	4	4	4	4	4	4	4	4	4
4	4	4	4	4	3	4	4	4	3	4	3	3	3	3.8	3.25	3.64286
4	4	4	4	4	4	4	4	4	2	4	4	4	3	3.8	3.75	3.78571
4	4	4	4	4	4	4	4	4	3	4	4	4	4	3.9	4	3.92857
4	3	4	4	4	4	4	4	3	4	4	4	4	2	3.8	3.5	3.71429
4	4	4	4	4	4	4	4	4	4	2	3	3	3	4	2.75	3.64286
4	4	4	4	4	2	3	1	3	4	4	3	3	4	3.3	3.5	3.35714
4	3	4	3	4	3	3	3	4	4	4	4	4	4	3.5	4	3.64286
4	4	4	4	4	2	4	4	4	4	4	4	4	4	3.8	4	3.85714
4	4	4	3	4	4	4	4	4	1	2	4	4	4	3.6	3.5	3.57143
4	3	4	4	4	4	4	4	4	4	4	4	4	4	3.9	4	3.92857
4	4	4	4	4	4	4	4	4	1	4	4	4	4	3.7	4	3.78571
4	3	4	3	4	4	4	4	4	4	4	4	4	4	3.8	4	3.85714
4	3	4	4	4	4	4	4	4	4	4	4	4	4	3.9	4	3.92857
4	3	4	4	4	4	4	4	4	4	4	4	4	4	3.9	4	3.92857
4	4	4	4	4	4	4	4	4	1	4	4	4	4	3.7	4	3.78571
4	4	4	4	4	4	4	4	4	1	4	4	4	4	3.7	4	3.78571
4	4	4	4	4	4	4	4	4	4	3	4	3	3	4	3.25	3.78571
4	4	4	4	4	4	4	4	4	1	4	4	4	4	3.7	4	3.78571
4	3	3	4	4	4	4	4	4	4	4	4	4	4	3.8	4	3.85714
4	4	4	4	4	4	4	4	4	4	4	4	4	4	4	4	4
4	4	4	4	4	4	4	4	4	4	4	4	4	4	4	4	4
4	4	4	4	4	4	4	4	4	4	4	4	4	4	4	4	4
4	4	4	4	4	4	4	4	4	4	4	4	4	4	4	4	4
3	4	4	4	4	4	4	4	4	1	4	4	4	4	3.6	4	3.71429
4	4	4	4	4	4	4	4	4	4	4	4	4	4	4	4	4
4	4	4	4	4	4	4	4	4	1	4	4	4	4	3.7	4	3.78571
4	4	4	4	4	4	4	4	4	4	4	4	4	4	4	4	4
4	4	4	4	4	4	4	4	4	1	4	4	4	4	3.7	4	3.78571
4	4	4	4	4	4	4	4	4	4	4	4	4	4	4	4	4
4	3	4	4	4	4	4	4	4	4	4	4	4	4	3.9	4	3.92857
4	3	4	4	4	4	4	4	4	3	4	4	4	1	3.8	3.25	3.64286
4	3	4	4	4	4	4	4	4	4	4	4	4	3	3.9	3.75	3.85714
4	3	4	3	4	4	4	4	4	4	4	4	4	3	3.8	3.75	3.78571
4	3	4	4	4	4	4	4	4	4	4	4	4	4	3.9	4	3.92857
4	3	4	4	4	4	4	4	4	4	4	4	4	4	3.9	4	3.92857
4	4	4	4	4	4	4	4	4	4	4	4	4	3	4	3.75	3.92857
4	4	4	4	4	4	4	4	4	4	4	4	4	4	4	4	4
4	4	4	4	4	4	4	4	4	4	4	4	4	4	4	4	4
4	3	4	3	4	4	4	3	4	4	4	4	4	3	3.7	3.75	3.71429
4	4	4	4	4	4	4	4	4	4	4	4	4	4	4	4	4
4	4	4	4	4	4	4	4	4	4	4	4	4	4	4	4	4
4	4	4	4	4	4	4	4	4	4	4	4	4	4	4	4	4
4	4	4	4	4	4	4	4	4	4	4	4	4	4	4	4	4
4	4	4	4	4	4	4	4	4	4	4	4	4	4	4	4	4
4	2	3	3	4	4	4	4	4	4	4	4	4	4	3.6	4	3.71429
4	3	4	4	4	4	4	4	4	4	4	4	4	4	3.9	4	3.92857
4	4	4	4	4	4	4	4	4	4	1	4	4	4	4	3.25	3.78571
4	4	4	4	4	4	4	4	4	4	4	4	4	4	4	4	4
4	4	4	3	4	4	4	3	4	4	4	3	4	3	3.8	3.5	3.71429
4	3	4	4	4	4	4	4	4	4	4	4	4	3	3.9	3.75	3.85714
4	4	4	4	4	4	4	4	4	4	4	4	4	4	4	4	4
4	4	4	4	4	4	4	4	4	3	4	4	4	3	3.9	3.75	3.85714
4	4	4	4	4	4	4	4	4	4	4	4	4	4	4	4	4
4	3	3	4	4	4	4	2	3	2	4	4	4	1	3.3	3.25	3.28571
3	3	3	2	4	3	4	4	3	3	4	3	4	4	3.2	3.75	3.35714
4	3	3	3	4	4	4	4	4	4	4	4	4	4	3.7	4	3.78571
4	4	4	4	4	4	4	4	4	4	4	4	4	4	4	4	4
4	4	4	4	4	4	4	4	4	4	4	4	4	4	4	4	4
4	4	4	4	4	4	4	4	4	4	4	4	4	4	4	4	4
4	2	4	4	4	4	4	4	4	3	4	3	4	2	3.7	3.25	3.57143
4	4	4	4	4	4	4	4	4	4	4	4	4	4	4	4	4
4	4	4	4	4	4	4	4	4	4	4	4	4	4	4	4	4
2	3	2	3	4	2	3	2	2	2	3	2	4	2	2.5	2.75	2.57143
4	3	4	4	4	4	4	4	4	4	4	4	4	4	3.9	4	3.92857
4	3	3	4	4	4	4	4	4	4	4	4	4	4	3.8	4	3.85714
4	4	4	4	4	4	4	4	4	4	4	4	4	4	4	4	4
4	4	4	4	4	4	4	4	4	4	4	4	4	4	4	4	4
4	4	4	4	4	4	4	4	4	4	4	4	4	4	4	4	4
4	4	4	4	4	4	4	4	4	4	4	4	4	4	4	4	4
4	4	4	4	4	4	4	4	4	4	4	4	4	4	4	4	4
4	4	4	4	4	4	4	4	4	2	4	4	4	2	3.8	3.5	3.71429
4	3	3	3	4	4	4	4	3	3	4	4	4	4	3.5	4	3.64286
4	4	4	4	4	4	4	4	4	4	4	4	4	4	4	4	4
4	4	4	4	4	4	4	4	4	2	3	4	3	3	3.8	3.25	3.64286
4	4	4	4	4	4	4	4	4	4	4	4	4	4	4	4	4
4	4	4	4	4	4	4	4	4	4	4	4	4	3	4	3.75	3.92857
4	4	4	4	4	4	4	4	4	4	3	3	4	4	4	3.5	3.85714
4	4	4	4	4	4	4	4	4	4	4	4	4	4	4	4	4
4	4	4	4	4	4	4	4	4	4	4	4	4	4	4	4	4
4	4	4	4	4	4	4	4	4	4	4	4	4	4	4	4	4
4	4	4	4	4	4	4	4	4	4	4	4	4	4	4	4	4
4	4	4	4	4	4	4	4	4	4	4	4	4	4	4	4	4
4	4	4	4	4	4	4	4	4	4	4	4	4	4	4	4	4
4	4	4	4	4	4	4	4	4	4	4	4	4	4	4	4	4
4	4	3	4	4	4	4	4	4	3	4	3	3	3	3.8	3.25	3.64286
4	4	4	4	4	4	4	4	4	4	4	4	4	4	4	4	4
4	3	3	3	4	4	4	3	3	4	4	4	4	3	3.5	3.75	3.57143
4	4	4	4	4	4	4	4	4	4	4	4	4	4	4	4	4
4	4	4	4	4	4	4	4	4	4	4	4	4	4	4	4	4
4	4	4	4	4	4	4	4	4	4	4	4	4	4	4	4	4
4	4	4	4	4	4	4	3	4	4	4	4	4	4	3.9	4	3.92857
4	4	4	4	4	4	4	4	4	4	4	4	4	4	4	4	4
4	4	4	4	4	4	4	4	4	4	4	4	4	4	4	4	4
4	4	4	4	4	4	4	4	4	4	4	4	4	4	4	4	4
4	4	4	4	4	4	4	4	4	4	4	4	4	4	4	4	4
4	4	4	4	4	4	4	4	4	3	3	3	4	3	3.9	3.25	3.71429
4	4	4	4	4	4	4	4	4	4	4	4	4	4	4	4	4
4	4	4	4	4	4	4	4	4	4	4	4	4	4	4	4	4
4	4	4	4	4	4	4	4	4	4	4	4	4	4	4	4	4
4	4	4	3	4	3	4	4	4	4	4	3	4	4	3.8	3.75	3.78571
4	4	4	4	4	4	4	4	4	4	4	4	4	4	4	4	4
4	4	4	4	4	4	4	4	4	4	4	4	4	4	4	4	4
4	4	4	4	4	4	4	4	4	4	4	4	4	4	4	4	4
4	4	4	4	4	4	4	4	4	4	4	4	4	4	4	4	4
4	2	2	1	4	3	3	1	2	4	3	2	3	1	2.6	2.25	2.5
4	4	4	4	4	4	4	4	4	4	4	4	4	4	4	4	4
4	4	4	4	4	4	4	4	4	4	4	4	4	4	4	4	4
4	4	4	4	4	4	4	4	4	4	4	4	4	4	4	4	4
4	4	4	4	4	4	4	4	4	4	4	4	4	4	4	4	4
4	4	4	4	4	4	4	4	4	4	4	4	4	4	4	4	4
4	4	4	4	4	4	4	4	4	4	4	4	4	4	4	4	4
4	4	4	4	4	4	4	4	4	4	4	4	4	4	4	4	4
4	3	4	4	4	4	4	4	4	4	4	4	4	3	3.9	3.75	3.85714
4	3	4	4	4	4	4	4	4	3	4	3	4	3	3.8	3.5	3.71429
4	3	3	3	4	4	4	4	4	2	3	4	4	4	3.5	3.75	3.57143
4	4	4	3	4	4	4	4	4	4	4	4	4	4	3.9	4	3.92857
4	4	4	4	4	4	4	4	4	4	4	4	4	4	4	4	4
4	4	3	4	4	4	4	4	4	4	4	4	4	4	3.9	4	3.92857
4	4	4	4	4	4	4	4	4	2	3	2	3	2	3.8	2.5	3.42857
3	2	2	2	4	1	2	1	2	2	2	2	3	1	2.1	2	2.07143
4	3	4	3	4	4	4	4	4	3	4	4	4	2	3.7	3.5	3.64286
4	4	4	4	4	4	4	4	4	4	4	4	4	4	4	4	4
4	4	4	4	4	4	4	4	4	4	4	4	4	4	4	4	4
4	4	4	4	4	4	4	4	4	4	4	4	4	4	4	4	4
4	3	4	4	4	4	4	4	4	4	4	4	4	4	3.9	4	3.92857
4	3	4	3	4	4	4	4	3	3	4	4	4	3	3.6	3.75	3.64286
4	4	4	4	4	4	4	4	4	3	4	3	4	4	3.9	3.75	3.85714
4	4	4	4	4	4	4	4	4	3	4	4	4	2	3.9	3.5	3.78571
4	4	4	4	4	4	4	4	4	4	4	4	4	4	4	4	4
4	2	4	4	4	4	4	4	4	3	4	4	4	4	3.7	4	3.78571
4	4	4	4	4	4	4	4	4	4	4	4	4	3	4	3.75	3.92857
4	4	4	4	4	4	4	4	4	4	4	4	4	4	4	4	4
4	3	3	3	4	4	4	3	4	2	4	3	4	3	3.4	3.5	3.42857
4	4	4	4	4	4	4	4	4	4	4	4	4	4	4	4	4
4	3	4	3	4	4	3	4	3	3	3	3	4	3	3.5	3.25	3.42857
4	4	4	4	4	4	4	4	4	4	4	4	4	4	4	4	4
4	4	4	4	4	4	4	4	4	4	4	4	4	4	4	4	4
4	4	4	4	4	4	4	4	4	4	4	4	4	4	4	4	4
4	4	4	4	4	4	4	4	4	4	4	4	4	4	4	4	4
4	4	4	4	4	4	4	4	4	4	3	3	4	3	4	3.25	3.78571
4	3	4	3	4	4	4	4	3	3	4	3	4	2	3.6	3.25	3.5
4	4	4	4	4	4	4	4	4	4	4	4	4	4	4	4	4
4	4	4	4	4	4	4	4	4	3	4	4	4	4	3.9	4	3.92857
4	3	3	3	4	4	4	4	4	2	4	4	4	3	3.5	3.75	3.57143
4	4	4	4	4	4	4	4	4	4	4	3	4	4	4	3.75	3.92857
4	3	4	4	4	3	4	3	4	3	4	3	4	3	3.6	3.5	3.57143
4	3	4	4	4	4	4	4	4	3	4	4	4	3	3.8	3.75	3.78571
4	4	4	4	4	4	4	4	4	3	4	4	4	3	3.9	3.75	3.85714
4	4	4	4	4	4	4	4	4	4	4	4	4	4	4	4	4
4	4	4	4	4	4	4	4	4	4	4	4	4	4	4	4	4
4	4	4	4	4	4	4	4	4	4	4	4	4	4	4	4	4
4	4	4	4	4	4	4	4	4	4	4	4	4	4	4	4	4
4	4	4	4	4	4	4	4	4	4	4	4	4	4	4	4	4
4	4	4	4	4	4	4	4	4	2	4	4	4	4	3.8	4	3.85714
4	3	4	3	4	4	4	4	4	4	4	4	4	4	3.8	4	3.85714
4	4	4	4	4	4	4	4	4	4	4	4	4	4	4	4	4
4	4	2	4	4	4	4	4	3	3	3	2	4	2	3.6	2.75	3.35714
4	4	4	4	4	4	4	4	4	4	4	4	4	4	4	4	4
4	4	4	4	4	4	4	4	4	4	4	4	4	4	4	4	4
4	4	4	4	4	4	4	4	4	4	4	4	4	4	4	4	4
4	4	4	4	4	4	4	4	4	4	4	4	4	4	4	4	4
4	4	4	4	4	4	4	4	4	4	4	4	4	4	4	4	4
4	4	4	4	4	4	4	4	4	4	4	4	4	4	4	4	4
4	4	4	4	4	4	4	4	4	2	4	4	4	4	3.8	4	3.85714
4	4	4	4	4	4	4	4	3	1	4	4	4	2	3.6	3.5	3.57143
4	4	4	4	4	4	4	4	4	4	4	4	4	4	4	4	4
4	4	4	4	4	4	4	4	4	4	4	4	4	4	4	4	4
4	4	4	4	4	4	4	4	4	4	4	4	4	4	4	4	4
4	3	4	4	4	4	4	4	4	3	4	4	4	3	3.8	3.75	3.78571
4	3	4	4	4	4	4	4	3	3	4	3	4	2	3.7	3.25	3.57143
4	4	4	4	4	4	4	4	4	3	4	4	4	4	3.9	4	3.92857
4	4	4	4	4	4	4	4	4	4	4	4	4	4	4	4	4
4	4	4	4	4	4	4	4	4	4	4	4	4	4	4	4	4
4	4	4	4	4	4	4	4	4	4	4	4	4	4	4	4	4
4	4	3	4	4	4	4	4	4	4	3	4	4	3	3.9	3.5	3.78571
4	4	4	4	4	4	4	4	4	3	4	4	4	4	3.9	4	3.92857
4	4	4	4	4	4	4	4	4	4	4	4	4	4	4	4	4
4	3	2	4	4	4	4	3	4	3	4	4	4	4	3.5	4	3.64286
4	4	4	4	4	4	4	4	4	4	4	4	4	4	4	4	4
4	4	4	4	4	4	4	4	4	4	4	4	4	4	4	4	4
4	4	4	4	4	4	4	4	4	4	1	4	4	4	4	3.25	3.78571
4	4	4	4	4	4	4	4	4	4	4	4	4	4	4	4	4
4	4	4	3	4	4	4	4	4	3	4	4	4	4	3.8	4	3.85714
4	4	4	4	4	4	4	4	4	4	4	4	4	4	4	4	4
4	4	4	4	4	4	4	4	4	4	4	4	4	4	4	4	4
4	4	4	4	4	4	4	4	4	4	4	4	4	4	4	4	4
4	4	4	4	4	4	4	3	4	4	4	4	4	4	3.9	4	3.92857
3	4	4	3	4	3	3	3	4	4	4	4	4	3	3.5	3.75	3.57143
4	4	3	4	4	4	4	4	4	4	4	4	4	4	3.9	4	3.92857
4	4	4	4	4	4	4	4	4	4	4	4	4	4	4	4	4
4	4	4	4	4	4	4	4	4	4	4	4	4	4	4	4	4
4	4	4	4	4	4	4	4	4	4	4	4	4	4	4	4	4
4	4	4	4	4	4	4	4	4	4	4	4	4	4	4	4	4
4	4	4	4	4	4	4	4	4	4	4	4	4	4	4	4	4
4	3	4	4	4	4	4	4	4	4	4	4	4	4	3.9	4	3.92857
4	4	4	4	4	4	4	4	4	4	4	4	4	4	4	4	4
4	3	3	3	4	4	4	3	3	3	4	3	4	4	3.4	3.75	3.5
4	3	4	4	4	4	4	4	4	4	4	4	4	4	3.9	4	3.92857
4	4	4	4	4	4	4	4	4	4	4	4	4	4	4	4	4
4	4	4	4	4	4	4	4	4	4	4	4	4	4	4	4	4
4	4	4	4	4	4	4	4	4	4	4	4	4	4	4	4	4
4	4	4	4	4	4	4	4	4	4	4	4	4	4	4	4	4
4	3	4	3	4	4	4	4	4	4	4	4	4	4	3.8	4	3.85714
4	4	4	4	4	4	4	4	4	4	4	4	4	4	4	4	4
4	3	4	4	4	4	4	4	4	4	4	4	4	4	3.9	4	3.92857
4	4	4	4	4	4	4	4	4	4	4	4	4	4	4	4	4
4	4	4	4	4	4	4	4	4	3	4	4	4	3	3.9	3.75	3.85714
4	4	4	4	4	4	4	4	4	4	4	4	4	4	4	4	4
4	3	3	3	4	4	3	3	4	3	4	2	3	2	3.4	2.75	3.21429
4	4	3	3	4	4	4	4	4	2	3	3	4	4	3.6	3.5	3.57143
4	4	4	4	4	4	4	4	4	3	4	4	4	4	3.9	4	3.92857
4	4	4	4	4	4	4	4	4	3	4	4	4	4	3.9	4	3.92857
4	3	4	4	4	4	4	4	4	4	4	4	4	4	3.9	4	3.92857
4	4	4	4	4	4	4	4	4	4	4	4	4	4	4	4	4
4	4	4	4	4	4	4	4	4	4	4	4	4	4	4	4	4
4	4	4	4	4	4	4	4	4	4	4	4	4	4	4	4	4
4	4	4	4	4	4	4	4	4	4	4	2	4	2	4	3	3.71429
4	4	4	4	4	4	4	4	4	4	4	4	4	4	4	4	4
4	4	4	4	4	4	4	4	4	4	4	4	4	4	4	4	4
4	4	4	4	4	4	4	4	4	4	4	4	4	4	4	4	4
4	4	4	4	4	4	4	4	4	4	4	4	4	4	4	4	4
3	4	4	4	4	4	4	4	4	4	4	4	4	4	3.9	4	3.92857
4	3	4	3	4	4	4	4	4	4	4	4	4	4	3.8	4	3.85714
4	4	4	4	4	4	4	4	4	3	3	4	4	4	3.9	3.75	3.85714
4	4	4	4	4	4	4	4	4	4	4	4	4	4	4	4	4
4	4	4	4	4	4	4	3	4	3	4	4	4	4	3.8	4	3.85714
4	4	4	4	4	4	4	4	4	3	4	4	4	4	3.9	4	3.92857
2	4	4	4	4	4	4	3	4	3	4	4	4	4	3.6	4	3.71429
4	3	4	4	4	4	4	3	4	3	4	3	4	4	3.7	3.75	3.71429
4	3	3	3	4	3	4	4	3	2	4	4	4	3	3.3	3.75	3.42857
4	3	4	2	4	4	4	4	4	2	3	4	4	4	3.5	3.75	3.57143
4	4	4	4	4	4	4	4	4	4	3	3	4	4	4	3.5	3.85714
3	3	3	3	4	4	4	4	3	4	4	4	4	4	3.5	4	3.64286
4	4	4	4	4	4	4	4	4	3	4	4	4	4	3.9	4	3.92857
4	4	4	4	4	4	4	4	4	4	4	4	4	4	4	4	4
4	4	4	4	4	4	4	4	4	3	4	4	4	3	3.9	3.75	3.85714
4	4	4	4	4	4	4	4	4	4	4	4	4	4	4	4	4
4	4	4	4	4	4	4	4	4	4	4	4	4	4	4	4	4
4	4	4	4	4	4	4	4	4	2	4	4	4	4	3.8	4	3.85714
4	4	4	3	4	4	4	3	4	4	4	4	4	3	3.8	3.75	3.78571
4	4	4	4	4	4	4	3	4	4	4	4	4	3	3.9	3.75	3.85714
4	4	4	4	4	4	4	4	4	4	4	4	4	3	4	3.75	3.92857
4	4	4	4	4	4	4	3	4	4	4	4	4	3	3.9	3.75	3.85714
4	4	4	4	4	4	4	4	4	4	4	4	4	3	4	3.75	3.92857
4	4	3	4	4	4	4	4	4	4	4	4	4	4	3.9	4	3.92857
4	4	4	4	4	4	4	3	4	4	4	4	4	3	3.9	3.75	3.85714
4	4	4	4	4	4	4	3	4	4	4	4	4	3	3.9	3.75	3.85714
4	4	4	4	4	4	4	3	4	4	4	4	4	3	3.9	3.75	3.85714
4	4	4	4	4	4	4	4	4	4	4	4	4	4	4	4	4
4	4	4	4	4	4	4	4	4	4	4	4	4	4	4	4	4
4	4	4	4	4	4	4	4	4	4	4	4	4	4	4	4	4
4	4	4	4	4	4	4	4	4	4	4	4	4	2	4	3.5	3.85714
4	4	4	4	4	4	4	4	4	4	4	4	4	3	4	3.75	3.92857
4	4	4	4	4	4	4	4	4	4	4	4	4	4	4	4	4
4	4	4	4	4	4	4	4	4	4	4	4	4	4	4	4	4
4	4	4	4	4	4	4	4	4	4	4	4	4	4	4	4	4
4	4	4	4	4	4	4	4	4	4	4	4	4	4	4	4	4
4	4	4	4	4	4	4	4	4	1	4	4	4	3	3.7	3.75	3.71429
4	4	4	4	4	4	4	4	4	4	4	4	4	4	4	4	4
3	3	3	3	4	4	3	3	3	3	3	3	3	3	3.2	3	3.14286
4	4	4	4	4	4	4	4	4	4	4	4	4	4	4	4	4
4	3	4	4	4	4	4	4	4	4	4	4	4	4	3.9	4	3.92857
4	4	4	4	4	4	4	4	4	4	4	4	4	4	4	4	4
4	4	4	4	4	4	4	4	4	4	4	4	4	4	4	4	4
4	4	4	4	4	4	4	4	4	4	4	4	4	4	4	4	4
4	4	4	4	4	4	4	4	4	3	4	4	4	4	3.9	4	3.92857
4	4	4	4	4	4	4	4	4	4	4	4	4	4	4	4	4
3	4	4	4	4	4	4	4	4	4	4	4	4	4	3.9	4	3.92857
4	4	4	4	4	4	4	4	4	4	4	4	4	4	4	4	4
4	3	4	3	4	4	4	3	4	3	4	4	4	4	3.6	4	3.71429
4	4	4	4	4	4	4	4	4	4	4	4	4	4	4	4	4
4	4	4	4	4	4	4	4	4	4	4	4	4	4	4	4	4
4	4	4	4	4	4	4	4	4	4	4	4	4	4	4	4	4
4	4	4	4	4	4	4	4	4	4	4	4	4	4	4	4	4
4	4	4	4	4	4	4	4	4	4	4	4	4	4	4	4	4
4	4	4	4	4	4	4	4	4	1	4	4	4	4	3.7	4	3.78571
4	4	4	4	4	4	4	4	4	4	4	4	4	4	4	4	4
4	4	4	4	4	4	4	4	4	4	4	4	4	4	4	4	4
4	4	4	4	4	4	4	4	2	3	4	4	4	4	3.7	4	3.78571
4	4	4	4	4	4	4	4	4	4	4	4	4	4	4	4	4
4	4	4	4	4	4	4	4	4	1	4	4	4	4	3.7	4	3.78571
4	4	4	4	4	4	4	4	4	4	4	4	4	4	4	4	4
4	4	4	4	4	4	4	4	4	4	4	4	4	4	4	4	4
4	4	4	4	4	4	4	4	4	4	4	4	4	4	4	4	4
4	4	4	4	4	4	4	3	4	4	4	1	4	3	3.9	3	3.64286
4	4	4	4	4	4	3	3	3	4	3	3	3	3	3.7	3	3.5
4	3	4	4	4	4	4	4	3	4	4	4	4	3	3.8	3.75	3.78571
4	4	4	4	4	4	4	4	4	3	4	4	4	3	3.9	3.75	3.85714
4	3	3	3	4	4	4	4	4	4	4	4	4	4	3.7	4	3.78571
4	3	4	3	4	4	4	4	4	4	4	4	3	4	3.8	3.75	3.78571
4	4	4	4	4	4	4	4	4	3	4	4	4	3	3.9	3.75	3.85714
4	4	4	4	4	4	4	4	4	4	4	4	4	4	4	4	4
4	4	4	4	4	4	4	4	4	3	4	3	4	4	3.9	3.75	3.85714
4	4	4	4	4	4	4	4	4	3	4	4	4	4	3.9	4	3.92857
4	4	4	4	4	4	4	4	4	4	3	4	3	4	4	3.5	3.85714
4	4	4	4	4	4	4	4	4	4	4	4	4	4	4	4	4
4	3	2	3	4	4	4	4	4	4	4	4	4	4	3.6	4	3.71429
4	4	4	4	4	4	4	4	4	4	4	4	4	4	4	4	4
3	3	3	2	4	4	3	3	3	3	3	3	3	3	3.1	3	3.07143
4	4	4	4	4	4	4	4	4	3	3	4	4	4	3.9	3.75	3.85714
4	4	4	4	4	4	4	4	4	2	4	4	4	4	3.8	4	3.85714
4	4	4	4	4	4	4	4	4	2	4	4	4	4	3.8	4	3.85714
4	3	4	4	4	4	4	4	4	3	4	4	4	3	3.8	3.75	3.78571
4	4	4	4	4	4	4	4	4	3	4	3	4	4	3.9	3.75	3.85714
4	4	4	4	4	4	4	4	4	4	4	4	4	4	4	4	4
4	4	4	4	4	4	3	3	3	4	4	3	4	3	3.7	3.5	3.64286
4	4	4	4	4	4	4	4	4	4	4	4	4	4	4	4	4
4	3	4	4	4	3	4	3	3	2	4	4	4	3	3.4	3.75	3.5
4	3	4	4	4	4	4	4	4	4	4	4	4	4	3.9	4	3.92857
4	4	3	3	4	4	4	4	3	4	3	4	4	4	3.7	3.75	3.71429
4	4	4	4	4	4	4	4	4	4	4	4	4	4	4	4	4
4	4	4	4	4	4	4	4	3	4	4	4	4	4	3.9	4	3.92857
4	4	4	4	4	4	4	4	4	4	4	4	4	4	4	4	4
4	4	4	4	4	4	4	4	4	2	4	4	4	2	3.8	3.5	3.71429
4	4	4	3	4	4	4	4	3	2	3	3	4	4	3.6	3.5	3.57143
2	3	3	2	4	4	4	4	4	4	3	3	2	2	3.4	2.5	3.14286
4	3	4	4	4	4	4	4	4	4	4	4	4	4	3.9	4	3.92857
4	4	4	4	4	4	4	4	4	3	4	3	4	3	3.9	3.5	3.78571
4	4	4	4	4	4	4	4	4	4	4	4	4	4	4	4	4
4	3	4	4	4	4	4	4	4	4	4	4	4	4	3.9	4	3.92857
4	4	4	4	4	4	4	4	3	4	4	4	4	4	3.9	4	3.92857
3	2	4	2	4	4	3	4	4	2	4	3	4	3	3.2	3.5	3.28571
3	3	3	3	4	3	4	3	3	3	3	3	3	4	3.2	3.25	3.21429
3	4	4	4	4	4	4	3	4	4	4	4	4	4	3.8	4	3.85714
4	4	4	4	4	4	4	4	4	4	4	4	4	4	4	4	4
4	4	4	4	4	4	3	4	4	4	4	4	4	4	3.9	4	3.92857
4	4	4	4	4	4	4	4	4	4	4	4	4	4	4	4	4
4	4	4	3	4	3	4	3	3	4	4	3	3	3	3.6	3.25	3.5
4	4	4	4	4	2	1	4	4	4	4	4	4	4	3.5	4	3.64286
4	4	4	4	4	4	4	4	4	4	4	4	4	4	4	4	4
4	4	4	4	4	4	4	4	3	4	4	4	4	4	3.9	4	3.92857
3	4	4	3	4	4	3	4	4	3	4	3	3	3	3.6	3.25	3.5
4	3	3	4	4	4	4	4	4	4	3	3	4	3	3.8	3.25	3.64286
4	4	4	4	4	4	4	4	4	4	4	4	4	4	4	4	4
4	4	4	4	4	4	4	4	4	4	4	4	4	4	4	4	4
4	2	4	3	4	4	4	4	4	3	4	4	4	2	3.6	3.5	3.57143
3	4	4	4	4	4	4	4	4	1	4	4	4	2	3.6	3.5	3.57143
4	4	4	4	4	4	4	4	4	2	2	3	4	2	3.8	2.75	3.5
4	4	4	4	4	4	4	4	4	3	4	2	3	2	3.9	2.75	3.57143
3	4	4	4	4	4	4	4	4	4	4	4	4	2	3.9	3.5	3.78571
4	4	4	4	4	4	4	4	4	4	4	4	4	2	4	3.5	3.85714
4	3	4	4	4	4	4	4	4	2	4	4	4	2	3.7	3.5	3.64286
4	4	2	2	4	4	4	4	2	4	4	4	4	2	3.4	3.5	3.42857
4	4	4	4	4	4	4	3	3	3	1	2	2	2	3.7	1.75	3.14286
4	4	4	4	4	4	4	4	4	4	4	3	4	2	4	3.25	3.78571
4	4	4	4	4	4	4	4	4	4	4	4	4	2	4	3.5	3.85714
4	4	4	4	4	2	4	4	4	2	2	3	4	2	3.6	2.75	3.35714
4	4	4	4	4	3	4	4	4	2	1	3	3	1	3.7	2	3.21429
4	4	4	4	4	4	4	4	4	4	4	4	4	2	4	3.5	3.85714
4	4	4	4	4	4	4	4	4	4	4	4	4	2	4	3.5	3.85714
4	4	4	3	4	4	4	4	4	4	4	4	4	2	3.9	3.5	3.78571
4	4	4	4	4	4	4	4	4	4	4	4	4	2	4	3.5	3.85714
4	4	4	4	4	4	4	4	4	4	4	4	4	1	4	3.25	3.78571
4	4	4	4	4	4	4	4	4	4	4	4	4	1	4	3.25	3.78571
4	4	4	4	4	4	4	4	4	4	4	4	4	2	4	3.5	3.85714
4	4	4	4	4	4	4	4	4	4	4	4	4	4	4	4	4
4	4	4	4	4	4	4	4	4	2	3	4	4	2	3.8	3.25	3.64286
4	4	4	4	4	4	4	4	4	2	4	4	4	2	3.8	3.5	3.71429
4	4	4	4	4	4	4	4	4	4	4	4	4	2	4	3.5	3.85714
4	4	3	3	4	2	3	2	3	2	1	3	3	1	3	2	2.71429
4	4	4	3	4	2	4	3	3	2	1	3	3	1	3.3	2	2.92857
4	3	3	2	4	2	2	3	3	2	1	3	3	1	2.8	2	2.57143
4	3	4	2	4	2	3	3	3	2	1	3	3	1	3	2	2.71429
4	3	3	2	4	2	4	3	4	2	1	2	4	1	3.1	2	2.78571
4	3	4	2	4	2	3	3	4	1	1	3	3	1	3	2	2.71429
4	4	4	4	4	4	2	2	3	3	2	3	4	4	3.4	3.25	3.35714
4	4	4	4	4	3	4	3	2	3	3	3	3	2	3.5	2.75	3.28571
3	4	4	4	4	2	4	4	4	1	2	4	4	1	3.4	2.75	3.21429
4	4	4	4	4	1	4	4	4	1	2	4	4	1	3.4	2.75	3.21429
3	3	3	4	4	4	3	3	4	3	3	3	3	2	3.4	2.75	3.21429
3	3	4	4	4	4	4	4	4	4	4	3	3	1	3.8	2.75	3.5
4	4	4	4	4	4	4	4	4	4	4	4	4	2	4	3.5	3.85714
4	4	4	4	4	4	4	4	4	4	4	4	4	2	4	3.5	3.85714
4	4	4	4	4	4	4	4	4	4	4	4	4	2	4	3.5	3.85714
4	4	4	4	4	4	4	4	4	4	4	4	4	2	4	3.5	3.85714
4	2	2	2	4	4	4	4	4	4	4	4	4	2	3.4	3.5	3.42857
4	3	4	4	4	4	4	4	4	2	4	4	4	1	3.7	3.25	3.57143
4	4	4	4	4	4	4	4	4	3	4	4	4	2	3.9	3.5	3.78571
4	4	4	4	4	4	4	4	4	4	4	4	4	4	4	4	4
4	3	3	3	4	4	4	4	4	4	4	4	4	2	3.7	3.5	3.64286
4	4	4	4	4	4	4	4	4	4	4	4	4	4	4	4	4
4	4	4	4	4	4	4	4	4	3	1	3	3	2	3.9	2.25	3.42857
4	4	4	4	4	4	4	4	4	2	1	3	3	1	3.8	2	3.28571
4	4	4	4	4	4	4	3	3	2	1	3	3	1	3.6	2	3.14286
4	3	2	3	4	4	2	2	3	3	2	2	4	3	3	2.75	2.92857
4	3	4	3	4	3	3	4	3	3	4	4	4	3	3.4	3.75	3.5
4	4	4	4	4	4	3	3	4	2	4	3	4	2	3.6	3.25	3.5
4	2	4	3	4	4	4	4	4	2	1	1	4	2	3.5	2	3.07143
4	4	4	4	4	4	2	2	4	2	4	4	4	2	3.4	3.5	3.42857
4	4	4	4	4	4	4	4	4	2	4	3	4	2	3.8	3.25	3.64286
4	4	4	4	4	4	4	3	4	4	4	4	4	4	3.9	4	3.92857
4	4	4	4	4	4	4	4	4	4	4	4	4	4	4	4	4
4	4	4	4	4	4	4	4	4	4	4	4	4	4	4	4	4
4	4	4	4	4	4	4	4	4	4	4	4	4	4	4	4	4
1	2	4	2	4	4	4	4	4	4	4	4	4	4	3.3	4	3.5
4	4	4	4	4	4	4	4	4	4	4	4	4	4	4	4	4
2	3	4	4	4	2	3	4	4	4	4	4	4	4	3.4	4	3.57143
4	4	4	4	4	4	4	4	4	4	4	4	4	4	4	4	4
4	4	4	4	4	4	4	4	4	4	4	4	4	4	4	4	4
4	4	4	4	4	4	4	4	4	4	4	4	4	4	4	4	4
4	4	4	4	4	4	4	4	4	4	4	3	3	3	4	3.25	3.78571
4	4	3	4	4	4	4	4	4	4	4	4	4	4	3.9	4	3.92857
2	4	4	4	4	4	4	4	4	4	2	3	3	3	3.8	2.75	3.5
4	4	4	4	4	4	4	4	4	4	1	3	3	2	4	2.25	3.5
4	4	4	4	4	4	4	4	4	4	3	3	3	2	4	2.75	3.64286
4	4	4	4	4	4	3	4	4	4	3	3	3	2	3.9	2.75	3.57143
4	4	4	4	4	4	4	4	4	4	3	4	4	2	4	3.25	3.78571
4	4	4	4	4	4	4	4	4	4	4	4	4	4	4	4	4
4	4	4	3	4	4	4	2	4	4	4	4	4	1	3.7	3.25	3.57143
4	3	4	3	4	2	3	3	3	2	1	3	3	2	3.1	2.25	2.85714
4	4	4	4	4	4	4	4	4	4	4	4	4	4	4	4	4
4	4	4	3	4	4	4	4	4	3	4	4	4	2	3.8	3.5	3.71429
4	4	4	4	4	4	4	4	4	4	4	4	4	2	4	3.5	3.85714
4	4	4	4	4	4	3	3	4	3	3	3	4	1	3.7	2.75	3.42857
4	4	4	4	4	4	4	4	4	1	2	3	2	1	3.7	2	3.21429
4	4	4	4	4	4	4	4	4	3	4	4	4	2	3.9	3.5	3.78571
4	3	4	4	4	4	3	3	4	3	4	4	3	2	3.6	3.25	3.5
4	4	4	4	4	2	4	4	4	4	4	4	4	2	3.8	3.5	3.71429
4	4	4	4	4	4	4	4	4	4	4	4	4	2	4	3.5	3.85714
4	4	4	4	4	4	4	4	4	4	3	4	4	2	4	3.25	3.78571
3	4	4	4	4	4	3	4	3	4	2	2	3	3	3.7	2.5	3.35714
4	3	4	4	4	3	4	4	3	4	1	3	3	1	3.7	2	3.21429
4	4	4	4	4	4	4	4	4	3	2	3	3	2	3.9	2.5	3.5
4	4	4	4	4	4	4	4	4	4	2	3	3	2	4	2.5	3.57143
4	3	4	4	4	4	4	4	4	4	4	3	3	3	3.9	3.25	3.71429
4	3	3	3	4	2	2	2	2	2	2	2	2	2	2.7	2	2.5
4	2	1	2	4	4	4	4	4	4	4	4	4	2	3.3	3.5	3.35714
4	4	4	4	4	4	4	4	4	4	4	4	4	2	4	3.5	3.85714
4	4	4	4	4	4	4	4	4	4	4	4	4	2	4	3.5	3.85714
4	3	4	4	4	4	4	4	3	4	2	4	4	2	3.8	3	3.57143
4	2	3	2	4	4	3	2	4	4	1	4	4	1	3.2	2.5	3
4	4	4	4	4	4	4	4	4	3	4	4	4	4	3.9	4	3.92857
4	4	4	4	4	2	4	4	2	4	4	4	4	4	3.6	4	3.71429
3	3	3	3	4	4	4	4	4	3	4	4	4	4	3.5	4	3.64286
4	4	4	4	4	4	4	4	4	3	4	4	4	4	3.9	4	3.92857
4	3	4	4	4	4	4	4	4	3	4	4	4	4	3.8	4	3.85714
4	4	4	4	4	4	4	4	4	4	4	3	4	4	4	3.75	3.92857
4	4	4	4	4	4	4	4	4	4	4	4	4	4	4	4	4
4	4	4	4	4	4	4	4	4	4	4	4	4	4	4	4	4
4	4	4	4	4	4	4	4	4	4	4	4	4	4	4	4	4
4	3	4	4	4	4	4	4	4	4	4	4	4	4	3.9	4	3.92857
4	4	4	4	4	4	4	4	3	3	3	4	4	3	3.8	3.5	3.71429
4	4	4	4	4	4	4	4	4	4	4	4	4	3	4	3.75	3.92857
4	2	2	2	4	2	2	2	2	2	2	2	2	2	2.4	2	2.28571
4	4	4	4	4	4	4	4	4	4	4	4	3	3	4	3.5	3.85714
4	3	4	4	4	4	4	4	4	4	4	4	4	4	3.9	4	3.92857
4	4	4	4	4	4	4	4	3	4	4	4	4	4	3.9	4	3.92857
4	4	4	4	4	4	4	4	4	4	4	4	4	4	4	4	4
4	3	4	3	4	4	4	4	4	3	4	4	4	3	3.7	3.75	3.71429
4	4	4	4	4	4	4	4	4	4	4	4	4	4	4	4	4
4	4	4	4	4	4	4	4	4	4	1	3	4	2	4	2.5	3.57143
4	4	4	4	4	4	4	4	4	2	4	4	4	1	3.8	3.25	3.64286
4	4	4	4	4	4	3	2	4	4	3	4	4	1	3.7	3	3.5
4	4	4	4	4	3	2	2	4	4	4	4	4	1	3.5	3.25	3.42857
4	4	4	4	4	4	4	4	4	4	4	4	4	4	4	4	4
4	4	4	4	4	4	4	4	4	4	4	4	4	2	4	3.5	3.85714
4	4	4	4	4	4	4	4	4	4	4	4	4	4	4	4	4
4	4	4	4	4	4	4	4	4	4	4	4	4	2	4	3.5	3.85714
4	4	4	4	4	4	4	4	4	4	4	4	4	2	4	3.5	3.85714
4	4	4	4	4	4	4	4	4	2	2	3	3	2	3.8	2.5	3.42857
4	4	4	4	4	4	4	4	4	4	2	4	4	2	4	3	3.71429
4	4	4	4	4	4	3	3	4	3	1	4	4	3	3.7	3	3.5
4	4	4	4	4	4	4	4	4	4	4	4	4	4	4	4	4
4	4	4	4	4	4	4	4	4	4	3	4	4	2	4	3.25	3.78571
4	4	4	4	4	4	4	4	4	4	4	2	4	3	4	3.25	3.78571
4	3	4	4	4	4	4	4	3	3	3	4	4	2	3.7	3.25	3.57143
4	4	4	4	4	4	4	4	4	4	4	4	4	3	4	3.75	3.92857
4	4	4	4	4	4	4	4	4	4	4	4	4	4	4	4	4
3	4	4	3	4	4	4	4	4	3	4	4	3	3	3.7	3.5	3.64286
4	3	4	4	4	4	4	4	4	4	4	4	3	3	3.9	3.5	3.78571
4	4	4	4	4	4	4	4	4	4	4	4	4	4	4	4	4
4	4	4	4	4	4	4	4	4	4	4	4	4	4	4	4	4
4	4	4	4	4	4	4	4	4	4	4	4	4	4	4	4	4
3	2	3	2	4	3	3	3	3	3	3	3	3	3	2.9	3	2.92857
4	3	4	4	4	4	4	4	4	4	4	4	4	4	3.9	4	3.92857
3	3	3	3	4	3	3	3	3	3	3	3	3	4	3.1	3.25	3.14286
4	2	4	4	4	4	4	4	4	4	4	4	4	4	3.8	4	3.85714
4	4	4	4	4	4	4	4	4	4	4	4	4	4	4	4	4
3	2	4	2	4	4	3	4	4	2	4	3	4	3	3.2	3.5	3.28571
4	4	4	4	3	4	4	4	4	3	4	4	4	4	3.8	4	3.85714
4	3	3	3	3	3	3	4	3	4	3	3	4	2	3.3	3	3.21429
4	3	3	4	3	3	3	3	3	3	4	4	4	3	3.2	3.75	3.35714
4	3	3	4	3	3	3	3	3	3	4	4	4	3	3.2	3.75	3.35714
4	2	2	2	3	4	4	3	3	3	4	3	3	4	3	3.5	3.14286
4	3	3	3	3	3	3	3	3	3	4	3	3	3	3.1	3.25	3.14286
4	2	2	3	3	4	4	4	4	3	4	4	4	4	3.3	4	3.5
4	3	3	3	3	3	3	2	3	2	4	3	3	2	2.9	3	2.92857
4	3	3	3	3	3	3	2	3	3	3	3	3	2	3	2.75	2.92857
4	4	2	3	3	4	4	3	4	4	4	3	2	4	3.5	3.25	3.42857
4	3	3	3	3	4	4	4	4	4	4	2	4	2	3.6	3	3.42857
3	3	3	3	3	3	4	4	4	2	2	2	2	2	3.2	2	2.85714
4	3	3	3	3	4	4	4	4	2	4	4	4	2	3.4	3.5	3.42857
4	3	3	3	3	4	4	4	4	1	4	3	4	2	3.3	3.25	3.28571
4	3	3	3	3	2	3	2	2	2	3	2	2	2	2.7	2.25	2.57143
2	3	3	3	3	2	3	3	4	2	4	2	2	2	2.8	2.5	2.71429
3	4	3	3	3	3	4	3	3	2	3	2	3	2	3.1	2.5	2.92857
2	3	3	3	3	3	3	3	4	2	4	2	2	2	2.9	2.5	2.78571
2	3	3	2	3	3	3	3	4	2	4	2	2	2	2.8	2.5	2.71429
4	4	4	4	3	4	4	4	4	2	4	4	4	2	3.7	3.5	3.64286
4	3	4	4	3	4	4	4	4	2	4	4	4	2	3.6	3.5	3.57143
4	4	3	4	3	4	4	4	3	2	4	4	4	2	3.5	3.5	3.5
4	4	4	4	3	4	4	4	4	4	4	4	4	2	3.9	3.5	3.78571
4	4	3	4	3	4	3	4	4	4	4	4	4	2	3.7	3.5	3.64286
4	4	4	4	3	4	3	4	4	2	4	4	4	4	3.6	4	3.71429
4	4	3	4	3	4	3	4	4	4	4	3	4	4	3.7	3.75	3.71429
4	4	3	3	3	4	3	3	3	4	4	4	4	4	3.4	4	3.57143
4	3	3	3	3	3	3	4	3	2	4	3	4	3	3.1	3.5	3.21429
4	3	2	3	3	3	4	3	3	2	4	3	4	3	3	3.5	3.14286
4	3	2	3	3	3	4	3	3	2	4	3	4	3	3	3.5	3.14286
4	3	2	3	3	3	4	3	3	3	4	3	4	3	3.1	3.5	3.21429
4	3	2	3	3	3	4	4	4	2	4	3	4	3	3.2	3.5	3.28571
4	3	2	3	3	3	4	3	3	2	4	3	4	3	3	3.5	3.14286
4	3	2	3	3	3	4	3	3	2	4	3	4	3	3	3.5	3.14286
4	3	2	3	3	3	4	4	3	2	4	2	4	3	3.1	3.25	3.14286
4	3	2	3	3	3	4	4	3	2	4	3	4	3	3.1	3.5	3.21429
4	4	4	4	3	4	4	4	4	4	4	4	4	3	3.9	3.75	3.85714
4	4	4	3	3	3	3	3	3	3	4	4	4	4	3.3	4	3.5
4	4	3	4	3	2	2	2	1	2	4	4	4	2	2.7	3.5	2.92857
4	4	4	3	3	4	3	3	3	2	4	4	3	2	3.3	3.25	3.28571
3	4	4	4	3	4	4	4	4	4	4	3	4	4	3.8	3.75	3.78571
4	4	4	4	3	4	4	3	4	3	4	3	4	4	3.7	3.75	3.71429
4	4	4	3	3	3	4	4	4	3	4	4	4	4	3.6	4	3.71429
4	2	2	2	3	3	3	3	2	3	3	3	3	3	2.7	3	2.78571
3	3	3	3	3	4	3	3	2	2	3	3	3	3	2.9	3	2.92857
4	2	1	2	3	1	3	3	2	2	2	2	2	1	2.3	1.75	2.14286
4	3	3	3	3	4	4	4	4	4	4	4	4	4	3.6	4	3.71429
4	3	3	3	3	3	3	3	3	2	3	4	4	3	3	3.5	3.14286
4	3	3	3	3	3	3	3	3	3	3	3	3	3	3.1	3	3.07143
3	3	3	3	3	3	3	3	3	4	3	3	3	3	3.1	3	3.07143
4	4	4	4	3	3	3	3	3	3	4	4	4	4	3.4	4	3.57143
4	3	3	3	3	4	3	4	4	4	3	4	3	4	3.5	3.5	3.5
4	3	3	3	3	4	4	4	4	4	4	4	4	4	3.6	4	3.71429
4	4	4	3	3	3	3	3	3	3	3	3	3	3	3.3	3	3.21429
4	3	3	3	3	3	3	3	3	3	3	3	3	3	3.1	3	3.07143
3	3	3	3	3	3	3	3	3	3	3	3	3	2	3	2.75	2.92857
4	3	3	3	3	4	4	3	3	2	4	4	4	4	3.2	4	3.42857
3	3	3	3	3	4	4	4	4	4	4	2	4	2	3.5	3	3.35714
4	3	3	3	3	3	3	3	3	3	4	2	4	2	3.1	3	3.07143
4	3	3	3	3	3	3	3	3	3	4	4	4	4	3.1	4	3.35714
4	3	3	3	3	3	3	3	3	3	4	4	4	4	3.1	4	3.35714
4	3	4	4	3	3	4	4	3	3	4	2	4	2	3.5	3	3.35714
3	3	3	3	3	3	3	3	3	3	4	2	3	1	3	2.5	2.85714
4	2	3	3	3	3	4	3	3	3	4	2	4	3	3.1	3.25	3.14286
4	4	4	4	3	3	3	3	3	3	4	4	4	4	3.4	4	3.57143
4	4	4	3	3	3	4	3	3	3	4	4	4	2	3.4	3.5	3.42857
4	4	4	3	3	3	3	3	3	4	4	3	2	2	3.4	2.75	3.21429
4	4	3	3	3	4	4	3	3	4	4	4	3	3	3.5	3.5	3.5
4	3	3	3	3	3	3	3	3	3	4	4	4	4	3.1	4	3.35714
4	4	3	3	3	3	3	3	3	4	4	4	4	4	3.3	4	3.5
4	3	3	3	3	4	3	4	4	4	4	3	3	2	3.5	3	3.35714
4	1	4	4	3	2	3	3	2	2	4	2	2	2	2.8	2.5	2.71429
4	3	4	4	3	3	3	3	3	3	4	3	4	3	3.3	3.5	3.35714
4	3	4	4	3	4	3	4	4	4	4	2	4	2	3.7	3	3.5
4	4	4	4	3	4	4	4	3	4	3	4	3	4	3.8	3.5	3.71429
4	3	4	1	3	4	4	3	3	3	4	3	4	3	3.2	3.5	3.28571
3	3	3	3	3	3	3	3	2	2	2	2	2	2	2.8	2	2.57143
2	3	3	4	3	3	4	3	4	4	3	3	3	3	3.3	3	3.21429
4	4	4	3	3	3	4	4	4	4	4	4	3	3	3.7	3.5	3.64286
4	4	4	4	3	4	3	3	3	3	3	3	4	4	3.5	3.5	3.5
4	4	4	4	3	4	4	3	3	3	4	4	4	3	3.6	3.75	3.64286
4	4	4	4	3	4	4	3	4	4	4	4	4	2	3.8	3.5	3.71429
4	4	4	4	3	4	3	3	4	2	4	4	4	4	3.5	4	3.64286
4	3	3	3	3	3	3	3	3	3	3	3	3	3	3.1	3	3.07143
4	3	4	4	3	4	4	3	4	2	4	4	4	2	3.5	3.5	3.5
4	4	4	4	3	4	4	3	4	2	4	4	4	2	3.6	3.5	3.57143
3	3	4	3	3	3	4	3	4	2	4	3	4	2	3.2	3.25	3.21429
4	3	3	3	3	3	3	3	3	3	3	3	3	3	3.1	3	3.07143
4	4	4	4	3	4	3	3	4	2	4	4	4	2	3.5	3.5	3.5
4	4	4	4	3	4	3	3	4	2	4	4	4	2	3.5	3.5	3.5
4	3	3	3	3	3	3	3	3	3	3	2	3	2	3.1	2.5	2.92857
4	3	4	4	3	3	4	4	4	4	3	3	4	2	3.7	3	3.5
4	3	3	4	3	4	4	3	3	3	4	3	3	3	3.4	3.25	3.35714
4	3	3	3	3	3	4	4	4	4	4	4	4	4	3.5	4	3.64286
4	3	3	3	3	3	4	4	4	4	4	4	4	4	3.5	4	3.64286
4	3	3	3	3	3	4	4	4	4	4	4	4	4	3.5	4	3.64286
4	4	4	4	3	4	4	3	3	3	3	4	4	2	3.6	3.25	3.5
4	3	4	3	3	4	4	4	4	4	4	4	4	4	3.7	4	3.78571
4	3	3	3	3	3	3	2	2	1	3	3	3	2	2.7	2.75	2.71429
4	3	4	3	3	4	2	2	2	2	4	3	3	2	2.9	3	2.92857
4	3	4	3	3	4	3	2	2	2	4	3	3	2	3	3	3
4	3	4	3	3	4	2	2	2	2	4	3	3	2	2.9	3	2.92857
4	3	4	4	3	3	4	2	2	2	2	4	3	3	3.1	3	3.07143
4	2	4	3	3	4	4	4	4	4	4	3	4	4	3.6	3.75	3.64286
4	2	4	3	3	4	4	4	4	4	4	3	4	4	3.6	3.75	3.64286
4	2	4	3	3	4	4	4	4	4	4	3	3	4	3.6	3.5	3.57143
4	3	3	3	3	4	4	3	4	4	4	4	4	4	3.5	4	3.64286
4	3	3	3	3	4	4	3	4	4	4	4	4	3	3.5	3.75	3.57143
4	3	3	3	3	2	3	2	3	3	3	3	3	2	2.9	2.75	2.85714
4	3	3	3	3	2	3	2	3	3	3	3	3	2	2.9	2.75	2.85714
4	3	3	3	3	2	3	2	3	3	3	3	3	2	2.9	2.75	2.85714
4	4	4	4	3	3	4	4	4	4	4	4	4	3	3.8	3.75	3.78571
3	4	4	4	3	3	4	4	4	4	4	4	4	4	3.7	4	3.78571
4	4	4	4	3	3	4	4	4	4	4	4	4	4	3.8	4	3.85714
4	4	4	3	3	3	3	3	3	3	3	3	3	3	3.3	3	3.21429
4	4	4	4	3	3	3	4	4	4	3	3	3	3	3.7	3	3.5
4	4	4	4	3	3	3	3	4	4	3	3	3	3	3.6	3	3.42857
3	3	3	3	3	3	3	3	3	3	3	3	3	3	3	3	3
4	3	4	4	3	4	3	4	4	3	3	4	4	4	3.6	3.75	3.64286
4	4	3	3	3	4	3	3	4	4	4	4	4	3	3.5	3.75	3.57143
4	2	2	2	3	2	1	1	2	2	3	3	3	3	2.1	3	2.35714
3	3	2	3	3	3	2	1	3	3	3	3	3	3	2.6	3	2.71429
3	4	3	3	3	2	3	2	2	2	4	2	3	3	2.7	3	2.78571
3	4	3	3	3	2	3	2	3	3	3	3	3	3	2.9	3	2.92857
3	3	2	3	3	3	2	1	3	3	3	3	3	3	2.6	3	2.71429
4	4	2	3	3	2	3	2	2	3	3	3	3	3	2.8	3	2.85714
4	3	1	2	3	3	2	1	3	3	3	2	4	3	2.5	3	2.64286
4	3	4	4	3	3	2	4	4	3	4	4	4	4	3.4	4	3.57143
4	2	4	4	3	3	3	3	4	4	2	3	2	2	3.4	2.25	3.07143
3	2	2	4	3	4	4	3	4	2	4	3	2	2	3.1	2.75	3
2	3	3	4	3	3	3	3	3	2	2	2	3	3	2.9	2.5	2.78571
4	4	4	4	3	4	4	3	3	2	4	3	4	4	3.5	3.75	3.57143
4	4	4	4	3	4	4	4	4	4	4	4	4	4	3.9	4	3.92857
3	3	3	3	3	3	3	3	3	3	4	4	4	4	3	4	3.28571
4	4	4	3	3	3	3	2	3	2	4	4	4	2	3.1	3.5	3.21429
4	3	4	4	3	3	3	2	3	2	3	2	4	2	3.1	2.75	3
4	4	3	4	3	3	3	3	3	2	3	3	3	3	3.2	3	3.14286
4	3	3	4	3	4	3	3	3	4	4	4	3	3	3.4	3.5	3.42857
4	4	3	4	3	3	3	3	2	2	4	3	3	2	3.1	3	3.07143
4	3	4	2	3	3	4	3	4	3	3	4	3	3	3.3	3.25	3.28571
4	3	3	3	3	4	3	2	3	3	3	3	4	2	3.1	3	3.07143
4	4	4	4	3	4	4	4	4	2	4	3	4	2	3.7	3.25	3.57143
4	3	4	2	3	3	4	3	2	3	3	3	3	2	3.1	2.75	3
3	3	3	3	3	3	1	3	2	3	3	3	3	2	2.7	2.75	2.71429
3	3	3	4	3	3	3	3	3	2	3	4	3	2	3	3	3
4	3	2	3	3	4	3	2	3	4	2	2	3	2	3.1	2.25	2.85714
4	4	3	3	3	1	1	2	2	2	4	4	4	3	2.5	3.75	2.85714
4	4	4	4	3	2	1	2	1	4	4	4	4	1	2.9	3.25	3
4	4	4	3	3	3	3	2	2	2	3	2	2	2	3	2.25	2.78571
4	4	3	3	3	1	4	4	3	3	4	4	4	3	3.2	3.75	3.35714
4	3	4	3	3	4	4	4	3	3	3	3	3	2	3.5	2.75	3.28571
3	3	3	3	3	3	3	3	3	2	2	2	2	2	2.9	2	2.64286
4	4	4	3	3	3	4	3	4	3	3	3	3	3	3.5	3	3.35714
4	3	4	3	3	3	3	3	3	3	3	3	4	3	3.2	3.25	3.21429
3	3	3	3	3	4	3	3	3	3	4	4	4	4	3.1	4	3.35714
2	2	3	3	3	3	3	3	3	3	4	4	4	4	2.8	4	3.14286
3	3	3	2	3	3	3	2	2	4	4	3	3	2	2.8	3	2.85714
4	3	3	4	3	4	4	3	4	4	4	3	4	4	3.6	3.75	3.64286
4	4	4	4	3	4	4	4	4	4	4	4	4	4	3.9	4	3.92857
4	3	4	4	3	4	4	4	3	4	4	4	4	4	3.7	4	3.78571
4	3	4	3	3	3	3	3	4	3	4	3	4	1	3.3	3	3.21429
4	3	3	3	3	3	3	3	3	3	4	3	3	4	3.1	3.5	3.21429
4	3	2	3	3	3	3	3	3	3	4	4	4	2	3	3.5	3.14286
3	3	3	2	3	2	2	3	3	2	3	3	3	3	2.6	3	2.71429
4	3	3	3	3	4	4	4	3	3	4	3	3	2	3.4	3	3.28571
4	3	3	4	3	3	3	4	3	3	3	4	3	1	3.3	2.75	3.14286
4	2	3	3	3	4	4	4	4	4	4	4	4	4	3.5	4	3.64286
4	3	3	4	3	4	4	3	3	3	4	3	4	2	3.4	3.25	3.35714
4	3	3	3	3	3	4	4	3	3	3	4	4	4	3.3	3.75	3.42857
4	3	2	3	3	4	3	2	3	2	3	2	3	2	2.9	2.5	2.78571
2	4	3	4	3	4	4	4	4	2	4	4	4	4	3.4	4	3.57143
4	3	3	2	3	2	2	4	4	4	4	4	4	4	3.1	4	3.35714
4	4	3	3	3	3	3	3	2	2	3	2	3	2	3	2.5	2.85714
4	3	2	2	3	4	3	3	3	3	3	2	3	1	3	2.25	2.78571
4	3	2	3	3	3	3	3	3	3	3	3	3	2	3	2.75	2.92857
3	3	3	3	3	4	4	4	4	4	3	3	3	3	3.5	3	3.35714
3	3	3	3	3	3	3	3	3	4	3	3	3	2	3.1	2.75	3
4	3	3	3	3	3	3	3	3	4	3	3	4	2	3.2	3	3.14286
4	3	4	3	3	4	4	3	4	4	4	3	4	3	3.6	3.5	3.57143
3	3	3	3	3	3	3	3	3	3	3	3	3	3	3	3	3
4	4	4	4	3	3	3	4	3	3	3	2	4	4	3.5	3.25	3.42857
4	4	3	4	3	4	3	3	3	3	3	3	3	2	3.4	2.75	3.21429
3	3	3	3	3	3	3	3	3	3	4	3	4	3	3	3.5	3.14286
4	4	3	4	3	4	4	4	3	3	4	4	4	4	3.6	4	3.71429
3	2	3	3	3	3	3	3	3	3	3	3	2	2	2.9	2.5	2.78571
4	4	4	4	3	3	4	4	2	2	2	3	2	3	3.4	2.5	3.14286
4	4	3	2	3	4	3	2	4	4	3	1	4	1	3.3	2.25	3
4	3	4	4	3	4	4	4	4	3	4	4	4	4	3.7	4	3.78571
4	4	3	3	3	4	3	4	4	3	4	3	4	3	3.5	3.5	3.5
4	4	4	2	3	4	4	4	3	2	4	3	3	2	3.4	3	3.28571
4	4	4	4	3	4	4	4	4	4	4	4	4	4	3.9	4	3.92857
4	4	3	4	3	3	4	2	3	3	4	4	4	2	3.3	3.5	3.35714
4	4	4	3	3	4	4	3	4	3	4	3	4	2	3.6	3.25	3.5
3	3	3	3	3	3	4	2	3	3	3	3	3	3	3	3	3
4	4	3	3	3	4	3	3	4	3	3	4	3	3	3.4	3.25	3.35714
3	3	3	3	3	3	3	3	3	3	3	3	3	3	3	3	3
3	3	3	3	3	3	3	3	3	3	3	3	3	3	3	3	3
3	3	3	3	3	3	3	3	3	3	3	3	3	3	3	3	3
4	4	4	4	3	4	4	4	4	3	4	4	4	4	3.8	4	3.85714
3	3	3	3	3	3	3	3	2	2	3	3	3	3	2.8	3	2.85714
4	4	4	4	3	3	4	3	4	3	3	4	4	4	3.6	3.75	3.64286
4	4	4	4	3	3	4	3	3	3	4	4	4	4	3.5	4	3.64286
4	4	4	4	3	3	4	3	4	3	4	4	3	4	3.6	3.75	3.64286
3	3	3	3	3	3	3	4	3	3	3	3	3	3	3.1	3	3.07143
3	3	3	3	3	3	3	3	3	3	3	3	3	3	3	3	3
3	3	3	3	3	3	2	3	4	4	4	4	4	3	3.1	3.75	3.28571
3	3	3	3	3	3	3	3	3	3	3	3	3	3	3	3	3
4	3	3	3	3	3	3	3	3	3	4	3	4	3	3.1	3.5	3.21429
4	3	3	3	3	3	3	3	3	3	3	3	3	3	3.1	3	3.07143
3	3	3	3	3	3	3	3	3	3	3	3	3	3	3	3	3
3	3	3	3	3	3	3	3	3	3	3	3	3	3	3	3	3
3	3	3	3	3	3	3	3	3	3	3	3	3	3	3	3	3
3	3	3	3	3	3	3	3	3	3	3	3	3	3	3	3	3
3	3	3	3	3	3	3	2	3	2	3	3	4	3	2.8	3.25	2.92857
3	3	3	3	3	4	4	3	3	3	3	3	3	3	3.2	3	3.14286
4	3	3	3	3	3	3	3	3	3	3	3	3	3	3.1	3	3.07143
3	3	4	4	3	3	3	2	3	2	3	3	2	4	3	3	3
3	3	3	3	3	3	3	3	3	3	3	3	3	3	3	3	3
3	3	3	3	3	3	3	3	4	3	4	3	4	4	3.1	3.75	3.28571
3	3	3	3	3	4	3	3	3	3	3	3	2	3	3.1	2.75	3
3	3	3	3	3	3	3	3	3	3	3	3	3	3	3	3	3
4	3	4	4	3	4	4	4	4	3	4	4	4	4	3.7	4	3.78571
3	3	3	3	3	3	3	3	3	3	3	3	3	3	3	3	3
4	2	4	3	3	3	3	3	3	3	4	4	4	4	3.1	4	3.35714
3	3	3	3	3	3	3	3	3	3	3	3	3	3	3	3	3
3	3	3	3	3	3	3	3	3	3	3	3	3	3	3	3	3
3	3	3	3	3	3	3	4	3	3	4	3	4	4	3.1	3.75	3.28571
3	3	3	3	3	3	3	3	3	3	3	3	3	3	3	3	3
4	2	3	3	3	3	2	2	3	2	3	4	3	1	2.7	2.75	2.71429
3	3	3	3	3	3	3	3	3	3	3	3	3	3	3	3	3
4	3	4	3	3	3	3	3	3	4	3	3	3	3	3.3	3	3.21429
3	3	3	3	3	3	3	3	2	2	3	3	3	3	2.8	3	2.85714
4	4	4	4	3	3	4	3	4	3	3	4	4	4	3.6	3.75	3.64286
4	4	4	4	3	3	4	3	3	3	4	4	3	4	3.5	3.75	3.57143
3	3	3	3	3	3	3	3	3	3	3	3	3	3	3	3	3
4	4	3	3	3	3	3	3	4	4	4	4	3	3	3.4	3.5	3.42857
4	4	4	4	3	4	4	4	4	3	4	4	4	4	3.8	4	3.85714
4	2	2	2	3	3	2	2	2	2	3	2	2	2	2.4	2.25	2.35714
4	3	4	4	3	3	4	3	4	3	3	2	4	3	3.5	3	3.35714
4	4	4	3	3	4	3	3	3	2	3	3	3	3	3.3	3	3.21429
3	3	3	3	3	3	4	2	4	2	4	3	3	3	3	3.25	3.07143
4	3	3	3	3	3	3	3	3	3	4	3	3	3	3.1	3.25	3.14286
4	3	4	3	3	4	4	4	4	3	4	2	4	3	3.6	3.25	3.5
4	3	4	3	3	3	4	4	4	3	4	4	4	4	3.5	4	3.64286
4	4	4	4	3	4	4	4	4	3	4	4	4	3	3.8	3.75	3.78571
4	3	3	3	3	3	3	3	3	3	4	2	3	2	3.1	2.75	3
3	3	3	4	3	3	3	3	3	3	3	4	3	3	3.1	3.25	3.14286
3	3	4	3	3	4	3	4	3	3	3	3	3	3	3.3	3	3.21429
3	4	3	3	3	3	3	3	3	2	4	3	3	2	3	3	3
4	4	4	3	3	4	4	4	4	3	3	3	4	4	3.7	3.5	3.64286
4	3	1	3	3	2	2	4	2	4	4	1	3	1	2.8	2.25	2.64286
3	3	3	3	3	3	3	4	4	3	3	4	3	3	3.2	3.25	3.21429
4	3	3	3	3	4	3	3	3	3	4	3	3	3	3.2	3.25	3.21429
4	3	4	3	3	2	3	4	4	3	3	3	3	3	3.3	3	3.21429
4	4	4	4	3	4	3	3	4	4	4	4	4	2	3.7	3.5	3.64286
4	4	4	4	3	4	3	3	4	4	4	4	2	4	3.7	3.5	3.64286
4	3	3	2	3	3	3	3	4	4	3	2	3	3	3.2	2.75	3.07143
4	3	3	3	3	3	3	3	3	4	4	3	3	3	3.2	3.25	3.21429
4	3	3	3	3	3	3	3	3	3	3	3	3	2	3.1	2.75	3
4	3	3	3	3	4	3	4	4	4	3	3	3	3	3.5	3	3.35714
4	3	3	3	3	3	3	3	3	4	4	3	3	3	3.2	3.25	3.21429
4	3	3	3	3	3	3	2	3	4	3	3	3	2	3.1	2.75	3
4	3	2	2	3	2	2	2	2	4	3	2	2	2	2.6	2.25	2.5
4	3	2	1	3	3	2	2	3	4	3	1	2	2	2.7	2	2.5
4	3	4	3	3	3	4	4	4	4	4	4	4	3	3.6	3.75	3.64286
4	4	4	3	3	3	4	3	4	4	4	4	3	3	3.6	3.5	3.57143
4	3	2	3	3	3	2	2	2	4	3	2	3	1	2.8	2.25	2.64286
4	3	2	3	3	4	3	2	2	3	3	2	2	1	2.9	2	2.64286
4	3	3	1	3	3	3	1	2	4	3	2	2	1	2.7	2	2.5
4	3	3	3	3	3	3	3	3	3	3	3	3	3	3.1	3	3.07143
4	3	2	2	3	3	2	2	2	4	3	3	3	1	2.7	2.5	2.64286
4	2	2	2	3	3	2	1	2	4	3	3	3	2	2.5	2.75	2.57143
4	2	2	2	3	3	3	2	2	2	3	2	3	2	2.5	2.5	2.5
3	3	2	2	3	3	3	2	3	3	2	3	3	3	2.7	2.75	2.71429
2	3	3	3	3	2	3	3	3	3	3	3	3	3	2.8	3	2.85714
2	3	3	3	3	2	3	3	3	2	3	2	3	3	2.7	2.75	2.71429
4	3	3	3	3	4	4	4	3	4	4	4	4	4	3.5	4	3.64286
3	4	3	3	3	3	3	3	3	3	3	3	3	3	3.1	3	3.07143
4	3	4	3	3	4	4	4	3	4	1	3	3	2	3.6	2.25	3.21429
3	3	4	4	3	3	3	2	3	2	3	3	2	4	3	3	3
3	3	3	3	3	3	3	3	3	3	3	3	3	2	3	2.75	2.92857
3	3	2	3	3	3	3	3	3	3	4	2	4	2	2.9	3	2.92857
4	3	4	3	3	4	4	3	4	3	4	4	4	2	3.5	3.5	3.5
4	4	2	4	3	4	4	4	4	3	4	4	3	4	3.6	3.75	3.64286
4	4	4	4	3	4	4	4	4	3	4	4	4	3	3.8	3.75	3.78571
4	4	3	3	3	4	3	3	3	4	4	4	4	3	3.4	3.75	3.5
4	1	3	3	3	4	4	3	3	3	4	4	4	4	3.1	4	3.35714
4	3	4	3	3	4	3	3	4	2	3	2	3	3	3.3	2.75	3.14286
4	3	4	3	3	4	4	4	3	3	3	3	4	4	3.5	3.5	3.5
4	4	4	3	3	4	4	4	4	3	3	4	4	3	3.7	3.5	3.64286
4	4	4	4	3	3	4	4	4	4	4	4	4	3	3.8	3.75	3.78571
4	4	4	4	3	3	4	4	4	4	4	4	4	3	3.8	3.75	3.78571
4	3	4	4	3	4	4	4	3	4	3	4	4	4	3.7	3.75	3.71429
4	4	3	3	3	4	4	4	4	2	4	4	4	4	3.5	4	3.64286
4	3	4	3	3	4	4	3	3	3	4	3	4	4	3.4	3.75	3.5
4	4	4	3	3	4	3	2	3	3	4	2	3	2	3.3	2.75	3.14286
4	3	3	1	3	4	4	4	1	2	2	4	3	3	2.9	3	2.92857
4	4	4	4	3	4	4	3	4	4	4	3	3	2	3.8	3	3.57143
4	4	4	4	3	4	4	3	4	4	4	3	4	3	3.8	3.5	3.71429
4	4	4	4	3	4	4	3	4	4	4	4	4	3	3.8	3.75	3.78571
4	4	4	4	3	4	4	3	4	4	4	4	4	2	3.8	3.5	3.71429
4	3	3	3	3	3	3	3	3	3	4	4	4	2	3.1	3.5	3.21429
4	3	3	3	3	3	3	3	3	3	4	3	3	2	3.1	3	3.07143
4	4	4	4	3	3	3	3	3	2	4	4	4	4	3.3	4	3.5
4	4	4	4	3	4	4	4	4	4	4	4	4	3	3.9	3.75	3.85714
4	3	3	3	3	3	3	3	3	3	3	3	3	3	3.1	3	3.07143
3	4	4	3	3	3	4	4	3	4	3	3	3	3	3.5	3	3.35714
4	4	4	3	3	4	3	3	3	4	3	3	4	3	3.5	3.25	3.42857
4	4	4	3	3	4	4	4	4	3	4	4	4	3	3.7	3.75	3.71429
4	3	4	3	3	3	3	3	3	3	4	4	4	3	3.2	3.75	3.35714
4	4	4	4	3	4	4	4	4	4	4	4	4	4	3.9	4	3.92857
4	3	2	2	3	3	2	2	3	4	2	3	3	2	2.8	2.5	2.71429
4	3	3	3	3	3	3	3	3	3	3	3	3	3	3.1	3	3.07143
4	3	3	3	3	3	3	3	3	3	3	3	3	3	3.1	3	3.07143
4	4	3	4	3	3	4	4	4	4	3	4	4	2	3.7	3.25	3.57143
4	3	3	3	3	3	3	3	3	3	3	3	3	3	3.1	3	3.07143
4	3	4	4	3	4	4	4	4	3	4	4	4	4	3.7	4	3.78571
3	2	2	1	3	3	3	3	3	3	3	3	3	3	2.6	3	2.71429
4	3	3	3	3	4	4	4	4	4	4	4	4	4	3.6	4	3.71429
4	3	4	3	3	4	4	3	4	3	4	4	3	3	3.5	3.5	3.5
2	3	3	3	3	1	2	3	3	3	3	2	2	3	2.6	2.5	2.57143
3	3	3	3	3	3	3	3	3	3	3	4	4	4	3	3.75	3.21429
4	3	2	2	3	4	3	3	4	3	4	2	3	2	3.1	2.75	3
4	3	3	3	3	3	3	3	3	3	3	3	3	3	3.1	3	3.07143
4	4	4	3	3	1	2	3	3	3	3	2	2	3	3	2.5	2.85714
3	2	2	2	3	4	3	2	1	3	4	2	3	2	2.5	2.75	2.57143
3	4	4	4	3	4	3	2	4	3	2	3	2	3	3.4	2.5	3.14286
3	2	3	3	3	3	3	3	3	3	3	3	3	3	2.9	3	2.92857
3	3	3	3	3	3	3	3	3	3	3	3	3	3	3	3	3
3	4	4	4	3	3	3	4	2	1	3	4	3	2	3.1	3	3.07143
4	3	3	3	3	3	3	3	3	3	3	3	3	3	3.1	3	3.07143
3	3	3	3	3	3	2	3	3	3	3	3	3	3	2.9	3	2.92857
3	3	3	3	3	3	3	3	3	3	3	3	3	3	3	3	3
3	3	3	3	3	3	3	3	3	3	3	3	3	3	3	3	3
3	3	3	3	3	3	3	3	3	3	3	3	3	3	3	3	3
3	3	4	3	3	3	3	3	3	3	3	3	3	3	3.1	3	3.07143
4	3	3	3	3	3	4	3	3	2	4	4	4	4	3.1	4	3.35714
3	3	3	3	3	3	3	3	3	3	3	3	3	3	3	3	3
3	3	3	3	3	3	3	3	3	3	2	3	3	3	3	2.75	2.92857
3	3	3	3	3	3	3	3	3	3	3	3	3	3	3	3	3
3	3	3	3	3	3	3	3	3	2	3	3	3	2	2.9	2.75	2.85714
3	3	3	3	3	3	2	2	3	2	4	3	3	3	2.7	3.25	2.85714
4	3	3	3	3	3	3	3	4	3	3	3	3	3	3.2	3	3.14286
4	4	3	2	3	3	3	2	4	4	3	4	4	1	3.2	3	3.14286
4	4	4	3	3	2	2	1	4	4	3	4	4	2	3.1	3.25	3.14286
4	3	2	3	3	3	3	3	3	2	4	4	4	2	2.9	3.5	3.07143
4	4	4	4	3	3	3	3	4	1	1	3	3	1	3.3	2	2.92857
3	3	3	3	3	2	3	3	3	3	3	2	3	2	2.9	2.5	2.78571
3	3	3	3	3	2	3	3	3	2	4	3	3	3	2.8	3.25	2.92857
4	4	4	3	3	3	4	3	4	4	3	4	3	2	3.6	3	3.42857
4	4	4	3	3	3	3	2	4	3	3	4	3	1	3.3	2.75	3.14286
4	3	2	4	3	3	3	3	3	3	4	4	4	2	3.1	3.5	3.21429
1	3	3	3	3	3	3	3	3	4	1	4	4	2	2.9	2.75	2.85714
4	3	2	3	3	3	3	3	3	4	1	4	4	2	3.1	2.75	3
4	3	2	3	3	4	3	4	4	4	3	4	4	2	3.4	3.25	3.35714
4	3	2	2	3	3	2	2	2	3	3	4	4	3	2.6	3.5	2.85714
4	3	2	3	3	3	2	2	2	2	4	3	4	4	2.6	3.75	2.92857
4	4	1	2	3	3	3	3	2	2	3	2	4	3	2.7	3	2.78571
4	3	4	3	3	3	3	2	3	2	3	3	3	3	3	3	3
4	4	4	4	3	2	4	4	3	1	4	1	3	1	3.3	2.25	3
4	2	2	2	3	2	3	3	1	3	3	3	3	2	2.5	2.75	2.57143
4	4	4	3	3	3	4	4	4	1	3	1	4	1	3.4	2.25	3.07143
2	3	3	3	3	3	2	2	2	1	1	4	4	1	2.4	2.5	2.42857
4	2	3	3	3	3	3	4	4	4	2	2	2	1	3.3	1.75	2.85714
4	4	3	3	3	3	1	1	4	4	4	4	3	1	3	3	3
3	3	3	3	3	3	3	3	4	3	3	3	3	1	3.1	2.5	2.92857
4	1	2	2	3	4	4	4	4	4	4	4	4	2	3.2	3.5	3.28571
4	3	3	3	3	2	3	3	2	2	1	3	4	1	2.8	2.25	2.64286
4	3	4	3	3	3	3	3	4	4	2	2	3	2	3.4	2.25	3.07143
2	3	3	3	3	3	2	2	3	2	4	4	3	2	2.6	3.25	2.78571
4	4	2	2	3	4	2	2	2	3	3	4	4	3	2.8	3.5	3
4	3	2	2	3	3	2	2	2	3	2	2	4	3	2.6	2.75	2.64286
3	3	4	4	3	3	4	3	3	4	3	3	3	4	3.4	3.25	3.35714
3	3	3	3	3	3	3	3	3	3	3	3	3	1	3	2.5	2.85714
3	3	3	3	3	3	2	3	2	3	2	2	2	2	2.8	2	2.57143
4	3	2	3	3	3	3	3	4	2	4	4	4	2	3	3.5	3.14286
4	3	2	3	3	3	3	3	3	3	2	4	4	2	3	3	3
4	4	4	4	3	3	3	3	3	2	4	4	4	2	3.3	3.5	3.35714
4	3	3	3	3	3	2	2	3	2	4	3	4	2	2.8	3.25	2.92857
4	3	4	3	3	3	3	4	3	3	4	2	4	3	3.3	3.25	3.28571
3	2	1	2	3	3	3	4	3	4	2	2	3	3	2.8	2.5	2.71429
4	4	4	3	3	3	3	4	4	3	4	4	4	3	3.5	3.75	3.57143
4	3	4	3	3	3	3	3	3	2	3	3	4	2	3.1	3	3.07143
3	2	2	2	3	3	3	3	3	2	3	3	3	3	2.6	3	2.71429
4	3	2	2	3	4	2	3	3	4	3	3	3	2	3	2.75	2.92857
4	4	3	3	3	2	4	1	4	4	1	4	4	1	3.2	2.5	3
4	3	3	3	3	3	3	3	3	3	1	3	3	1	3.1	2	2.78571
4	3	4	3	3	2	4	3	3	2	1	4	4	2	3.1	2.75	3
4	4	4	2	3	2	3	2	3	3	1	3	3	1	3	2	2.71429
3	3	3	3	3	2	3	3	3	2	2	3	3	1	2.8	2.25	2.64286
3	2	3	3	3	2	2	2	3	2	3	3	3	1	2.5	2.5	2.5
3	3	3	3	3	3	3	3	3	3	3	2	3	1	3	2.25	2.78571
3	3	3	3	3	3	2	2	3	3	3	3	3	1	2.8	2.5	2.71429
4	3	3	3	3	2	3	4	3	3	3	3	3	2	3.1	2.75	3
4	4	4	4	3	2	4	3	2	4	4	3	3	2	3.4	3	3.28571
4	3	3	3	3	3	3	3	4	3	4	3	4	2	3.2	3.25	3.21429
4	4	3	3	3	3	4	3	4	3	4	3	4	1	3.4	3	3.28571
4	2	4	2	3	3	3	3	4	3	4	3	4	2	3.1	3.25	3.14286
4	2	2	3	3	3	3	3	3	3	4	3	4	2	2.9	3.25	3
1	2	1	1	3	3	1	2	1	1	2	2	2	2	1.6	2	1.71429
4	4	4	4	3	3	3	3	3	3	4	4	4	2	3.4	3.5	3.42857
4	3	2	3	3	3	3	3	4	3	4	3	3	2	3.1	3	3.07143
4	4	4	4	3	3	3	3	4	3	4	4	4	2	3.5	3.5	3.5
4	4	4	4	3	4	3	4	4	2	2	3	3	1	3.6	2.25	3.21429
4	4	4	4	3	4	3	4	4	4	4	4	4	4	3.8	4	3.85714
4	4	4	4	3	4	3	4	4	2	4	4	3	4	3.6	3.75	3.64286
4	2	4	3	3	3	3	3	3	3	1	2	3	1	3.1	1.75	2.71429
4	3	2	3	3	3	3	3	3	2	1	3	3	2	2.9	2.25	2.71429
4	1	1	1	3	3	2	2	2	2	4	3	3	2	2.1	3	2.35714
4	2	4	3	3	4	4	1	4	4	2	4	4	1	3.3	2.75	3.14286
4	4	4	3	3	3	4	1	4	4	4	4	4	1	3.4	3.25	3.35714
4	3	1	2	3	2	3	3	3	1	1	3	3	2	2.5	2.25	2.42857
4	3	1	2	3	2	2	3	3	1	2	3	3	2	2.4	2.5	2.42857
4	3	3	2	3	2	2	2	2	2	4	3	3	1	2.5	2.75	2.57143
4	3	3	3	3	3	3	2	3	3	1	3	3	1	3	2	2.71429
4	3	3	3	3	2	2	3	3	3	3	3	3	1	2.9	2.5	2.78571
3	3	3	3	3	3	3	3	3	3	2	3	3	1	3	2.25	2.78571
3	3	3	3	3	3	2	2	3	2	2	3	3	1	2.7	2.25	2.57143
3	3	3	3	3	3	3	3	3	2	2	2	3	1	2.9	2	2.64286
2	3	2	2	3	3	2	2	2	2	2	2	2	2	2.3	2	2.21429
2	3	2	2	3	3	2	2	2	2	2	2	2	2	2.3	2	2.21429
3	3	3	3	3	3	2	2	3	2	2	3	3	1	2.7	2.25	2.57143
4	4	3	3	3	3	2	2	4	4	4	4	4	1	3.2	3.25	3.21429
4	4	4	3	3	3	4	1	4	4	4	4	4	1	3.4	3.25	3.35714
4	2	1	2	3	3	3	3	3	4	2	4	4	3	2.8	3.25	2.92857
4	3	4	3	3	2	4	4	4	4	4	3	4	4	3.5	3.75	3.57143
4	4	4	4	3	3	3	3	2	2	3	4	4	4	3.2	3.75	3.35714
4	2	4	3	3	4	4	3	3	4	2	4	4	1	3.4	2.75	3.21429
3	3	3	3	3	3	3	3	4	3	4	3	4	4	3.1	3.75	3.28571
3	3	3	3	3	4	3	3	3	3	3	3	2	3	3.1	2.75	3
3	3	3	3	3	3	3	3	3	3	3	3	3	3	3	3	3
3	4	4	3	3	3	3	3	3	3	3	3	3	3	3.2	3	3.14286
3	3	3	3	3	3	3	3	3	3	3	3	3	3	3	3	3
3	4	4	4	3	4	4	4	4	4	4	4	4	4	3.8	4	3.85714
3	3	3	3	3	3	3	3	3	3	3	3	3	3	3	3	3
3	3	3	3	3	3	3	3	3	3	3	3	3	3	3	3	3
3	3	3	3	3	3	3	4	3	3	4	3	4	4	3.1	3.75	3.28571
2	2	2	2	3	3	2	4	3	2	4	2	3	3	2.5	3	2.64286
4	3	3	3	3	3	3	3	3	3	3	3	3	3	3.1	3	3.07143
4	4	4	4	3	4	4	3	4	3	3	4	4	4	3.7	3.75	3.71429
3	3	3	3	3	3	3	3	3	3	3	3	3	3	3	3	3
3	3	3	3	3	3	3	3	3	3	2	3	3	4	3	3	3
4	3	4	3	3	3	4	4	4	4	4	4	4	3	3.6	3.75	3.64286
4	3	3	3	3	4	4	3	3	4	4	3	3	3	3.4	3.25	3.35714
4	3	3	3	3	4	4	3	3	4	4	3	3	3	3.4	3.25	3.35714
4	3	2	3	3	4	4	4	3	3	4	4	4	4	3.3	4	3.5
4	3	2	2	3	3	4	4	3	2	4	4	4	4	3	4	3.28571
4	2	2	3	3	3	3	3	4	4	4	3	4	2	3.1	3.25	3.14286
4	2	2	3	3	3	3	3	4	4	1	4	4	4	3.1	3.25	3.14286
4	3	4	4	3	2	3	3	4	4	4	4	3	2	3.4	3.25	3.35714
4	2	4	3	3	3	3	4	3	4	4	3	3	2	3.3	3	3.21429
3	3	3	3	3	3	3	3	3	3	3	3	3	1	3	2.5	2.85714
3	3	3	3	3	3	3	3	3	2	2	3	3	2	2.9	2.5	2.78571
3	3	3	3	3	3	3	3	3	3	3	3	3	2	3	2.75	2.92857
4	3	2	2	3	2	2	2	2	2	1	3	3	2	2.4	2.25	2.35714
4	3	4	2	3	2	2	3	3	1	1	3	3	2	2.7	2.25	2.57143
4	3	1	2	3	3	3	4	4	4	3	3	3	2	3.1	2.75	3
4	3	1	2	3	3	3	4	4	4	3	3	3	2	3.1	2.75	3
4	3	3	3	3	3	3	3	3	4	3	4	4	2	3.2	3.25	3.21429
4	4	4	4	3	3	3	2	4	4	1	4	4	1	3.5	2.5	3.21429
4	4	4	3	3	3	3	2	4	4	1	4	4	1	3.4	2.5	3.14286
4	4	4	4	3	3	1	1	4	4	1	4	4	3	3.2	3	3.14286
4	3	4	3	3	2	3	3	2	3	1	3	4	1	3	2.25	2.78571
3	3	3	3	3	3	3	3	3	3	3	3	3	2	3	2.75	2.92857
3	3	3	3	3	3	3	3	3	3	3	3	3	3	3	3	3
3	3	3	3	3	3	3	3	3	3	2	3	3	2	3	2.5	2.85714
4	2	1	2	3	3	3	3	4	3	1	4	4	3	2.8	3	2.85714
4	3	4	3	3	4	4	4	4	4	4	2	4	4	3.7	3.5	3.64286
4	4	4	4	3	3	3	3	3	3	4	4	4	3	3.4	3.75	3.5
3	3	3	3	3	4	3	3	3	4	3	3	4	3	3.2	3.25	3.21429
4	4	4	4	3	3	4	3	3	4	3	3	4	3	3.6	3.25	3.5
4	2	2	4	3	2	2	2	2	1	2	1	2	2	2.4	1.75	2.21429
4	2	2	3	3	4	3	4	4	1	2	2	2	2	3	2	2.71429
3	3	3	3	3	3	3	3	3	2	3	2	3	2	2.9	2.5	2.78571
2	3	4	3	3	3	3	3	3	3	3	3	3	3	3	3	3
3	3	3	3	3	3	3	3	3	3	3	3	3	3	3	3	3
3	3	3	3	3	3	3	3	3	3	3	3	3	3	3	3	3
4	3	4	3	3	3	3	3	3	4	3	3	3	3	3.3	3	3.21429
3	3	3	3	3	3	3	3	3	3	3	3	3	3	3	3	3
3	3	2	2	3	3	3	3	2	3	3	3	3	3	2.7	3	2.78571
3	4	4	2	3	3	3	3	3	2	3	2	3	2	3	2.5	2.85714
3	3	3	3	3	3	3	2	2	2	4	4	4	2	2.7	3.5	2.92857
3	3	3	3	3	3	3	3	3	3	3	3	3	3	3	3	3
3	3	4	3	3	3	3	3	2	1	3	2	2	2	2.8	2.25	2.64286
4	3	4	3	3	3	3	3	3	2	3	2	3	3	3.1	2.75	3
3	3	3	3	3	3	3	3	3	2	3	2	3	2	2.9	2.5	2.78571
3	3	4	3	3	3	3	3	3	2	3	2	3	2	3	2.5	2.85714
3	3	3	3	3	2	3	3	3	3	3	3	3	3	2.9	3	2.92857
2	3	3	3	3	3	3	3	2	3	3	2	3	3	2.8	2.75	2.78571
4	4	3	3	3	3	3	3	3	3	4	2	3	4	3.2	3.25	3.21429
3	3	3	3	3	3	3	3	3	2	3	3	3	3	2.9	3	2.92857
2	3	3	2	3	3	3	3	3	3	2	3	3	3	2.8	2.75	2.78571
3	2	3	3	3	3	3	3	2	2	4	2	3	3	2.7	3	2.78571
3	3	3	3	3	3	3	3	3	3	3	3	3	3	3	3	3
3	4	4	4	3	4	4	3	3	2	4	4	4	3	3.4	3.75	3.5
3	3	3	3	3	3	3	3	3	3	3	3	3	3	3	3	3
4	2	2	2	2	3	3	3	3	3	3	2	2	2	2.7	2.25	2.57143
3	3	3	3	2	2	3	2	2	2	3	2	2	2	2.5	2.25	2.42857
3	3	3	3	2	2	3	2	2	2	3	2	2	2	2.5	2.25	2.42857
3	3	3	3	2	2	3	2	2	2	3	2	2	2	2.5	2.25	2.42857
3	3	3	3	2	2	3	2	2	2	3	2	2	2	2.5	2.25	2.42857
3	3	3	3	2	2	3	2	2	2	3	2	2	2	2.5	2.25	2.42857
4	3	3	3	2	4	4	3	3	3	3	3	3	3	3.2	3	3.14286
4	3	3	3	2	4	3	2	3	3	3	3	3	3	3	3	3
4	3	3	4	2	3	3	3	3	3	3	3	3	3	3.1	3	3.07143
3	3	3	3	2	3	3	3	3	3	3	3	3	3	2.9	3	2.92857
3	3	3	3	2	2	2	2	2	2	3	2	2	2	2.4	2.25	2.35714
4	3	3	2	2	3	3	2	3	2	3	3	3	3	2.7	3	2.78571
3	3	3	2	2	3	3	3	3	3	3	3	3	3	2.8	3	2.85714
4	3	3	2	2	4	4	3	3	2	4	3	2	2	3	2.75	2.92857
4	3	3	3	2	4	4	3	3	2	4	3	2	2	3.1	2.75	3
4	3	3	3	2	4	4	3	3	2	4	3	2	2	3.1	2.75	3
4	3	3	3	2	4	4	3	3	2	4	3	2	2	3.1	2.75	3
4	3	3	3	2	4	4	3	3	2	4	3	2	2	3.1	2.75	3
4	3	3	3	2	4	4	3	3	2	4	3	2	2	3.1	2.75	3
4	3	3	3	2	4	4	3	3	2	4	3	2	2	3.1	2.75	3
3	3	3	3	2	3	3	2	3	2	3	3	3	2	2.7	2.75	2.71429
2	3	3	3	2	3	3	2	3	3	3	2	3	2	2.7	2.5	2.64286
4	3	3	3	2	4	2	2	3	2	3	3	3	2	2.8	2.75	2.78571
4	3	3	2	2	3	3	2	3	2	3	3	3	2	2.7	2.75	2.71429
4	3	2	3	2	3	3	2	3	3	3	3	3	2	2.8	2.75	2.78571
4	3	2	2	2	2	2	2	3	3	3	3	3	2	2.5	2.75	2.57143
3	3	3	3	2	3	4	4	3	3	4	2	4	2	3.1	3	3.07143
4	3	3	3	2	2	2	2	3	2	3	3	3	2	2.6	2.75	2.64286
4	3	3	3	2	2	2	2	3	2	3	3	3	2	2.6	2.75	2.64286
4	3	3	3	2	3	2	2	3	2	3	3	3	2	2.7	2.75	2.71429
3	3	3	3	2	3	3	2	3	2	3	3	3	2	2.7	2.75	2.71429
4	3	3	3	2	2	2	2	3	2	3	3	3	2	2.6	2.75	2.64286
4	3	3	3	2	3	2	2	3	2	3	3	3	2	2.7	2.75	2.71429
4	3	3	3	2	3	2	2	2	3	3	3	3	2	2.7	2.75	2.71429
4	3	3	3	2	3	2	2	3	2	3	3	3	3	2.7	3	2.78571
4	4	4	3	2	4	3	3	4	4	4	3	4	2	3.5	3.25	3.42857
2	3	3	4	2	3	4	3	4	4	3	3	3	3	3.2	3	3.14286
2	3	3	4	2	3	4	3	4	4	3	3	3	3	3.2	3	3.14286
2	3	3	4	2	3	4	3	4	3	3	3	3	3	3.1	3	3.07143
4	4	4	3	2	4	3	3	4	2	4	4	4	2	3.3	3.5	3.35714
4	4	4	4	2	2	4	4	4	4	4	4	4	2	3.6	3.5	3.57143
4	4	4	4	2	2	4	4	3	4	2	2	4	2	3.5	2.5	3.21429
4	2	2	2	2	3	4	2	2	3	3	4	4	2	2.6	3.25	2.78571
4	3	3	3	2	3	3	2	3	3	3	3	3	2	2.9	2.75	2.85714
4	3	3	3	2	3	2	3	3	3	3	3	3	2	2.9	2.75	2.85714
4	3	4	2	2	2	2	2	2	3	4	4	4	4	2.6	4	3
2	2	2	2	2	4	3	2	4	2	1	2	2	2	2.5	1.75	2.28571
2	2	2	2	2	4	3	2	4	2	1	2	2	2	2.5	1.75	2.28571
2	2	2	2	2	4	3	2	4	2	1	2	2	2	2.5	1.75	2.28571
4	3	3	2	2	3	2	3	2	2	4	4	3	2	2.6	3.25	2.78571
4	3	4	3	2	2	2	2	2	3	3	3	3	2	2.7	2.75	2.71429
4	3	3	2	2	2	4	4	4	4	4	4	3	4	3.2	3.75	3.35714
4	3	2	2	2	4	4	4	2	2	4	3	4	4	2.9	3.75	3.14286
3	4	4	2	2	3	3	4	4	4	4	4	3	3	3.3	3.5	3.35714
4	2	1	2	2	2	2	2	2	2	3	3	2	2	2.1	2.5	2.21429
4	3	2	3	2	2	2	2	2	3	3	3	2	2	2.5	2.5	2.5
4	3	2	2	2	2	2	2	2	2	3	3	3	1	2.3	2.5	2.35714
3	3	4	2	2	3	2	2	2	4	4	3	3	3	2.7	3.25	2.85714
3	3	4	2	2	3	2	2	2	3	4	3	3	2	2.6	3	2.71429
4	4	4	4	2	4	4	4	4	4	4	4	4	2	3.8	3.5	3.71429
4	3	3	2	2	3	3	3	3	4	4	3	3	3	3	3.25	3.07143
4	3	3	3	2	3	3	3	3	3	3	3	3	3	3	3	3
4	4	4	4	2	4	4	3	4	4	4	4	3	2	3.7	3.25	3.57143
4	3	4	4	2	4	4	4	4	4	4	4	4	4	3.7	4	3.78571
3	3	3	3	2	2	2	3	3	3	3	4	4	4	2.7	3.75	3
4	4	3	4	2	4	4	2	3	3	4	4	4	2	3.3	3.5	3.35714
4	4	4	3	2	2	4	2	3	3	4	4	4	2	3.1	3.5	3.21429
4	4	3	4	2	4	4	4	3	2	4	4	4	1	3.4	3.25	3.35714
4	4	2	3	2	3	4	2	2	2	4	4	3	2	2.8	3.25	2.92857
4	4	3	3	2	4	4	2	3	2	4	4	4	2	3.1	3.5	3.21429
4	4	4	3	2	4	4	2	2	3	4	4	4	2	3.2	3.5	3.28571
4	4	2	3	2	4	4	2	3	2	4	4	4	2	3	3.5	3.14286
4	4	2	4	2	4	3	3	2	2	4	4	4	3	3	3.75	3.21429
4	4	4	4	2	3	4	2	3	2	4	4	4	2	3.2	3.5	3.28571
4	4	3	4	2	4	4	2	3	3	4	4	4	4	3.3	4	3.5
3	2	2	2	2	2	2	2	2	2	2	2	2	2	2.1	2	2.07143
4	4	4	4	2	3	4	3	3	2	3	3	4	4	3.3	3.5	3.35714
3	3	4	2	2	3	3	3	3	3	3	2	3	3	2.9	2.75	2.85714
3	3	3	3	2	2	2	2	2	2	3	3	2	2	2.4	2.5	2.42857
4	2	4	3	2	2	3	3	2	3	3	2	4	4	2.8	3.25	2.92857
4	3	3	3	2	2	3	3	3	3	4	3	4	3	2.9	3.5	3.07143
4	3	3	2	2	2	4	3	3	3	4	3	4	4	2.9	3.75	3.14286
3	3	1	2	2	2	1	1	1	1	2	2	2	2	1.7	2	1.78571
4	2	2	2	2	2	2	2	4	4	4	2	2	2	2.6	2.5	2.57143
2	3	3	3	2	2	2	2	3	2	3	3	3	2	2.4	2.75	2.5
3	4	4	3	2	2	2	2	3	3	3	3	3	2	2.8	2.75	2.78571
3	4	4	3	2	2	2	2	3	3	3	3	3	2	2.8	2.75	2.78571
2	2	2	2	2	2	2	2	2	2	2	4	4	4	2	3.5	2.42857
3	3	4	2	2	3	3	3	3	3	3	2	3	3	2.9	2.75	2.85714
2	2	2	2	2	2	2	2	2	3	2	2	2	2	2.1	2	2.07143
2	3	2	2	2	2	2	2	2	2	2	2	2	2	2.1	2	2.07143
2	3	2	2	2	2	2	2	2	2	3	3	2	2	2.1	2.5	2.21429
3	2	2	2	2	2	2	2	2	2	2	2	2	2	2.1	2	2.07143
2	3	2	2	2	2	2	2	2	2	2	2	2	2	2.1	2	2.07143
3	2	2	2	2	2	2	2	2	3	4	4	4	4	2.2	4	2.71429
4	2	2	2	2	2	4	4	4	4	4	4	4	4	3	4	3.28571
3	2	3	3	2	3	2	2	3	3	3	2	4	2	2.6	2.75	2.64286
3	2	4	3	2	3	3	3	3	3	3	2	3	2	2.9	2.5	2.78571
3	2	2	2	2	2	2	2	2	2	2	2	2	2	2.1	2	2.07143
3	3	4	2	2	3	3	3	3	3	3	2	3	3	2.9	2.75	2.85714
4	4	2	1	2	3	3	1	3	4	4	3	3	3	2.7	3.25	2.85714
4	3	2	3	2	2	2	2	2	3	3	3	2	2	2.5	2.5	2.5
2	3	1	2	2	3	3	1	3	3	3	4	4	2	2.3	3.25	2.57143
4	2	2	2	2	3	2	2	2	3	3	2	3	1	2.4	2.25	2.35714
4	2	2	2	2	3	2	2	2	4	3	2	2	2	2.5	2.25	2.42857
3	2	2	3	2	2	2	3	3	3	3	2	2	2	2.5	2.25	2.42857
3	3	3	1	2	2	2	2	3	3	3	3	3	2	2.4	2.75	2.5
3	3	4	4	2	3	3	2	3	3	4	3	4	2	3	3.25	3.07143
4	3	4	4	2	4	4	3	3	4	4	4	4	3	3.5	3.75	3.57143
4	4	3	4	2	2	3	2	3	3	4	2	3	2	3	2.75	2.92857
4	4	4	3	2	4	4	2	3	3	4	4	4	2	3.3	3.5	3.35714
3	3	4	3	2	3	3	2	3	3	3	3	4	3	2.9	3.25	3
2	3	3	3	2	2	3	3	3	1	2	2	3	2	2.5	2.25	2.42857
3	3	3	3	2	2	3	2	2	2	3	3	3	2	2.5	2.75	2.57143
3	3	3	3	2	3	3	3	3	2	3	3	3	3	2.8	3	2.85714
3	2	4	2	2	3	4	3	2	2	4	2	2	3	2.7	2.75	2.71429
4	3	1	2	2	3	4	4	3	4	3	3	3	2	3	2.75	2.92857
4	3	2	2	2	2	4	3	3	3	4	4	4	3	2.8	3.75	3.07143
2	2	2	2	2	2	2	2	2	2	2	2	2	2	2	2	2
4	3	4	2	2	3	3	3	2	3	2	4	2	3	2.9	2.75	2.85714
4	3	3	3	2	3	3	3	3	4	3	3	4	4	3.1	3.5	3.21429
2	3	3	3	2	3	3	3	2	2	3	2	2	2	2.6	2.25	2.5
2	3	3	3	2	3	3	3	3	2	3	2	3	3	2.7	2.75	2.71429
2	3	3	3	2	3	3	3	3	2	2	2	2	2	2.7	2	2.5
4	4	4	2	2	3	3	3	3	3	4	3	4	2	3.1	3.25	3.14286
4	2	3	3	2	2	2	2	3	3	2	3	3	1	2.6	2.25	2.5
3	3	3	3	2	2	3	3	3	2	3	3	3	1	2.7	2.5	2.64286
3	2	2	2	2	2	2	2	3	3	3	3	3	1	2.3	2.5	2.35714
3	3	3	3	2	2	3	3	3	3	2	3	3	2	2.8	2.5	2.71429
3	3	3	2	2	2	3	3	3	2	4	3	3	1	2.6	2.75	2.64286
3	3	3	2	2	2	2	2	3	2	3	3	3	1	2.4	2.5	2.42857
4	4	4	4	2	2	1	1	4	2	4	4	4	1	2.8	3.25	2.92857
3	4	4	4	2	2	1	1	4	4	4	4	3	1	2.9	3	2.92857
1	4	4	2	2	1	1	1	4	3	3	4	4	1	2.3	3	2.5
4	4	4	4	2	2	1	1	4	2	4	4	4	1	2.8	3.25	2.92857
4	2	1	1	2	2	2	2	2	4	2	3	4	2	2.2	2.75	2.35714
4	2	2	2	2	2	2	2	2	2	1	3	3	1	2.2	2	2.14286
4	3	3	3	2	3	3	2	3	2	1	3	3	1	2.8	2	2.57143
4	3	2	2	2	2	2	2	2	2	1	3	3	1	2.3	2	2.21429
4	4	2	4	2	3	1	1	3	3	4	3	3	3	2.7	3.25	2.85714
4	4	3	2	2	3	2	2	2	2	4	3	3	3	2.6	3.25	2.78571
3	4	4	3	2	2	3	3	3	1	3	3	4	1	2.8	2.75	2.78571
4	4	4	3	2	2	4	4	4	4	4	4	4	1	3.5	3.25	3.42857
4	2	1	2	2	2	2	2	2	4	2	2	2	1	2.3	1.75	2.14286
4	4	3	4	2	3	4	4	3	3	4	3	3	3	3.4	3.25	3.35714
4	3	4	2	2	2	2	2	3	1	4	4	4	3	2.5	3.75	2.85714
4	3	3	3	2	3	1	1	4	4	3	4	3	2	2.8	3	2.85714
4	3	2	2	2	2	2	2	4	4	4	3	3	1	2.7	2.75	2.71429
4	4	2	2	2	3	2	1	4	4	3	4	3	1	2.8	2.75	2.78571
4	2	3	2	2	2	3	3	3	3	4	3	3	2	2.7	3	2.78571
3	2	3	2	2	2	3	3	3	3	2	3	3	2	2.6	2.5	2.57143
4	4	4	2	2	2	2	2	3	2	1	3	3	1	2.7	2	2.5
4	3	3	2	2	2	2	3	2	2	1	3	3	2	2.5	2.25	2.42857
4	3	3	3	2	3	3	3	3	3	1	3	3	1	3	2	2.71429
3	3	3	3	2	2	2	2	3	3	3	2	3	2	2.6	2.5	2.57143
4	3	4	3	2	3	3	3	3	3	2	3	3	3	3.1	2.75	3
3	3	3	3	2	3	3	3	3	4	1	2	2	1	3	1.5	2.57143
4	3	4	3	2	2	3	3	3	4	3	2	3	2	3.1	2.5	2.92857
4	3	3	3	2	3	2	2	3	3	4	3	3	1	2.8	2.75	2.78571
4	3	3	3	2	2	3	3	3	2	2	4	4	2	2.8	3	2.85714
4	4	4	4	2	2	1	1	3	2	4	4	4	2	2.7	3.5	2.92857
3	3	3	3	2	2	2	3	2	3	3	4	4	2	2.6	3.25	2.78571
3	4	3	2	2	3	3	2	2	1	4	4	4	3	2.5	3.75	2.85714
2	3	2	2	2	2	2	2	1	1	2	2	2	2	1.9	2	1.92857
2	2	2	2	2	2	2	2	2	2	2	2	2	2	2	2	2
4	2	2	2	2	2	2	2	2	2	2	2	2	2	2.2	2	2.14286
3	2	2	2	2	2	2	2	2	2	2	2	2	2	2.1	2	2.07143
4	3	2	2	2	2	2	1	2	1	1	3	3	1	2.1	2	2.07143
3	2	2	2	2	2	2	2	3	3	2	3	3	1	2.3	2.25	2.28571
3	2	2	2	2	2	2	2	3	3	4	3	3	1	2.3	2.75	2.42857
3	3	3	2	2	2	2	2	3	3	3	3	3	2	2.5	2.75	2.57143
3	3	3	3	2	2	3	3	3	3	2	3	3	1	2.8	2.25	2.64286
4	4	3	4	2	2	3	3	3	3	4	4	4	2	3.1	3.5	3.21429
4	3	2	3	2	2	2	2	3	3	4	4	4	2	2.6	3.5	2.85714
4	3	1	2	2	2	4	4	4	1	4	3	3	1	2.7	2.75	2.71429
4	4	4	3	2	3	4	4	2	1	2	3	3	1	3.1	2.25	2.85714
4	4	1	3	2	2	2	1	4	1	2	2	2	1	2.4	1.75	2.21429
4	3	4	4	2	3	4	4	4	4	4	3	3	1	3.6	2.75	3.35714
4	4	3	3	2	2	2	2	4	2	4	2	2	1	2.8	2.25	2.64286
3	3	3	2	2	2	2	2	2	2	2	3	3	1	2.3	2.25	2.28571
4	3	3	2	2	3	3	3	3	3	3	3	3	1	2.9	2.5	2.78571
4	4	4	4	2	2	4	4	3	3	4	4	4	2	3.4	3.5	3.42857
3	3	4	4	2	2	4	3	3	4	4	3	4	2	3.2	3.25	3.21429
4	4	2	3	2	3	2	2	3	3	2	3	4	2	2.8	2.75	2.78571
3	2	1	2	2	3	2	2	3	4	3	3	2	2	2.4	2.5	2.42857
4	3	3	3	2	3	3	3	2	3	3	3	3	1	2.9	2.5	2.78571
4	1	1	3	2	3	3	3	3	4	2	3	3	2	2.7	2.5	2.64286
4	3	3	2	2	2	2	1	4	4	1	4	4	1	2.7	2.5	2.64286
4	3	4	2	2	3	3	3	4	1	1	3	3	1	2.9	2	2.64286
3	3	2	2	2	2	2	2	3	2	3	3	3	2	2.3	2.75	2.42857
3	3	3	3	2	2	3	3	3	3	3	3	3	2	2.8	2.75	2.78571
3	2	3	2	2	2	3	3	3	2	2	2	3	3	2.5	2.5	2.5
3	3	2	2	2	2	2	2	3	2	2	2	3	1	2.3	2	2.21429
3	2	2	2	2	2	3	3	3	2	4	3	3	2	2.4	3	2.57143
3	3	3	3	2	2	3	3	3	2	2	2	3	1	2.7	2	2.5
3	3	1	1	2	3	1	2	1	1	4	3	3	2	1.8	3	2.14286
4	3	2	2	2	2	2	2	3	4	2	3	3	2	2.6	2.5	2.57143
3	2	2	2	2	2	2	2	2	2	2	3	3	1	2.1	2.25	2.14286
3	2	2	2	2	2	2	2	3	2	2	3	3	1	2.2	2.25	2.21429
3	2	2	2	2	2	2	2	3	3	2	3	3	2	2.3	2.5	2.35714
4	4	3	2	2	2	2	2	4	4	4	4	4	1	2.9	3.25	3
4	3	4	3	2	3	4	3	4	4	4	4	4	1	3.4	3.25	3.35714
4	2	3	2	2	2	2	2	3	4	1	2	3	2	2.6	2	2.42857
4	4	4	4	2	2	2	2	3	3	1	2	3	3	3	2.25	2.78571
4	3	3	3	2	3	4	4	4	4	3	4	4	1	3.4	3	3.28571
3	2	2	2	2	2	2	2	2	2	2	2	2	2	2.1	2	2.07143
3	2	2	2	2	2	2	2	2	2	2	2	2	2	2.1	2	2.07143
3	2	2	2	2	2	2	3	3	3	3	3	3	3	2.4	3	2.57143
3	3	3	3	2	2	2	2	2	2	2	2	2	2	2.4	2	2.28571
2	4	2	2	2	2	2	2	2	2	2	2	2	2	2.2	2	2.14286
2	2	2	2	2	4	2	2	2	2	3	2	2	3	2.2	2.5	2.28571
2	2	2	2	2	2	2	2	2	2	2	2	2	2	2	2	2
3	2	2	2	2	2	2	2	2	2	2	2	2	2	2.1	2	2.07143
4	2	4	2	2	3	3	3	3	3	4	3	3	2	2.9	3	2.92857
4	4	4	4	2	3	1	1	3	4	2	3	4	2	3	2.75	2.92857
4	3	1	3	2	2	4	4	3	4	4	2	2	1	3	2.25	2.78571
3	3	2	2	2	2	3	3	4	4	1	3	3	3	2.8	2.5	2.71429
4	3	4	3	2	3	3	4	4	3	2	4	3	1	3.3	2.5	3.07143
4	2	2	3	2	3	4	4	2	3	4	3	4	4	2.9	3.75	3.14286
4	3	2	3	2	2	2	3	2	3	3	4	4	4	2.6	3.75	2.92857
3	2	3	3	2	2	3	3	3	3	2	3	3	3	2.7	2.75	2.71429
4	3	3	3	2	2	2	1	4	4	1	4	4	1	2.8	2.5	2.71429
4	3	2	2	2	3	3	3	3	4	4	4	4	2	2.9	3.5	3.07143
4	4	3	2	2	2	2	1	4	4	4	4	4	1	2.8	3.25	2.92857
3	2	2	2	2	2	2	2	3	2	2	2	3	2	2.2	2.25	2.21429
3	3	3	3	2	2	3	3	3	3	3	3	3	1	2.8	2.5	2.71429
3	3	3	2	2	3	3	3	3	3	3	3	3	3	2.8	3	2.85714
3	4	2	2	2	2	3	3	3	2	2	2	2	2	2.6	2	2.42857
3	2	2	2	2	2	2	2	2	2	2	2	4	2	2.1	2.5	2.21429
3	3	4	3	2	3	2	2	2	2	3	3	3	1	2.6	2.5	2.57143
3	3	3	1	2	4	2	2	2	2	2	2	2	2	2.4	2	2.28571
2	2	2	2	2	2	2	2	2	2	2	2	2	2	2	2	2
3	2	3	3	2	3	2	2	3	3	3	2	4	2	2.6	2.75	2.64286
3	2	4	3	2	3	3	3	3	3	3	2	3	2	2.9	2.5	2.78571
3	2	2	2	2	2	2	2	2	2	2	2	2	2	2.1	2	2.07143
3	3	2	3	2	2	2	2	2	1	2	2	2	1	2.2	1.75	2.07143
3	2	2	2	2	2	2	2	2	2	2	2	2	2	2.1	2	2.07143
3	2	2	2	2	4	3	3	3	3	3	3	3	3	2.7	3	2.78571
3	2	2	3	2	2	3	3	2	3	3	2	3	3	2.5	2.75	2.57143
3	3	4	2	2	3	3	3	3	2	3	2	2	2	2.8	2.25	2.64286
2	2	2	2	2	2	2	2	2	2	3	2	2	2	2	2.25	2.07143
3	3	3	2	2	2	2	3	3	2	4	2	3	3	2.5	3	2.64286
3	2	4	2	2	3	4	3	2	2	4	2	2	3	2.7	2.75	2.71429
3	4	2	2	1	1	2	2	1	1	1	1	2	4	1.9	2	1.92857
1	1	1	1	1	1	1	1	1	1	1	1	1	1	1	1	1
3	3	2	2	1	2	3	3	3	2	2	2	2	2	2.4	2	2.28571
3	3	2	2	1	2	2	2	2	2	2	2	2	2	2.1	2	2.07143
2	1	3	1	1	1	1	1	3	3	4	3	3	2	1.7	3	2.07143
4	3	1	1	1	2	1	1	4	4	2	4	4	2	2.2	3	2.42857
4	3	2	1	1	1	2	1	4	4	3	4	4	2	2.3	3.25	2.57143
4	3	1	1	1	3	1	1	1	4	3	4	4	2	2	3.25	2.35714
2	4	4	4	1	1	1	1	4	4	4	4	4	1	2.6	3.25	2.78571
4	4	3	2	1	1	1	1	4	4	4	3	4	1	2.5	3	2.64286
2	4	4	3	1	1	1	1	4	4	4	2	4	1	2.5	2.75	2.57143
4	3	3	1	1	2	2	2	2	2	1	3	3	1	2.2	2	2.14286
3	3	3	3	1	1	1	1	3	2	4	2	4	3	2.1	3.25	2.42857
4	3	2	3	1	2	2	3	2	2	2	2	3	1	2.4	2	2.28571
4	2	3	2	1	2	1	1	3	3	4	3	4	3	2.2	3.5	2.57143
3	4	4	3	1	3	1	1	4	4	2	3	3	2	2.8	2.5	2.71429
4	4	1	2	1	1	1	1	4	4	3	4	4	1	2.3	3	2.5
4	4	3	3	1	1	3	1	4	4	1	4	4	1	2.8	2.5	2.71429
4	4	3	2	1	1	1	1	4	4	1	4	4	1	2.5	2.5	2.5
4	4	3	3	1	1	3	1	4	4	1	4	4	1	2.8	2.5	2.71429
4	4	4	4	1	4	1	1	4	4	4	4	4	4	3.1	4	3.35714
4	4	4	1	1	2	3	3	2	2	4	3	3	3	2.6	3.25	2.78571
2	2	2	3	1	1	1	1	3	2	1	1	2	1	1.8	1.25	1.64286
2	3	1	1	1	1	2	2	2	2	2	2	2	2	1.7	2	1.78571
2	3	1	1	1	1	2	2	2	2	2	2	2	2	1.7	2	1.78571
3	3	1	1	1	3	2	2	2	2	2	3	3	2	2	2.5	2.14286
3	3	1	1	1	3	2	2	2	2	2	3	3	2	2	2.5	2.14286
4	3	3	3	1	4	1	1	4	4	1	4	4	1	2.8	2.5	2.71429
4	4	2	2	1	1	1	1	4	3	4	4	3	1	2.3	3	2.5
3	1	1	1	1	1	1	1	3	4	4	4	4	1	1.7	3.25	2.14286
4	4	4	4	1	1	2	2	4	4	1	4	4	1	3	2.5	2.85714
[truncated: 1,859 more rows]
